# Supplementary material for: Mitochondrial integrated stress response controls lung epithelial cell fate
Source: Nature. 2023 Aug 9;620(7975):890–7. doi: 10.1038/s41586-023-06423-8 (PMC10447247; doi:10.1038/s41586-023-06423-8)
Supplement: Supplementary file 4 — . [file 41586_2023_6423_MOESM4_ESM.zip]

Archive with 2 entries (2 files):
- 2022-05-07144C-alveolar thickness.ijm.ijm.txt
- __MACOSX/._2022-05-07144C-alveolar thickness.ijm.ijm.txt
