# Supplementary material for: Mitochondrial integrated stress response controls lung epithelial cell fate
Source: Nature. 2023 Aug 9;620(7975):890–7. doi: 10.1038/s41586-023-06423-8 (PMC10447247; doi:10.1038/s41586-023-06423-8)
Supplement: Supplementary file 4 — . [file 41586_2023_6423_MOESM4_ESM.zip › 2022-05-07144C-alveolar thickness.ijm.ijm.txt]

run("8-bit")
setAutoThreshold("Huang no-reset")
//run("Threshold...")
//setThreshold(0, 221)
setOption("BlackBackground", true)
run("Convert to Mask")
run("Dilate")
run("Erode")
run("Distance Map")
run("Histogram")
