# Supplementary material for: Mitochondrial integrated stress response controls lung epithelial cell fate
Source: Nature. 2023 Aug 9;620(7975):890–7. doi: 10.1038/s41586-023-06423-8 (PMC10447247; doi:10.1038/s41586-023-06423-8)
Supplement: Supplementary file 5 — Source Data Fig. 1 [file 41586_2023_6423_MOESM5_ESM.xlsx]

## Sheet: Fig 1b_protein peak area WES
Sample	Name	MW(kDa)	Area	NDUFS2/Vinculin
Ndufs2 fl/fl; Spc-cre #1	NDUFS2	52	89170.6	0.0588621
Ndufs2 fl/fl; Spc-cre #1	VINCULIN	120	1.51491e+06
Ndufs2 fl/fl; Spc-cre #1	NDUFS2	52	98043.8	0.0642074
Ndufs2 fl/fl; Spc-cre #1	VINCULIN	119	1.52698e+06				WT			Ndufs2 fl/fl; Spc-cre
Ndufs2 fl/fl; Spc-cre #1	NDUFS2	52	80094.8	0.0664217				average NDUFS2/Vinculin	Fold change		average NDUFS2/Vinculin	Fold change
Ndufs2 fl/fl; Spc-cre #1	VINCULIN	119	1.20585e+06				#3	0.411512	1.2455	#1	0.0629126	0.190414
Ndufs2 fl/fl; Spc-cre #1	NDUFS2	52	73944.7	0.0621591			#5	0.410227	1.24161	#2	0.0633943	0.191872
Ndufs2 fl/fl; Spc-cre #1	VINCULIN	119	1.1896e+06				#7	0.268874	0.813789	#4	0.0564973	0.170998
Ndufs2 fl/fl; Spc-cre #2	NDUFS2	52	85028.8	0.0629453			#9	0.23098	0.699095	#8	0.0715387	0.216523
Ndufs2 fl/fl; Spc-cre #2	VINCULIN	120	1.35084e+06			Average		0.330398	1		0.0635857	0.192452
Ndufs2 fl/fl; Spc-cre #2	NDUFS2	52	82591.1	0.0638433
Ndufs2 fl/fl; Spc-cre #2	VINCULIN	119	1.29365e+06
WT #3	NDUFS2	51	559541	0.407022
WT #3	VINCULIN	119	1.37472e+06
WT #3	NDUFS2	52	533432	0.416002
WT #3	VINCULIN	120	1282281
Ndufs2 fl/fl; Spc-cre #4	NDUFS2	52	66195.7	0.0546917
Ndufs2 fl/fl; Spc-cre #4	VINCULIN	119	1.21034e+06
Ndufs2 fl/fl; Spc-cre #4	NDUFS2	52	69436.8	0.058303
Ndufs2 fl/fl; Spc-cre #4	VINCULIN	120	1.19096e+06
WT #5	NDUFS2	52	892230	0.477722
WT #5	VINCULIN	120	1.86768e+06
WT #5	NDUFS2	52	539263	0.342732
WT #5	VINCULIN	119	1.57343e+06
WT #7	NDUFS2	52	360294	0.268901
WT #7	VINCULIN	119	1.33988e+06
WT #7	NDUFS2	51	349927	0.268848
WT #7	VINCULIN	119	1.30158e+06
Ndufs2 fl/fl; Spc-cre #8	NDUFS2	51	88464.9	0.075034
Ndufs2 fl/fl; Spc-cre #8	VINCULIN	119	1.179e+06
Ndufs2 fl/fl; Spc-cre #8	NDUFS2	51	83068.2	0.0680434
Ndufs2 fl/fl; Spc-cre #8	VINCULIN	119	1.22081e+06
WT #9	NDUFS2	52	235498	0.217932
WT #9	VINCULIN	119	1.0806e+06
WT #9	NDUFS2	52	251690	0.244027
WT #9	VINCULIN	120	1.0314e+06

## Sheet: Fig 1g_alveolar thickness data
Image Number	mouse	cKO	Average Thickness (pixel)
1	m1	1	16.5158
2	m1	1	11.767
3	m1	1	17.3605
4	m1	1	20.8595
5	m1	1	19.0673
6	m2	1	21.0081
7	m2	1	14.9951
8	m2	1	13.8887
9	m2	1	17.5397
10	m2	1	15.8473
11	m2	1	24.0969
12	m3	1	20.9731
13	m3	1	15.5408
14	m3	1	16.1007
15	m3	1	15.8529
16	m3	1	11.3599
17	m4	1	16.1718
18	m4	1	12.0569
19	m4	1	17.5887
20	m4	1	20.9883
21	m4	1	19.8883
22	m4	1	17.4069
23	m5	0	5.5301
24	m5	0	6.3055
25	m5	0	7.8288
26	m5	0	7.2887
27	m6	0	6.5856
28	m6	0	7.0607
29	m6	0	7.8035
30	m6	0	7.3384
31	m7	0	7.0891
32	m7	0	7.8126
33	m7	0	6.4023
34	m7	0	7.2034
35	m8	0	6.8918
36	m8	0	6.8995
37	m8	0	7.1182
38	m8	0	7.1915
