# Supplementary material for: Mitochondrial integrated stress response controls lung epithelial cell fate
Source: Nature. 2023 Aug 9;620(7975):890–7. doi: 10.1038/s41586-023-06423-8 (PMC10447247; doi:10.1038/s41586-023-06423-8)
Supplement: Supplementary file 6 — Source Data Fig. 2 [file 41586_2023_6423_MOESM6_ESM.xlsx]

## Sheet: Fig 2b_c, Ext Fig 3c, g_h,13c
Sample	1	2	3	4	5	6	7	8	9	10	11	12	13	14	15	16	17	18	19	20	21	22	23	24	25	26	27	28	29	30
group	control-ndi-F	control-M	control-F	control-F	KO-ndi-M	control-ndi-F	control-ndi-F	KO-ndi-F	KO-F	KO-F	control-F	KO-F	KO-M	control-ndi-F	KO-ndi-M	KO-ndi-M	KO-M	control-F	control-F	KO-M	control-M	KO-ndi-M	KO-ndi-M	KO-ndi-F	KO-ndi-F	KO-F	control-ndi-M	control-M	control-ndi-M	control-ndi-M
Total Ion Count	1.95806e+09	1.91095e+09	1.89919e+09	1.97611e+09	1.64812e+09	1.79021e+09	1.77172e+09	1.86579e+09	1.77145e+09	2.05034e+09	2.72918e+09	1.87477e+09	1.80618e+09	1.83549e+09	1.79859e+09	1.71847e+09	1.88224e+09	1.70356e+09	1.6774e+09	1.73463e+09	1.90267e+09	1.69704e+09	1.61928e+09	1.65063e+09	1.67712e+09	1.55069e+09	1.61004e+09	1.52922e+09	1.63727e+09	1.82599e+09
(S)-4-hydroxymandelonitrile +	65169.4	192759	42276.3	177476	248436	27125.4	17367.1	84079.3	45846.2	245587	64587.7	408673	150561	74552.6	76287.3	50972	111548	68039.2	42274.4	266849	18894	0	48276.8	33013.3	73014	268317	0	41250.7	119729	46039.6
1,3-bisphospho-D-glycerate	0	0	0	0	0	0	0	0	0	0	0	0	0	0	0	0	0	0	0	0	0	0	0	0	0	0	0	0	0	0
1-methylnicotinamide+	0	0	0	0	0	0	0	0	0	0	2.11039e+06	0	0	0	0	0	0	0	0	0	0	0	0	0	0	0	0	0	0	0
2- / 3-phosphoglycerate	7.36559e+06	5.73188e+06	3.89955e+06	3.53287e+06	5.78027e+06	7.11503e+06	8.25948e+06	9.19563e+06	8.04234e+06	5.98198e+06	2.69886e+06	3.93371e+06	9.46867e+06	4.61548e+06	7.75057e+06	6.40259e+06	7.19205e+06	4.16189e+06	3.9523e+06	6.74993e+06	5.54041e+06	3.54524e+06	4.22919e+06	1.92893e+06	1.55328e+06	3.6864e+06	5.32526e+06	3.84084e+06	1.85141e+07	4.66485e+07
2-(Formamido)-N1-(5-phospho-D-ribosyl)acetamidine	0	0	0	0	0	0	0	0	0	0	0	0	0	0	0	0	0	0	0	0	0	0	0	0	0	0	0	0	0	0
2,3-bisphospho-D-glycerate	21597	25929.2	20962.2	23951	30230.8	24620.1	25285.3	0	0	0	0	18556.9	0	0	0	23406	21848	28914.7	0	0	0	38613.8	0	0	0	0	0	24532.4	408504	6.988e+06
2-aminobutanoate	0	2.28519e+06	0	0	0	0	0	0	0	0	0	0	0	0	1.95523e+06	0	0	0	0	0	0	0	0	0	764796	0	0	0	0	0
2-aminoisobutanoate	203153	272949	720489	689158	281854	899764	883401	425407	688571	268485	303482	597303	648901	545451	702426	613512	364844	886934	85209.2	120020	127792	249405	339410	478881	826803	554095	462314	218245	701788	250933
2-HG	3.05558e+06	6.36084e+06	5.23581e+06	2.10125e+06	1.71436e+07	1.56274e+07	5.67241e+06	5.66714e+06	7.79558e+06	4.38746e+06	1.65796e+06	5.02813e+06	1.53176e+07	2.63804e+06	8.92046e+06	1.1089e+07	4.86477e+06	1.18255e+07	1.15363e+07	1.63624e+07	9.2579e+06	1.04531e+07	2.81444e+07	6.31231e+06	3.35359e+06	1.54544e+07	2.1524e+07	9.6664e+06	7.36242e+06	3.87215e+06
2-hydroxybutanoic acid	2.03105e+06	2.2369e+06	1.53556e+06	2.69665e+06	1.25543e+06	744408	2.17909e+06	1.2915e+06	836396	1.26058e+06	2.19435e+06	1.97207e+06	1.79593e+06	1.88274e+06	1.89066e+06	982815	1.50847e+06	1.49336e+06	1.39592e+06	1.14249e+06	1.42811e+06	1.1666e+06	1.58397e+06	1.69403e+06	1.68831e+06	1.71841e+06	507331	1.29053e+06	1.5549e+06	1.36651e+06
2-keto-isovaleric acid	2.75353e+06	3.79167e+06	1.03398e+06	1.17602e+06	3.4383e+06	4.0116e+06	3.98901e+06	2.47465e+06	8.39483e+06	1.21816e+07	4.26452e+06	1.18683e+07	1.39634e+07	5.38011e+06	3.04226e+06	2.84737e+06	1.65625e+07	3.50231e+06	2.80165e+06	1.0947e+07	3.04713e+06	3.02043e+06	2.37024e+06	3.67826e+06	2.60531e+06	7.15548e+06	3.70433e+06	4.82794e+06	2.8512e+06	1.81841e+06
2-ketovaleric acid	0	0	2.57472e+06	0	785007	0	1.71011e+06	1.06928e+06	633034	0	0	0	1.27689e+06	1.10875e+06	837417	0	829834	0	0	0	0	0	0	731505	0	0	1.35193e+06	0	0	446350
Fig 2b_c, Extended Fig 3g_h,12c	1.94543e+06	3.47915e+06	2.05929e+06	3.29817e+06	979552	1.12624e+06	1.63397e+06	1.83349e+06	2.2072e+06	2.34516e+06	6.63238e+06	3.38822e+06	2.53078e+06	1.83123e+06	2.02738e+06	1.71678e+06	2.3238e+06	1.02899e+06	1.90122e+06	1.59694e+06	2.72097e+06	2.57637e+06	747801	1.99506e+06	4.83303e+06	2.18565e+06	1.58648e+06	1.3251e+06	1.08665e+06	1.31742e+06
2-oxobutanoic acid	2.46753e+06	6.90842e+06	0	0	0	2.42435e+06	1.2351e+06	5.85782e+06	2.6321e+06	0	4.03199e+06	1.79904e+06	2.15961e+06	4.53122e+06	5.31656e+06	867897	2.66772e+06	1.98204e+06	6.48343e+06	9.58838e+06	9.86671e+06	2.23461e+06	4.20997e+06	6.3587e+06	2.25709e+06	1.49235e+06	1.51251e+07	6.17023e+06	1.14501e+06	3.38942e+06
3- / 4 -hydroxybutanoic acid	1.17711e+07	1.44761e+07	1.48811e+07	1.3963e+07	1.05301e+07	9.71579e+06	1.00965e+07	1.07422e+07	1.93556e+07	2.74125e+07	3.12047e+07	1.69741e+07	2.13101e+07	1.40085e+07	1.52617e+07	1.05836e+07	2.77156e+07	7.06942e+06	8.84728e+06	2.29356e+07	1.51819e+07	9.24933e+06	9.21445e+06	1.10103e+07	1.68559e+07	2.44625e+07	9.73305e+06	1.49744e+07	9.66829e+06	1.08824e+07
3- / 7-methylguanine	0	42769.7	15233.4	12119.5	0	0	14408.7	21434.7	22992.7	25739	15238.7	16455.7	14124.6	32092.7	17225.5	13665.1	0	67511.9	31139.7	13945.6	70236.3	0	0	15403.2	13864.4	19067.7	14457.3	17531	0	30434.7
3,4-dihydroxymandelic acid	0	0	0	0	0	0	0	0	0	0	0	0	0	0	0	0	0	0	0	0	0	0	0	0	0	0	0	0	0	0
3,4-dihydroxyphenylpropanoate	0	0	20482	24509.8	21677	19172.8	76424.8	23695.5	51945.1	0	25140	23795	29469.2	30042.1	29476	0	17539.2	25764.8	46847.1	45226.1	35347.4	23603.7	33064.8	41692.7	66875.7	20905.2	18969.2	22101.7	40269.4	19306.2
3-aminoisobutanoate	0	0	0	0	0	0	0	0	0	0	0	0	0	0	0	0	0	0	0	0	0	0	0	0	0	0	0	0	0	0
3-hydroxyphenylacetic acid / vanillin	2.70483e+06	1.58313e+06	1.24875e+06	1.87695e+06	1.84109e+06	1.27245e+06	3.68973e+06	1.88057e+06	2.0637e+06	1.78598e+06	4.22959e+06	2.01163e+06	2.36737e+06	747871	2.92033e+06	703166	2.43335e+06	2.55931e+06	2.54551e+06	2.83088e+06	1.82333e+06	2.10077e+06	2.20841e+06	2.45901e+06	2.80646e+06	1.51347e+06	2.72312e+06	3.61076e+06	2.02473e+06	3.05734e+06
3-hydroxypropanoic acid	8.0378e+07	7.38135e+07	1.04247e+08	6.41587e+07	4.60928e+07	8.21052e+07	7.90378e+07	9.20998e+07	7.72502e+07	3.71057e+07	0	6.36786e+07	3.45918e+07	5.67649e+07	7.70284e+07	6.39053e+07	5.90116e+07	6.74262e+07	8.51703e+07	6.5638e+07	5.76266e+07	7.64892e+07	8.65101e+07	1.0211e+08	7.85644e+07	3.54768e+07	8.19432e+07	8.89596e+07	0	6.65139e+07
3-methoxytyramine	0	0	0	0	0	0	0	0	0	0	0	0	0	0	0	0	0	0	0	0	0	0	0	0	0	0	0	0	0	0
3-phosphohydroxypyruvic acid	0	0	0	0	0	0	0	0	27847.4	129616	0	81650.5	164776	0	0	0	103846	0	0	210244	0	0	0	0	0	31955.7	37254.7	0	0	0
3-phospho-serine	138733	515860	145796	283047	195372	510881	416701	1.01374e+06	5.44857e+06	3.65519e+06	26864.3	2.32588e+06	2.44988e+06	334696	392035	304803	2.34909e+06	167232	113367	5.28066e+06	1.55533e+06	187965	148503	23450.8	47792.8	1.18415e+06	792695	109894	214701	448701
3-ureidopropionic acid	19854.9	60746.3	58469.6	74018.2	120115	242679	147770	175133	105188	134477	35261.6	53986.9	89922.4	54037.1	18367.3	29113	73061	78042.5	54585.8	48770.1	234761	60449.1	50423	25853.7	117625	310363	145287	203946	105070	61191.7
4-hydroxyphenylacetic acid	1.28963e+06	2.41103e+06	1.97071e+06	2.50564e+06	2.92362e+06	2.19019e+06	4.59618e+06	4.32091e+06	3.05173e+06	4.32479e+06	7.12945e+06	2.38986e+06	1.62466e+06	5.09264e+06	2.66792e+06	1.47885e+06	1.49361e+06	813902	892417	2.02845e+06	3.3979e+07	1.14941e+07	8.6805e+06	8.40142e+06	1.58023e+07	6.80203e+06	1.16115e+06	3.18756e+06	792375	2.59793e+06
4-hydroxyphenylpyruvic acid -	0	0	7.07602e+06	33523.1	0	22260.4	58413.8	0	43209.2	0	32692.9	51819.8	0	0	0	0	19629.1	0	0	0	39700.9	0	0	43042.2	0	21256.1	33969.6	0	0	16778.3
4-hydroxyproline	5.01939e+06	1.23866e+07	5.34414e+06	5.34947e+06	6.66607e+06	5.11265e+06	4.72201e+06	7.15253e+06	6.24938e+06	6.48903e+06	4.57146e+06	5.80405e+06	6.40706e+06	4.16001e+06	5.42194e+06	4.56083e+06	8.20613e+06	4.06543e+06	3.35881e+06	1.15909e+07	1.07323e+07	5.67133e+06	5.12591e+06	3.82441e+06	4.43396e+06	6.0878e+06	6.43986e+06	5.27396e+06	2.95402e+06	3.49668e+06
4-phosphopantothenate	0	0	0	0	0	0	0	0	0	0	0	0	22439.4	0	0	0	0	0	0	0	0	0	0	0	0	0	0	0	0	0
4-trimethylammoniobutanoate+	1.83446e+07	1.99338e+07	1.30598e+07	2.09509e+07	2.14934e+07	2.21658e+07	1.00225e+07	1.47545e+07	2.74396e+07	1.48996e+07	4.16498e+06	1.84318e+07	2.40115e+07	1.27117e+07	1.36558e+07	1.06531e+07	1.0408e+07	1.20692e+07	1.48698e+07	1.90519e+07	1.84804e+07	1.0576e+07	1.24882e+07	8.19378e+06	1.01532e+07	3.71563e+07	2.48755e+07	2.20577e+07	2.0815e+07	8.7178e+06
5,6-dihydroxyindole	0	49942.7	112560	0	31795	26201.3	0	27018.3	41841.6	0	70782.3	34788.4	0	0	0	0	44481.3	0	0	31222.6	0	35340.8	0	87731.3	0	47816	0	29396.5	0	0
5-aminolevulinate	285850	133460	114555	0	459283	144377	93041.6	330928	111419	82149	0	143235	94727.5	0	257584	157769	100253	156598	79977.6	382578	115431	242218	95260.6	215468	290898	892670	316098	424635	167511	0
5-methylcytosine	1.10417e+06	635065	0	463103	357760	760761	810743	1.00982e+06	714995	0	0	0	505560	447737	0	0	1.33735e+06	1.33423e+06	0	0	426793	325653	380092	0	310984	694742	1.22543e+06	0	445021	724983
5-methyl-THF	0	0	0	0	0	0	0	0	0	0	0	0	0	0	0	0	0	0	0	0	0	0	0	0	0	0	0	0	0	0
5'-methylthioadenosine	4.8262e+06	8.10833e+06	3.79089e+06	4.59025e+06	2.87402e+06	3.34556e+06	4.35931e+06	7.17911e+06	1.43671e+07	1.27872e+07	5.06489e+06	1.29134e+07	1.43352e+07	4.77298e+06	5.56326e+06	4.5864e+06	2.07691e+07	4.57975e+06	6.00589e+06	1.22553e+07	9.65657e+06	5.19556e+06	5.04665e+06	5.36673e+06	6.63944e+06	1.29558e+07	8.49561e+06	1.39311e+06	5.07137e+06	5.00508e+06
6-aminocaproic acid	0	0	0	0	0	0	0	0	0	0	2.85297e+07	0	0	0	0	0	0	0	0	0	0	0	0	0	0	0	0	0	0	0
6-methylnicotinamide+	0	0	0	0	0	0	0	0	0	0	0	0	0	0	0	0	0	0	0	0	0	0	0	0	0	0	0	0	0	0
6-O-methylguanine	0	0	0	0	0	0	0	0	0	0	0	0	19380.8	0	0	19803.3	0	0	0	0	0	0	0	0	0	0	13870.9	0	0	0
6-phosphogluconic acid	0	19137.5	0	0	0	0	19444.9	20598.3	0	0	0	0	34921.4	23956.2	21157.5	0	17360.7	19349.6	17502.5	28043.2	0	20361.8	0	0	0	0	0	0	0	26151.6
6-phosphoglucono-D-lactone	0	0	0	0	0	0	0	0	0	0	0	0	0	0	0	0	0	0	0	0	0	0	0	0	0	0	0	0	0	0
acetoacetic acid / succinic semialdehyde	4.7157e+06	1.36406e+07	0	1.50223e+07	8.64192e+06	4.20036e+06	8.25362e+06	0	1.18518e+07	1.24485e+07	0	1.61987e+07	2.57729e+07	8.42948e+06	1.13163e+07	0	2.19222e+07	4.92927e+06	0	0	1.4563e+07	2.04641e+07	0	1.576e+07	0	8.12395e+06	1.03769e+07	8.06755e+06	9.59947e+06	0
acetylcholine+	3.5839e+07	5.84746e+07	3.55144e+07	1.72031e+07	2.42476e+07	4.29458e+07	2.17082e+07	6.5988e+07	1.30345e+08	1.40668e+08	1.0425e+08	9.24506e+07	5.69682e+07	3.05978e+07	5.14008e+07	2.81414e+07	2.45778e+08	3.8196e+07	1.39173e+07	8.15434e+07	6.24189e+07	2.35333e+07	2.13371e+07	1.52886e+07	4.68566e+07	92139.2	1.59917e+07	1.25117e+07	9.16115e+06	2.28922e+07
aconitic acid	0	74777.8	260007	0	579801	496284	128654	52943.4	331256	0	0	0	0	0	187606	0	0	533252	0	0	0	0	0	0	0	0	0	0	0	0
adenine	1.86853e+07	2.51471e+07	1.70425e+07	1.92838e+07	1.64218e+07	1.4975e+07	1.6262e+07	2.42639e+07	2.03564e+07	2.56326e+07	2.0198e+07	3.05435e+07	2.16823e+07	2.25329e+07	2.15729e+07	1.843e+07	2.99194e+07	1.3069e+07	1.79273e+07	2.19106e+07	1.77638e+07	1.68367e+07	1.96695e+07	1.97101e+07	2.04579e+07	2.118e+07	1.70727e+07	1.0768e+07	1.24662e+07	1.53987e+07
adenosine	1.12014e+07	2.2782e+07	1.1398e+07	1.32352e+07	1.16355e+07	1.72641e+07	1.74461e+07	2.12844e+07	3.16446e+07	4.19047e+07	1.34694e+07	4.6841e+07	3.5653e+07	2.19954e+07	1.74911e+07	1.68408e+07	3.91146e+07	1.23734e+07	8.90107e+06	2.75187e+07	2.40589e+07	1.08908e+07	1.11993e+07	1.12505e+07	9.64933e+06	2.40392e+07	1.50932e+07	1.00999e+07	3.71148e+06	7.51126e+06
adenylosuccinate	17783.3	0	0	12062.3	97787	39783.1	0	51659	73012.9	165204	0	104119	138355	0	12450.6	16262.2	555572	0	13930.6	167051	75009.8	0	27633.5	0	0	0	0	58001.1	38155.2	61694.4
ADP / dGDP	1.02701e+07	1.64255e+07	1.07983e+07	1.68606e+07	1.68099e+07	2.02395e+07	1.13376e+07	1.91947e+07	8.9699e+07	4.40284e+07	7.15251e+06	3.4954e+07	4.66892e+07	9.69612e+06	2.20521e+07	1.41085e+07	5.65815e+07	1.20406e+07	1.88152e+07	5.55982e+07	1.92691e+07	1.12849e+07	1.45519e+07	6.98353e+06	4.86299e+06	1.77628e+07	1.8811e+07	1.38094e+07	1.46531e+07	2.44608e+07
ADP-D-glucose	150970	241014	182627	58657.5	246163	231990	108142	277838	628531	321065	49759.7	399208	575597	116261	324306	152373	818332	138649	134006	609571	355724	174302	105583	0	104220	63853.7	125171	113365	0	95116.8
agmatine	0	0	36358.8	54337.3	11662.9	25690.5	0	9980.19	12077.1	0	0	10993.1	10527.8	12473.4	11267.8	0	12151.9	11857.1	15466.9	13368.8	10493.8	12283.6	9658.75	7887.91	11680.8	12786.5	8577.44	12149.5	0	8207.28
AICA ribonucleotide	7.28947e+06	1.33727e+07	8.77117e+06	9.79338e+06	1.0041e+07	6.39375e+06	6.51487e+06	6.31015e+06	1.23602e+06	641925	1.45114e+06	1.18619e+06	2.65079e+06	5.48454e+06	8.81509e+06	7.99182e+06	1.06715e+06	7.16831e+06	7.98647e+06	550317	1.81457e+06	2.88501e+06	4.60206e+06	2.42871e+06	480059	354002	1.05949e+06	4.11954e+06	2.79497e+06	1.25444e+06
a-KG	1.00447e+07	2.03098e+07	8.38853e+06	8.35898e+06	7.73118e+06	1.43071e+07	5.72544e+06	1.40935e+07	3.70065e+07	5.73223e+07	813685	4.54774e+07	7.49735e+07	9.55181e+06	1.39674e+07	1.12568e+07	5.97841e+07	6.48414e+06	7.01771e+06	8.32131e+07	2.83242e+07	9.28097e+06	6.18672e+06	5.77702e+06	7.53376e+06	1.49476e+07	1.71602e+07	1.11581e+07	3.9369e+06	7.69979e+06
alanine	9.83685e+07	3.05165e+08	1.6419e+08	2.11602e+08	1.34552e+08	1.05694e+08	9.20389e+07	1.51554e+08	1.9437e+08	1.52323e+08	8.45747e+07	1.21767e+08	1.37235e+08	1.17813e+08	1.40055e+08	1.28241e+08	2.17688e+08	1.30406e+08	1.20774e+08	1.02147e+08	1.45444e+08	6.88626e+07	7.11269e+07	6.72078e+07	5.8165e+07	1.11939e+08	5.85237e+07	8.3337e+07	5.72023e+07	4.83679e+07
allantoin	1.19465e+06	2.23448e+06	946927	1.25783e+06	1.59366e+06	1.46401e+06	813060	1.62197e+06	1.80001e+06	1.09875e+06	1.45387e+06	1.22954e+06	1.85832e+06	1.0061e+06	1.24322e+06	967373	2.03183e+06	953156	660245	3.8609e+06	1.82748e+06	1.31967e+06	2.08681e+06	928857	1.35195e+06	1.50274e+06	1.81452e+06	1.42996e+06	464753	567956
AMP / dGMP	3.23569e+06	4.04285e+06	3.82762e+06	6.60518e+06	4.48036e+06	5.12494e+06	4.06021e+06	5.03513e+06	1.02287e+07	8.01106e+06	2.41132e+06	7.6014e+06	1.02334e+07	4.43647e+06	6.60098e+06	4.65697e+06	8.75972e+06	4.62193e+06	3.29922e+06	9.65102e+06	4.56619e+06	3.90851e+06	4.45164e+06	2.97884e+06	3.51826e+06	9.04085e+06	6.98505e+06	4.83957e+06	1.50213e+06	1.83048e+06
anandamide	2.18122e+06	86166.2	0	5.77137e+06	171857	599796	0	2.9841e+06	232712	78353	0	0	0	0	572092	58696.1	0	109955	0	99899.8	0	0	0	0	88313.9	0	0	0	0	0
arginine	5.84119e+07	1.28453e+08	5.72845e+07	5.57536e+07	6.38065e+07	7.39402e+07	5.58309e+07	7.5104e+07	2.0306e+08	1.82259e+08	1.65463e+08	1.42234e+08	1.62925e+08	8.35528e+07	8.94453e+07	9.06414e+07	2.4645e+08	5.1841e+07	5.10362e+07	1.9011e+08	1.07934e+08	6.2961e+07	7.96993e+07	2.26056e+07	3.95204e+07	7.56943e+07	5.70932e+07	6.13109e+07	8.95929e+07	8.60867e+07
asparagine	3.99769e+06	7.90867e+06	5.40972e+06	3.93191e+06	8.35499e+06	5.39718e+06	4.05251e+06	7.99882e+06	1.03055e+07	8.57192e+06	3.46077e+06	9.00399e+06	1.62196e+07	9.51497e+06	1.11006e+07	1.0723e+07	1.71444e+07	9.48509e+06	1.05378e+07	1.5226e+07	9.78407e+06	7.28369e+06	9.87983e+06	5.64656e+06	4.24207e+06	9.7925e+06	7.39393e+06	6.95988e+06	7.24209e+06	3.98666e+06
aspartic acid	5.75939e+07	9.0661e+07	5.07584e+07	6.65052e+07	6.44869e+07	6.35297e+07	5.06797e+07	8.93596e+07	6.50693e+07	3.50416e+07	3.95812e+07	3.87376e+07	4.3479e+07	6.1222e+07	6.61995e+07	5.98777e+07	5.94132e+07	4.44494e+07	5.25847e+07	6.56345e+07	8.84442e+07	3.44548e+07	4.53182e+07	4.22531e+07	4.59117e+07	3.47724e+07	9.91186e+07	4.08613e+07	3.81953e+07	2.52556e+07
ATP / dGTP	8.66709e+06	1.17724e+07	1.11092e+07	9.78613e+06	2.25935e+07	1.49504e+07	5.19862e+06	1.69734e+07	3.12676e+07	1.01253e+07	989356	5.97393e+06	1.78389e+07	3.51038e+06	1.58217e+07	1.3496e+07	1.79029e+07	1.02046e+07	1.2288e+07	2.26931e+07	1.92423e+07	4.9802e+06	1.01324e+07	3.50883e+06	1.68884e+06	879243	1.11349e+07	1.05587e+07	1.66138e+07	2.32371e+07
b-alanine	0	0	2.8128e+06	0	1.18828e+06	1.09537e+07	3.72405e+06	0	2.26599e+07	0	3.58867e+06	0	1.6571e+07	0	2.49234e+06	0	0	5.58626e+06	4.41853e+06	2.04902e+07	1.63865e+07	0	0	0	0	8.33662e+06	1.36602e+07	1.17657e+07	0	2.22936e+06
betaine	7.60861e+08	1.14274e+09	7.3743e+08	7.79036e+08	9.09379e+08	1.26247e+09	8.40496e+08	1.03671e+09	1.8297e+09	1.45064e+09	1.66496e+09	1.26583e+09	1.2347e+09	8.06495e+08	8.5021e+08	7.6881e+08	1.27704e+09	8.25385e+08	8.85808e+08	1.21867e+09	1.06119e+09	7.81488e+08	9.02367e+08	6.29473e+08	7.66817e+08	1.12737e+09	8.85934e+08	9.47849e+08	4.74512e+08	6.73783e+08
butyric acid -	2.73222e+06	2.87916e+06	2.57018e+06	3.68262e+06	3.63301e+06	2.78681e+06	3.57883e+06	1.68418e+06	3.02526e+06	4.55811e+06	6.89138e+06	3.31785e+06	3.15865e+06	2.81498e+06	7.28244e+06	2.83464e+06	6.65189e+06	1.59915e+06	992213	4.02641e+06	6.85636e+06	2.51805e+06	1.92221e+06	4.57857e+06	3.74535e+06	3.74214e+06	3.58294e+06	6.5974e+06	2.77241e+06	1.42515e+06
butyric acid(iso) -	6.40811e+06	7.80034e+06	5.67597e+06	4.74652e+06	3.00716e+06	3.47473e+06	4.24051e+06	4.53045e+06	4.90737e+06	5.94382e+06	1.42285e+07	6.90121e+06	3.72312e+06	5.91686e+06	4.96731e+06	5.39767e+06	4.84184e+06	4.07477e+06	3.54397e+06	4.50509e+06	6.65001e+06	4.82136e+06	2.83286e+06	4.23565e+06	8.09729e+06	3.02824e+06	5.18026e+06	4.49088e+06	1.38833e+06	1.95568e+06
carbamoyl phosphate	0	695698	411416	718115	0	0	710252	0	0	382380	953947	523012	30237.3	0	0	0	0	0	0	0	0	0	0	0	768949	0	0	318899	0	438000
carnitine+	2.23081e+09	3.03698e+09	1.54765e+09	2.73205e+09	1.86689e+09	2.40737e+09	1.52933e+09	1.69361e+09	1.54703e+09	8.68887e+08	1.46215e+08	1.08271e+09	9.26269e+08	1.79159e+09	1.34932e+09	9.91668e+08	1.22604e+09	1.37787e+09	1.71789e+09	9.3273e+08	1.5017e+09	8.31085e+08	1.16011e+09	7.34029e+08	9.7281e+08	4.0387e+08	2.03568e+09	9.35999e+08	9.48904e+08	8.59399e+08
CDP	221525	212967	83241.4	216257	507948	268194	42098.2	386347	1.59227e+06	646798	95388.1	391401	723616	89293.2	683581	175608	1.3772e+06	180069	320396	1.6944e+06	590139	44421.5	242804	14616.5	10233.1	13444	191776	145007	255061	641646
CDP-choline	2.00438e+06	4.81185e+06	2.47283e+06	2.83774e+06	2.71612e+06	2.54926e+06	1.33902e+06	4.24883e+06	4.8421e+06	3.51956e+06	0	3.09893e+06	4.95979e+06	1.99735e+06	2.97182e+06	2.36424e+06	5.93728e+06	1.3553e+06	1.27868e+06	3.59511e+06	3.43754e+06	1.07511e+06	1.19375e+06	565635	819853	1.7087e+06	1.92168e+06	972637	896296	1.43988e+06
choline+	1.54572e+09	1.48817e+09	1.23409e+09	9.31203e+08	1.20814e+09	1.38615e+09	1.09158e+09	2.08839e+09	2.66509e+09	2.44645e+09	3.86944e+08	2.03799e+09	2.30904e+09	1.25038e+09	1.74068e+09	1.56367e+09	2.48293e+09	1.3007e+09	1.29883e+09	1.8356e+09	1.41251e+09	1.18053e+09	1.31962e+09	8.14174e+08	9.24223e+08	1.75338e+09	1.18404e+09	9.9157e+08	4.18369e+08	9.75472e+08
citraconic acid	1.13536e+07	9.04227e+06	6.75759e+06	6.86308e+06	4.54478e+06	3.66873e+06	6.87771e+06	5.00291e+06	5.75431e+06	6.21525e+06	1.43012e+07	5.27101e+06	7.67573e+06	5.54669e+06	1.3423e+07	1.50337e+06	4.72085e+06	3.96763e+06	4.86034e+06	5.3001e+06	1.43303e+07	6.63567e+06	8.56862e+06	5.60887e+06	1.06874e+07	7.31264e+06	1.35767e+07	6.33985e+06	7.93914e+06	8.75395e+06
citramalic acid	6.23465e+06	6.13059e+06	2.47472e+06	3.58471e+06	4.56773e+06	5.34274e+06	3.62304e+06	4.40556e+06	4.46318e+06	6.78588e+06	4.48872e+06	5.33742e+06	8.30151e+06	3.2199e+06	3.57125e+06	1.25059e+06	1.35609e+07	3.56708e+06	2.43023e+06	7.44765e+06	4.22934e+06	2.59589e+06	5.15559e+06	1.53522e+06	3.6379e+06	4.87609e+06	3.36821e+06	5.60256e+06	5.06792e+06	3.49763e+06
citrate / citrate(iso)	1.16424e+07	1.44202e+07	7.51106e+06	9.84794e+06	1.298e+07	1.6661e+07	7.36251e+06	1.23493e+07	2.81497e+07	1.52456e+07	8.49446e+06	1.18369e+07	2.04519e+07	8.05162e+06	1.38608e+07	9.78577e+06	3.4258e+07	1.33949e+07	1.6502e+07	4.16329e+07	1.51759e+07	8.94549e+06	8.13543e+06	9.97707e+06	8.80924e+06	8.73041e+06	1.35048e+07	1.00493e+07	2.33853e+08	2.77508e+08
citrulline	0	0	477322	0	865448	524527	454506	0	0	0	0	0	850859	0	0	98130.9	287095	205726	110813	1.33022e+06	0	0	436795	0	0	443143	148500	176193	0	0
CMP	2.19543e+06	4.17331e+06	2.47726e+06	3.66671e+06	3.0257e+06	3.03932e+06	2.45313e+06	4.66219e+06	4.94737e+06	4.89275e+06	1.17947e+06	4.60061e+06	5.88698e+06	2.4145e+06	3.0429e+06	2.55833e+06	5.73386e+06	2.59841e+06	2.5657e+06	5.98773e+06	3.21021e+06	467751	2.29794e+06	597555	800092	2.50271e+06	1.09943e+06	1.46488e+06	914330	1.09192e+06
creatine	2.49402e+07	3.9887e+07	1.16362e+07	3.47158e+07	3.97241e+07	2.20289e+07	1.60754e+07	2.67282e+07	5.45764e+07	3.31045e+07	2.31767e+06	4.6809e+07	2.73504e+07	2.04735e+07	3.11393e+07	2.18398e+07	1.12437e+08	1.69659e+07	2.675e+07	1.76116e+08	2.62934e+07	1.35535e+07	1.44507e+07	1.38891e+07	2.05639e+07	4.86577e+07	2.56566e+07	3.49279e+07	1.79348e+07	1.2344e+07
creatinine	0	0	0	0	0	0	0	0	0	0	0	0	0	0	0	0	0	0	0	0	0	0	0	0	0	0	0	0	0	0
CTP	288783	414956	460283	112025	1.46998e+06	952859	190868	1.06618e+06	2.16037e+06	199274	0	166366	844783	13256.2	857134	389080	340311	269119	593961	1.69186e+06	1.378e+06	54215.4	261454	29383.9	0	0	127361	143487	686659	1.0892e+06
cystathionine	469911	994842	153669	38863.7	331436	704690	151239	796499	1.96119e+06	1.97461e+06	856639	1.81234e+06	1.05337e+06	354004	463562	493788	2.65546e+06	395865	228641	3.09846e+06	1.21634e+06	552971	655783	78466.6	341295	742075	463160	114964	14441.1	243118
cysteine	464195	400618	377447	240947	239119	54611.8	153121	37387.6	96162.7	51684.7	0	52399.6	534136	147495	39194.3	158367	104781	163378	104841	131952	0	51148.8	24193.1	51173.2	23822	0	0	0	38411	24221.6
cysteine-S-sulfate	65903.5	0	0	0	0	0	0	0	0	0	0	0	0	0	0	0	0	0	0	0	0	0	0	0	0	0	0	0	0	0
cystine	0	0	0	0	161441	0	41814.5	49536.3	0	0	1.05304e+06	12423.4	0	970221	0	11220.1	13567.7	27729.9	0	0	470877	21650.7	913408	22041.6	39112.2	0	268151	0	136454	389632
cytidine	1.8141e+06	2.09107e+06	1.15577e+06	1.39761e+06	1.2136e+06	1.55842e+06	1.29334e+06	2.5903e+06	2.37772e+06	2.62281e+06	1.75234e+06	2.96319e+06	3.46107e+06	992833	1.32316e+06	1.59076e+06	6.08542e+06	907248	1.30764e+06	4.16346e+06	2.86252e+06	639564	1.06443e+06	814587	1.19505e+06	2.02658e+06	1.98277e+06	1.40469e+06	618843	802357
cytosine	0	0	0	0	0	0	0	0	0	0	0	0	0	0	0	0	0	0	0	0	0	0	0	0	0	0	0	0	0	0
dADP	0	0	0	0	0	0	0	0	0	0	0	0	0	0	0	0	0	0	0	0	0	0	0	0	0	0	0	0	0	0
dAMP	0	0	0	0	0	0	0	0	0	0	0	50331.9	0	0	0	0	0	0	0	0	0	0	0	0	0	0	0	0	0	0
D-arabinono-1,4-lactone	8.60717e+06	1.87944e+07	5.11295e+06	9.91895e+06	5.81706e+06	1.25344e+07	5.51547e+06	1.23416e+07	1.88144e+07	1.5187e+07	1.11843e+07	1.30336e+07	1.37294e+07	7.19809e+06	1.19749e+07	9.5555e+06	1.91843e+07	7.80283e+06	7.70399e+06	2.6972e+07	2.89783e+07	9.52785e+06	2.41218e+06	5.92722e+06	1.44684e+07	8.73283e+06	7.23166e+06	1.117e+07	4.0105e+06	1.03323e+07
dATP	0	0	0	0	0	0	0	0	0	0	0	0	0	0	0	0	0	0	0	0	0	0	0	0	0	0	0	0	0	0
dCDP	0	0	0	0	0	0	0	0	0	0	0	0	0	0	0	0	0	0	0	0	0	0	0	0	0	0	0	0	0	0
dCMP	0	0	0	0	0	0	0	0	0	0	0	0	0	0	0	0	0	0	0	0	0	0	0	0	0	0	0	0	0	0
dCTP	0	0	0	0	0	0	0	0	0	0	0	0	0	0	0	0	0	0	0	0	0	0	0	0	0	0	0	0	0	0
dehydroascorbic acid	3.60101e+07	3.51691e+07	2.16637e+07	3.06687e+07	2.53656e+06	4.10808e+07	8.3903e+06	1.55046e+07	3.92644e+07	2.15784e+07	3.74317e+06	1.8379e+07	5.19967e+07	7.93907e+06	3.96459e+07	2.54753e+07	2.75878e+07	1.5997e+07	2.02914e+07	2.73906e+07	1.96021e+07	2.41995e+07	270490	1.41188e+07	1.2912e+07	8.80167e+06	5.36762e+06	2.70239e+07	2.92585e+06	1.43471e+07
deoxyguanosine	489592	1.47562e+06	249394	1.90224e+06	473055	183600	310224	269509	1.798e+06	774082	771749	310854	0	760185	1.16667e+06	872527	1.54205e+06	429082	570849	201649	970123	147047	467469	763046	448749	566080	543376	280596	562765	406696
deoxyinosine	0	0	0	0	0	0	0	0	0	0	0	0	0	0	0	0	0	0	0	0	0	0	0	0	0	0	0	0	0	0
deoxyuridine	0	0	0	0	44330.1	0	0	0	0	0	0	0	0	0	0	105317	24155.2	0	0	0	0	0	0	0	0	0	48591.4	0	0	0
D-erythrose-4-phosphate	0	0	0	0	0	0	0	0	0	0	0	0	0	0	0	0	0	16092	0	0	0	0	0	0	0	0	0	0	0	0
D-galactonic acid	3.64178e+06	6.20239e+06	2.98895e+06	2.92605e+06	2.89589e+06	4.60249e+06	2.62315e+06	3.77741e+06	3.36579e+06	2.85893e+06	0	2.34955e+06	7.58554e+06	3.01844e+06	3.66763e+06	2.88175e+06	4.53325e+06	2.47855e+06	1.98787e+06	3.89793e+06	3.79892e+06	2.20885e+06	2.49958e+06	1.519e+06	3.38961e+06	2.58003e+06	4.23778e+06	3.98127e+06	983845	1.41489e+06
D-galactosamine/glucosamine-1-phosphate	0	126227	0	19493.2	0	36315	0	36295.2	145846	147822	23526.5	152442	159375	65462	50108.3	68956.4	229035	0	14278.9	194231	11435.5	0	0	0	0	14873.5	0	0	0	33374.3
D-galactosamine/glucosamine-6-phosphate	0	126309	0	19504	0	13481.7	0	0	12489	0	12053.6	0	0	22833.9	13440	9802.2	45720.4	0	0	76765.9	0	0	9081.37	0	0	0	0	0	0	0
D-gluconic acid -	2.22839e+06	2.06792e+06	1.5999e+06	1.3191e+06	1.71356e+06	2.89787e+06	1.4577e+06	3.88463e+06	3.96923e+06	2.36615e+06	350950	2.33409e+06	5.69573e+06	2.84172e+06	3.60635e+06	3.42716e+06	2.91731e+06	1.97408e+06	1.60305e+06	7.53642e+06	2.79454e+06	2.74545e+06	2.08781e+06	1.83384e+06	1.9205e+06	4.27023e+06	8.55042e+06	7.62645e+06	1.76893e+06	1.54959e+06
dihydroorotate	0	0	0	0	25833.7	24425	30275.6	24982.3	25305.4	33336.2	189853	0	0	25180.1	59705.2	90570.5	0	22351.9	0	0	0	0	21488.6	48196	23290.7	45770.5	27394.4	57807.9	22379.5	0
dimethylglycine	1.19272e+06	677603	594082	518853	1.23448e+06	1.8817e+06	1.03865e+06	1.24073e+06	2.3597e+06	898265	0	1.71171e+06	1.72569e+06	644340	1.3075e+06	1.15922e+06	1.20599e+06	1.65793e+06	1.35659e+06	2.15839e+06	673912	713418	1.27323e+06	1.0382e+06	589722	2.33158e+06	1.36151e+06	1.75195e+06	1.28857e+06	801126
DL-DOPA	43791.1	28070.7	0	0	0	20206.7	10580.6	0	0	0	19891.8	0	12088.5	12483.1	0	0	0	0	0	0	0	0	0	0	0	0	0	13573	0	0
DOPAC	90968.5	0	30065.9	0	20731.9	126438	0	47746	205557	365944	151023	204889	183025	249593	111460	45929	17731.9	81314.9	24615.4	60956	72811.3	13675.5	41471.8	24485.5	40805.8	0	42637.1	161328	129485	172437
DOPAL	1.49846e+06	1.19856e+06	1.21028e+06	1.99454e+06	1.40186e+06	759895	1.30289e+06	1.53275e+06	1.71507e+06	1.55898e+06	3.01775e+06	1.56005e+06	1.27287e+06	0	1.68798e+06	1.02734e+06	895057	1.28841e+06	1.22006e+06	679413	1.79049e+06	1.93668e+06	1.8343e+06	2.81773e+06	4.31505e+06	1.76678e+06	896822	0	0	632570
dopamine	0	0	0	0	0	0	0	0	0	0	0	0	0	0	0	0	0	0	0	0	0	0	0	0	0	0	0	0	0	0
dopamine quinone	2.4078e+06	2.2666e+06	1.41305e+06	1.39366e+06	1.13612e+06	1.74641e+06	1.27976e+06	1.4826e+06	1.37079e+06	2.50948e+06	1.50628e+06	2.13874e+06	1.98241e+06	2.59679e+06	2.23281e+06	2.8314e+06	996765	908221	1.17745e+06	1.22281e+06	1.56662e+06	925293	1.29574e+06	1.9425e+06	2.37025e+06	0	0	2.0607e+06	2.23926e+06	1.5904e+06
DOPEG	49317	80708	43669.6	219122	159786	86958.7	151811	148349	99939.8	49321.6	179397	35082.9	66521	178564	83926.4	43502.3	207017	117026	115206	72607.1	144593	80629.2	38335.4	188250	427412	162906	304646	173432	71544.4	94716.8
DOPET	194737	277001	242926	101857	158888	156735	250328	416156	201236	124340	242643	190630	169226	77516	223094	0	143690	58546.5	135573	472740	1.24834e+06	367042	539993	359258	560329	261036	362276	432325	302049	56878.7
D-ribose-1/5-phosphate / D-ribulose 5-phosphate	1.47788e+06	4.28113e+06	2.34748e+06	3.10522e+06	2.89702e+06	2.26122e+06	1.67412e+06	2.70752e+06	1.76499e+06	1.48868e+06	503228	2.16853e+06	1.84779e+06	2.18098e+06	2.60775e+06	2.55676e+06	2.85797e+06	1.65509e+06	1.86822e+06	2.58907e+06	2.17316e+06	1.46588e+06	2.10524e+06	797953	680184	750647	1.10282e+06	1.59442e+06	1.85518e+06	2.18268e+06
D-sedoheptulose-7-phosphate	579303	1.51089e+06	588121	691395	827451	1.11658e+06	558385	1.15337e+06	3.68428e+06	2.56743e+06	393106	2.18886e+06	3.47612e+06	933601	1.02e+06	1.01806e+06	4.48611e+06	646380	541441	3.42719e+06	1.17838e+06	545563	805938	71729.3	210658	1.48496e+06	721592	531621	679193	675902
dTMP	0	0	0	0	0	0	0	0	0	0	0	0	0	0	0	0	0	0	0	0	0	0	0	0	0	0	0	0	0	0
dTTP	0	0	0	0	0	0	0	0	0	0	0	0	0	17490.6	0	0	19299.2	0	0	0	0	0	0	0	0	0	0	0	0	0
dUMP	0	0	0	0	0	0	0	0	0	0	0	0	0	0	0	0	0	0	0	0	0	0	0	0	0	0	0	0	0	0
dUTP	0	0	0	0	0	0	0	0	0	0	0	0	0	0	0	0	0	0	0	0	0	0	0	0	0	0	0	0	0	0
epinephrine	290308	249213	435538	429718	263757	288052	602589	376200	399083	499625	626370	619610	563088	439407	535373	564771	555543	427065	639880	362137	298514	586885	615569	983573	844090	905807	876198	846754	667423	353022
ethyl acetate	5.97041e+06	5.09118e+06	3.27766e+06	3.59153e+06	3.7899e+06	4.78809e+06	5.36707e+06	5.26731e+06	2.73324e+06	2.65477e+06	1.1873e+06	2.23118e+06	1.8054e+06	3.48173e+06	4.99488e+06	5.16217e+06	2.57228e+06	2.76755e+06	4.10557e+06	1.4458e+06	5.15215e+06	4.46289e+06	6.94863e+06	4.43939e+06	4.46129e+06	1.35044e+06	2.60124e+06	1.67648e+06	3.54137e+06	3.80672e+06
F-1,6/2,6-DP	306188	988174	783084	522023	2.06588e+06	1.55701e+06	490527	827636	1.18627e+06	766455	100478	314260	1.07199e+06	341928	1.74712e+06	1.56704e+06	2.00725e+06	862194	1.26946e+06	2.28407e+06	1.29921e+06	353059	833516	165494	49928.8	11122.5	193611	470985	1.28607e+06	3.2583e+06
F1P	0	0	0	0	0	0	0	0	0	0	0	0	0	0	0	0	0	0	0	0	0	0	0	0	0	0	0	0	0	0
F6P / G1P	1.5532e+06	3.9586e+06	1.98528e+06	1.76191e+06	1.11696e+06	1.64027e+06	1.23069e+06	1.49679e+06	4.18003e+06	3.76176e+06	1.72453e+06	3.53777e+06	4.68528e+06	2.5809e+06	2.29077e+06	2.11251e+06	5.10856e+06	1.39298e+06	1.27856e+06	4.86211e+06	2.10388e+06	1.1586e+06	1.9587e+06	432931	747291	1.504e+06	766936	1.782e+06	1.20698e+06	1.06042e+06
FAD	0	352049	257839	0	235443	811916	163037	634061	553786	122576	0	432126	455537	0	294550	88086.1	0	229117	148762	127074	0	117594	792010	401134	141062	454258	300048	163565	12411.1	374597
FMN	0	0	0	0	0	0	0	0	0	0	0	0	0	0	0	0	0	0	0	0	0	0	0	0	0	0	0	0	0	0
folic acid	0	0	0	0	0	0	0	0	0	0	0	0	0	0	0	0	0	0	0	0	0	0	0	0	0	0	0	0	0	0
fumaric acid	5.88489e+06	9.77625e+06	6.72031e+06	7.17882e+06	6.38851e+06	8.61422e+06	5.44346e+06	6.33283e+06	2.83776e+07	2.74869e+07	929587	2.41681e+07	3.61788e+07	7.58662e+06	7.77832e+06	7.34029e+06	3.85348e+07	6.10073e+06	8.48752e+06	2.74956e+07	1.41102e+07	6.6284e+06	7.74202e+06	5.76421e+06	4.63945e+06	1.08127e+07	8.72421e+06	9.90086e+06	3.89477e+06	5.83039e+06
G6P	2.53164e+06	5.61523e+06	2.61654e+06	4.27887e+06	2.41292e+06	2.4059e+06	1.22796e+06	3.29449e+06	5.07054e+06	4.37819e+06	3.7848e+06	4.37295e+06	5.99051e+06	3.0318e+06	4.90592e+06	2.54973e+06	7.95431e+06	2.41627e+06	2.12965e+06	9.32372e+06	3.63596e+06	1.93093e+06	2.88193e+06	989288	1.2382e+06	3.00594e+06	2.30782e+06	1.57916e+06	1.48252e+06	1.95603e+06
GABA	3.76094e+06	275212	3.37096e+06	3.49036e+06	2.57699e+06	2.25729e+06	1.6383e+06	1.58205e+06	4.06378e+06	2.36479e+06	1.4652e+06	4.54797e+06	2.4218e+06	3.32946e+06	3.45237e+06	513452	2.89665e+06	938732	1.20008e+06	3.79003e+06	1.0677e+06	663107	1.50511e+06	1.47391e+06	557076	1.84422e+06	2.45668e+06	1.22316e+06	1.85002e+06	1.15885e+06
galactosamine	186629	324901	217497	377956	142362	152132	423097	189170	502545	623433	1.79126e+06	218231	1.0332e+06	276707	229741	154083	331288	231106	118471	212119	687767	331621	0	198479	1.53565e+06	366540	277312	280363	172664	0
galactose / glucose	0	0	0	0	0	0	0	0	0	0	106763	0	0	0	0	0	0	0	0	20722	12149.4	0	0	0	13196.2	0	0	0	0	0
GalNAC/GlcNAC/ManNAC	207010	463130	398485	439531	493264	544629	423375	625668	690207	641250	572270	2.05478e+06	1.41437e+06	1.08663e+06	1.22581e+06	852770	1.28753e+06	1.01817e+06	1.05013e+06	1.72702e+06	829145	875716	1.29777e+06	1.37661e+06	1.43443e+06	1.75909e+06	1.51934e+06	966612	1.26399e+06	616650
GAP / DHAP	0	333656	314304	161312	729814	91182	36109.9	283549	155805	0	0	575455	502478	109765	185724	349231	547387	48386.5	22609	754291	452362	65745.8	106884	0	36840.4	166215	0	178842	0	0
GDP	420379	457847	507241	435634	1.19085e+06	1.24447e+06	517426	1.22077e+06	2.46458e+06	1.28127e+06	82301.3	606963	1.38181e+06	163694	1.97834e+06	1.07986e+06	2.0874e+06	927087	1.24765e+06	2.73821e+06	1.77074e+06	356430	843403	120873	40737	41899.2	708613	525232	711205	2.1545e+06
GDP-L-fucose	150970	241014	182627	58657.5	246163	231990	108142	277838	628531	321065	45075.5	399208	575597	116261	324306	152373	818332	138649	134006	609571	355724	174302	105583	0	104220	63853.7	125171	113365	0	95116.8
glucono-lactone	0	465980	0	0	0	0	0	0	0	0	498852	0	0	0	0	0	0	0	0	524165	0	0	0	0	0	0	0	0	0	0
glucosamine	0	0	0	0	0	0	0	0	0	0	0	0	0	0	0	0	0	0	0	4.59358e+06	0	0	0	0	0	0	0	0	0	0
glutaconic acid	1.60282e+06	0	0	0	0	0	0	0	0	0	0	0	0	0	0	0	0	0	0	0	0	0	0	0	0	0	0	0	0	0
glutamine	4.86538e+08	1.13476e+09	7.59662e+08	7.50959e+08	6.99212e+08	8.52457e+08	5.37085e+08	7.6287e+08	1.18706e+09	9.93511e+08	1.54463e+08	8.92081e+08	9.71519e+08	7.3683e+08	8.17736e+08	7.65356e+08	1.31066e+09	7.6561e+08	8.12843e+08	9.04587e+08	9.20518e+08	5.03532e+08	6.4501e+08	3.97671e+08	3.58213e+08	5.22583e+08	4.7309e+08	3.89466e+08	5.23286e+08	4.63372e+08
glutaminic acid	3.12104e+07	4.81649e+07	4.00912e+07	2.99386e+07	3.96707e+07	4.66919e+07	2.16838e+07	5.54653e+07	8.77277e+07	6.53228e+07	1.76459e+07	6.0807e+07	8.85072e+07	2.91503e+07	4.37899e+07	4.52086e+07	8.34922e+07	2.36048e+07	2.96965e+07	1.34944e+08	6.8181e+07	3.20554e+07	3.59963e+07	2.914e+07	3.19548e+07	6.54787e+07	5.87654e+07	3.7275e+07	3.11404e+07	1.73268e+07
glutathione	1.76251e+07	2.17675e+07	2.84479e+07	1.10576e+07	2.04374e+07	2.28615e+07	1.35112e+07	1.29417e+07	4.0566e+07	1.48307e+07	0	1.82109e+07	1.28792e+08	1.09392e+07	1.85816e+07	2.62447e+07	5.05871e+07	1.9099e+07	2.5777e+07	2.11735e+07	4.34084e+06	1.14695e+07	1.03836e+07	1.03316e+07	2.32917e+06	2.96839e+07	5.27377e+06	8.52138e+06	7.3616e+06	4.13728e+06
glutathione disulfide	6.55769e+07	9.16207e+07	4.22472e+07	5.82344e+07	8.23654e+07	8.12183e+07	5.30421e+07	8.41859e+07	1.52747e+08	1.1722e+08	6.26272e+07	1.12447e+08	1.54922e+08	4.91202e+07	7.32597e+07	4.94183e+07	1.28394e+08	3.32985e+07	3.53105e+07	1.33858e+08	3.01493e+07	4.79298e+07	5.28651e+07	2.00168e+07	3.24638e+07	7.27093e+07	4.77137e+07	2.79051e+07	1.79711e+06	2.16342e+07
glyceraldehyde	8.3234e+08	9.19319e+08	8.92649e+08	9.82494e+08	4.37464e+08	6.10155e+08	6.79865e+08	8.62592e+08	8.70854e+08	1.27052e+09	3.19958e+09	9.28894e+08	5.62556e+08	8.33355e+08	9.53443e+08	8.80032e+08	9.40796e+08	7.40373e+08	8.18767e+08	8.06729e+08	1.0273e+09	6.14653e+08	6.24009e+08	6.25295e+08	1.03785e+09	6.6457e+08	5.69165e+08	5.55491e+08	1.69874e+08	1.27451e+08
glyceric acid	9.77634e+06	6.86712e+06	5.23092e+06	8.61167e+06	1.11227e+07	7.10402e+06	8.21163e+06	1.86699e+07	1.25296e+07	1.20118e+07	9.2293e+06	9.9601e+06	1.34502e+07	8.01708e+06	9.10197e+06	7.43962e+06	9.38595e+06	5.5678e+06	3.78572e+06	2.34977e+07	1.79739e+07	9.00343e+06	3.64333e+07	4.33145e+06	9.20634e+06	1.38843e+07	1.69651e+07	1.30707e+07	3.2355e+06	1.4559e+07
glycerol 2/3-phosphate	3.69064e+06	4.21134e+06	2.8856e+06	2.89585e+06	3.81672e+06	3.05862e+06	2.89371e+06	4.22543e+06	4.14684e+06	3.21046e+06	1.34634e+06	3.60779e+06	5.90431e+06	3.74701e+06	4.39577e+06	4.53132e+06	3.66141e+06	2.94511e+06	2.76356e+06	2.91012e+06	3.77356e+06	2.26341e+06	2.93884e+06	1.8855e+06	1.42538e+06	2.97155e+06	3.56431e+06	2.80526e+06	784977	992817
glycine	5.76353e+07	1.08791e+08	4.51841e+07	4.45157e+07	4.42954e+07	3.92726e+07	5.16675e+07	4.45404e+07	1.66417e+08	1.31312e+08	3.09983e+07	1.18603e+08	1.32351e+08	4.50211e+07	6.61963e+07	6.60942e+07	1.51047e+08	5.3571e+07	5.11586e+07	1.10725e+08	7.03763e+07	3.06788e+07	3.10219e+07	1.24361e+07	1.56493e+07	6.96248e+07	2.01422e+07	2.27594e+07	2.93447e+07	4.05712e+07
glycylglycine	137420	127360	120287	132404	0	0	237491	78451.4	241807	0	0	0	367110	205580	0	0	304682	0	173951	411070	0	0	0	280285	0	0	134971	0	0	0
GMP	2.17086e+06	3.39637e+06	1.92479e+06	3.1316e+06	2.25435e+06	2.50265e+06	2.24427e+06	4.52601e+06	6.98462e+06	6.89259e+06	4.08953e+06	5.74203e+06	7.1786e+06	2.34345e+06	3.01643e+06	2.97331e+06	9.45062e+06	1.76874e+06	1.83958e+06	8.32662e+06	4.79176e+06	1.94543e+06	2.05525e+06	817665	1.93483e+06	3.34846e+06	2.74863e+06	2.25092e+06	436035	1.81041e+06
GTP	42247.5	206793	497887	143029	1.89972e+06	1.47177e+06	198036	125353	2.43886e+06	303920	0	37736.6	530408	15580	1.2578e+06	732236	898403	467611	1.53477e+06	1.60771e+06	130734	38880.7	289174	19324	0	0	183974	221331	1.21221e+06	2.44531e+06
guanidine	1.53344e+06	3.0353e+07	3.52046e+06	2.78119e+06	1.86759e+06	2.10332e+07	3.90588e+07	960227	1.10452e+07	7.58947e+06	0	1.06305e+08	1.65078e+07	8.03442e+06	1.08699e+07	1.43089e+07	6.74155e+06	1.87532e+07	3.64214e+06	551289	635127	1.54441e+06	3.35232e+06	444342	1.11121e+06	296459	396529	3.50904e+07	1.23332e+06	4.71566e+06
guanidinoacetate	49115.9	82611.4	24181.4	24348.5	0	57045.6	31167.3	34688.1	162863	171008	0	274936	300220	10712.8	0	21606.9	1.96091e+06	0	87644.7	5.83517e+06	235831	0	0	0	80430.2	500475	240760	364406	152824	216334
guanine	180478	892637	259559	517167	394268	656219	423830	472626	401397	712806	244483	608557	483082	586507	382173	447846	755535	524968	400622	634139	951438	302956	344677	340781	515948	436701	863342	388157	273195	562853
guanosine	614642	2.21728e+06	973501	1.2056e+06	1.3142e+06	2.12429e+06	1.75884e+06	1.98846e+06	2.69729e+06	3.63962e+06	847624	4.48365e+06	3.38128e+06	2.05714e+06	1.68287e+06	1.52379e+06	4.08644e+06	887981	870634	3.33084e+06	2.21263e+06	603811	829941	560229	368665	1.79996e+06	1.45593e+06	837869	121210	270058
gulonic-lactone	1.61376e+06	3.94691e+06	1.59781e+06	1.78879e+06	1.12353e+06	1.3825e+06	3.10214e+06	2.83842e+06	3.23827e+06	1.95345e+06	3.94148e+06	3.92372e+06	0	1.25506e+06	2.89462e+06	0	2.33675e+06	3.0806e+06	2.386e+06	2.6282e+06	2.83162e+06	2.92881e+06	1.71377e+06	2.86448e+06	3.64838e+06	3.16051e+06	2.18554e+06	2.93303e+06	1.22215e+06	3.19737e+06
histamine	0	0	0	0	0	0	0	0	0	0	0	0	0	0	0	0	0	0	0	0	0	0	0	0	0	0	0	0	0	0
histidine	2.2509e+07	3.14544e+07	2.23485e+07	2.10423e+07	2.34071e+07	1.91031e+07	1.91172e+07	2.58473e+07	3.11301e+07	2.83255e+07	2.82412e+07	1.96626e+07	3.72651e+07	1.97158e+07	2.39209e+07	2.39248e+07	3.79149e+07	2.14663e+07	2.32543e+07	3.80995e+07	1.76767e+07	1.86073e+07	2.05816e+07	0	3.15726e+07	3.00846e+07	2.84352e+07	2.71345e+07	1.48544e+07	1.0448e+07
homocysteine	0	0	0	0	0	0	0	0	0	0	0	0	0	0	0	0	32625.2	0	0	0	0	0	0	0	0	0	0	15740.4	0	0
homoserine / theronine	2.97667e+08	6.0381e+08	3.16611e+08	3.00087e+08	2.84417e+08	3.45327e+08	2.39132e+08	3.65489e+08	6.0961e+08	5.0825e+08	1.26946e+08	4.4798e+08	4.97303e+08	3.07684e+08	3.25512e+08	2.9508e+08	7.37219e+08	2.75694e+08	2.62134e+08	4.14875e+08	4.08974e+08	2.21671e+08	2.65954e+08	1.72022e+08	2.18555e+08	3.13992e+08	2.61954e+08	1.9749e+08	2.42377e+08	1.9728e+08
homovanillic acid	0	0	0	43094.3	0	42134.9	1.9747e+06	498383	36920.5	95168.4	201996	0	0	1.47519e+06	171455	57679.8	0	62916.4	0	0	69611	35797.7	0	50720.4	40194	38976.8	0	48283.4	0	745751
hydroxyphenyllactic acid	587551	2.36631e+06	1.36471e+06	1.43265e+06	924288	673159	529575	895931	1.848e+06	3.04274e+06	1.70694e+06	4.67146e+06	2.48384e+06	736858	533800	838136	5.08049e+06	1.16817e+06	1.50964e+06	2.93546e+06	2.16218e+06	475449	1.00861e+06	684815	784326	2.97455e+06	936094	1.29189e+06	757325	619788
hypoxanthine	553682	1.7545e+06	710070	703330	1.35194e+06	2.1337e+06	787694	917619	3.86837e+06	3.74927e+06	1.02808e+06	2.21365e+06	2.90085e+06	1.07641e+06	839843	909738	5.26695e+06	569914	521254	4.31375e+06	1.59101e+06	800021	415004	367018	787079	2.62598e+06	1.78496e+06	1.42756e+06	943080	943101
IDA	398846	960201	335138	275144	257987	140458	367274	777513	109469	444724	968094	184899	355444	476621	238770	140720	0	701708	293089	218022	167572	417506	262732	132369	660598	284701	250454	226262	138167	194631
IDP	0	0	0	0	0	0	0	0	0	0	0	28443.2	0	0	0	0	0	0	0	0	0	0	0	0	0	0	0	0	0	0
imidazole-4-acetate	650989	863363	724296	384582	520832	435226	693958	459906	582146	1.02949e+06	1.31909e+06	618925	283767	654602	284217	717911	988974	486915	622820	843933	1.03294e+06	647590	436079	945507	880520	718749	938229	800268	531027	718944
IMP	3.32687e+06	1.71987e+06	1.09418e+06	1.1344e+06	2.57248e+06	2.04715e+06	1.21712e+06	3.7875e+06	1.18369e+07	1.70399e+07	1.66617e+06	1.44594e+07	1.29594e+07	1.45288e+06	2.69148e+06	2.13907e+06	1.91303e+07	920309	930243	1.20526e+07	2.48627e+06	1.65689e+06	2.22299e+06	893595	1.07917e+06	5.25444e+06	1.40935e+06	2.00194e+06	726082	1.10233e+06
inosine	481085	780071	404682	602335	900468	1.17563e+06	705978	1.19833e+06	2.12895e+06	2.17086e+06	89201.8	3.62324e+06	2.00428e+06	1.41208e+06	970176	722956	3.90105e+06	585712	430230	4.58096e+06	645146	370953	273288	359757	412549	2.39416e+06	1.14357e+06	1.1464e+06	205938	515221
isonictinic acid	1.3443e+06	383672	1.86469e+06	1.63081e+06	802159	838704	1.53076e+06	1.58154e+06	1.05826e+06	539836	2.53396e+06	573838	1.74273e+06	547750	924673	2.18823e+06	1.23881e+06	1.45701e+06	494607	1.7203e+06	263739	998335	1.40007e+06	1.82284e+06	180584	628267	647582	1.5448e+06	2.07194e+06	0
itaconic acid	2.21902e+07	1.87606e+07	1.48162e+07	1.8664e+07	7.93329e+06	1.75357e+07	1.16602e+07	1.53006e+07	3.02506e+07	2.16604e+07	1.99292e+07	1.41592e+07	2.28674e+07	1.35349e+07	1.03604e+07	1.44192e+07	3.51884e+07	1.3793e+07	1.07122e+07	6.37934e+07	2.64135e+07	1.03827e+07	6.06953e+06	8.23519e+06	1.66548e+07	7.80247e+06	1.01688e+07	1.27647e+07	3.9507e+06	8.19416e+06
kynurenine	268346	616094	314465	305114	316725	328823	263325	413345	409921	521534	594220	469074	315683	296974	396548	418290	812091	269857	437080	723741	559833	218053	284144	310215	800375	271483	284063	178537	393176	233581
lactic acid	4.2894e+08	4.0748e+08	4.63647e+08	4.02386e+08	3.04176e+08	4.32299e+08	2.84423e+08	5.09727e+08	7.50456e+08	1.15012e+09	1.91747e+09	6.43183e+08	8.24883e+08	3.68152e+08	4.67361e+08	3.81168e+08	1.25458e+09	3.6387e+08	3.95231e+08	9.94628e+08	4.1483e+08	3.39514e+08	3.52061e+08	3.38496e+08	5.33914e+08	6.54593e+08	3.38709e+08	3.68383e+08	3.09562e+08	3.70712e+08
L-arginino-succinate	224950	857885	323593	333430	401791	618566	288349	401005	3.87984e+06	3.20611e+06	935530	2.60492e+06	3.46761e+06	539208	439232	511103	4.93563e+06	261353	369114	3.2261e+06	646101	311214	471511	133574	241796	606414	384626	535169	182032	282954
L-cysteic acid	0	0	0	0	31409.9	0	0	0	0	0	0	0	22136	0	0	0	0	0	0	0	0	0	0	0	0	0	0	0	0	0
leucine / leucine(iso)	6.23543e+08	1.0895e+09	5.91429e+08	5.21717e+08	5.76232e+08	6.42338e+08	5.11283e+08	4.9141e+08	8.58619e+08	8.68976e+08	1.1163e+09	8.17907e+08	8.80158e+08	7.02437e+08	7.02554e+08	6.05828e+08	1.4735e+09	5.01145e+08	5.15235e+08	1.02694e+09	6.97722e+08	4.54501e+08	5.46491e+08	4.72744e+08	4.33665e+08	5.56285e+08	4.35439e+08	4.66861e+08	6.41133e+08	5.33775e+08
levulinic acid	1.2818e+07	9.52107e+06	1.61167e+07	9.4452e+06	6.36502e+06	5.20423e+06	1.12102e+07	5.53588e+06	6.11197e+06	9.00985e+06	0	1.40579e+07	1.14751e+07	1.144e+07	1.62179e+07	6.68463e+06	1.21853e+07	5.68646e+06	7.28771e+06	9.49876e+06	1.37291e+07	1.00571e+07	6.59833e+06	1.56545e+07	2.27674e+07	1.27103e+07	1.42762e+07	9.35667e+06	1.28506e+07	1.26605e+07
L-NMMA	79716.2	400112	151609	250171	241836	60213.7	79682.2	361696	14093.4	23724.1	116441	39361	20798.1	214185	361186	417956	89979	136495	292555	81471.8	450243	252413	357174	62095.7	82789.8	0	68533.8	26854.5	85451.3	67221.4
lysine	1.07518e+08	1.86761e+08	1.01286e+08	1.19626e+08	1.02917e+08	9.78946e+07	9.64894e+07	1.29214e+08	1.5711e+08	1.55937e+08	2.15037e+08	1.37621e+08	1.34783e+08	1.12494e+08	1.13606e+08	1.08403e+08	2.04637e+08	8.52257e+07	9.70869e+07	1.57111e+08	1.27645e+08	8.76463e+07	9.27811e+07	2.99628e+07	4.87533e+07	6.57084e+07	7.10227e+07	6.48013e+07	8.78199e+07	1.07528e+08
maleic acid	0	0	0	0	0	0	0	0	0	0	0	0	247224	0	0	0	0	0	0	0	0	0	0	244102	201114	102857	179259	0	80922.5	0
malic acid	4.01396e+07	7.2102e+07	7.01321e+07	4.17121e+07	7.92425e+07	1.12448e+08	4.90189e+07	4.43219e+07	2.66456e+08	1.42673e+08	3.36222e+07	2.08442e+08	2.88073e+08	7.30072e+07	7.07139e+07	7.5178e+07	1.97264e+08	8.12612e+07	1.09955e+08	2.11731e+08	7.59701e+07	4.77896e+07	8.07543e+07	3.33214e+07	1.48001e+07	8.02795e+07	6.92717e+07	8.08164e+07	3.54509e+07	4.02608e+07
mannose / fructose	4.23848e+07	3.86045e+07	3.27842e+07	4.27624e+07	2.25297e+07	2.62101e+07	3.46989e+07	4.39626e+07	4.76449e+07	6.33486e+07	1.58415e+08	6.08662e+07	5.64633e+07	7.40955e+07	6.34921e+07	5.97179e+07	1.84173e+07	1.36247e+07	1.16228e+07	2.05519e+07	6.70978e+07	3.75821e+07	3.58204e+07	3.20611e+07	9.39452e+07	5.99099e+07	3.69558e+07	1.0387e+08	504122	177994
mesaconic acid	2.98248e+07	5.6751e+07	1.82894e+07	2.75274e+07	3.10742e+07	4.16548e+07	2.75406e+07	5.96043e+07	5.59717e+07	5.51659e+07	1.44386e+07	4.22447e+07	3.39179e+07	3.69421e+07	4.26583e+07	3.69218e+07	6.01952e+07	4.23971e+07	3.68306e+07	9.76663e+07	1.00563e+08	4.70971e+07	9.84703e+06	2.11294e+07	5.37568e+07	4.02075e+07	4.77711e+07	3.70968e+07	1.93665e+07	3.96898e+07
methionine	8.15104e+07	1.74169e+08	8.18078e+07	8.70183e+07	8.18639e+07	8.99778e+07	6.58864e+07	7.98607e+07	1.10514e+08	1.1317e+08	1.95281e+08	1.04541e+08	1.22465e+08	9.28507e+07	1.0067e+08	8.73275e+07	2.04801e+08	6.19926e+07	6.42769e+07	1.28815e+08	9.91533e+07	5.67026e+07	6.93406e+07	5.43124e+07	5.21972e+07	6.5606e+07	5.21093e+07	5.66264e+07	6.81916e+07	6.0013e+07
methyl acetoacetate	7.31811e+06	6.16463e+06	6.93896e+06	6.74855e+06	3.94585e+06	5.21868e+06	6.0319e+06	6.52061e+06	5.05468e+06	8.27092e+06	1.91793e+07	6.87968e+06	5.62622e+06	5.32279e+06	6.59774e+06	4.76588e+06	7.61196e+06	5.6428e+06	3.23135e+06	5.4233e+06	9.53785e+06	6.33557e+06	4.57444e+06	7.01748e+06	9.02629e+06	4.73733e+06	5.9343e+06	5.89886e+06	2.8551e+06	2.07432e+07
methylglyoxal	0	0	0	0	0	0	0	0	0	0	0	0	0	0	0	0	0	0	0	4.9835e+06	0	0	0	0	0	0	0	0	1.00871e+06	0
methylmalonic acid	0	0	1.11014e+07	0	0	0	0	6.15368e+06	0	0	8.00323e+07	0	1.39877e+07	0	0	0	0	0	4.25607e+06	0	0	0	9.18945e+06	0	0	0	0	0	0	1.02706e+07
mevalonic acid	806482	1.40148e+06	799594	728143	1.6021e+06	1.01401e+06	1.37878e+06	819472	1.54026e+06	2.07168e+06	1.06064e+06	1.36673e+06	1.37553e+06	994190	1.10822e+06	592261	2.0578e+06	747120	857277	1.11404e+06	983368	944783	2.85076e+06	459199	294266	1.12451e+06	825079	1.37324e+06	1.40851e+06	1.64995e+06
N,N-dimethylaniline	0	0	0	0	0	0	0	0	0	0	1.81334e+06	0	2.46046e+06	1.5169e+06	0	0	0	1.6395e+06	0	0	2.63023e+06	0	0	0	0	0	0	0	2.29358e+06	571476
N1/N8-acetylspermidine	0	662395	1.26883e+06	381953	606230	126040	301321	214679	259980	460092	314634	844650	851559	1.02424e+06	502514	434167	117372	2.84684e+06	1.31769e+06	179846	2.18217e+06	2.6081e+06	1.10142e+06	208155	26809.4	255142	436910	249641	273785	438889
N-acetylaspartic acid	421403	739320	1.20553e+06	485730	4.84828e+06	3.54039e+06	1.15373e+06	2.04315e+06	1.28323e+06	596342	0	598596	1.95189e+06	904380	1.1775e+06	1.99978e+06	1.51683e+06	2.3675e+06	3.34794e+06	1.45016e+07	1.58443e+06	1.43816e+06	2.8616e+06	1.22485e+06	226826	3.46572e+06	4.12529e+06	3.75556e+06	2.05974e+06	1.41774e+06
N-acetylaspartylglutamic acid	0	0	0	0	0	0	0	0	0	0	0	60363.2	0	0	0	0	0	0	0	0	0	0	0	0	0	0	0	0	0	0
N-acetyl-b-alanine	6.45397e+06	1.33451e+06	1.03178e+06	4.90791e+06	3.38137e+06	2.49163e+06	4.29707e+06	4.08356e+06	5.16298e+06	9.63279e+06	888729	1.87685e+06	3.835e+06	1.32765e+06	1.6939e+06	4.18821e+06	7.68858e+06	4.86013e+06	3.69594e+06	4.17974e+06	1.69419e+06	5.26038e+06	3.64764e+06	7.97642e+06	5.35235e+06	6.28658e+06	5.52402e+06	5.18507e+06	5.14772e+06	1.36282e+06
N-acetyl-DL-alanine	1.09991e+07	1.2517e+07	9.77257e+06	1.34084e+07	6.54793e+06	8.27982e+06	7.58181e+06	1.25819e+07	1.29785e+07	1.76103e+07	4.68757e+07	1.578e+07	1.08838e+07	1.06068e+07	8.35603e+06	9.68959e+06	3.11183e+07	7.944e+06	7.1543e+06	2.39978e+07	1.64512e+07	9.21143e+06	7.89233e+06	1.09753e+07	2.40176e+07	1.14414e+07	1.22152e+07	1.07909e+07	1.1022e+07	1.80505e+07
N-acetyl-DL-serine	6.97362e+06	1.30929e+07	8.04274e+06	7.90878e+06	1.12859e+07	1.22723e+07	8.56849e+06	1.40285e+07	1.61244e+07	1.40762e+07	6.32922e+06	7.65973e+06	1.50061e+07	8.2991e+06	1.06654e+07	1.0181e+07	1.60473e+07	1.04408e+07	1.10185e+07	1.75839e+07	1.44216e+07	1.19456e+07	1.03748e+07	7.06719e+06	5.93792e+06	9.40131e+06	1.08011e+07	7.03062e+06	5.4732e+06	6.75071e+06
N-acetyl-dopamine	473188	550897	137259	392524	306397	586276	230108	834964	895928	616270	0	635697	1.01272e+06	350199	373061	203421	1.64985e+06	198431	358021	1.47497e+06	258887	338274	726845	43216.6	60520.7	512248	526666	323099	26933.5	71492.1
N-acetylglucosamine 1/6-phosphate	0	20769.5	0	0	0	22017	0	0	0	0	0	21344	29072.3	0	0	0	0	0	0	62790.1	16259.6	19628.8	0	25790	0	19655.2	0	0	0	0
N-acetyl-L-glutamic acid	602703	938771	949947	1.10515e+06	823440	675293	960500	1.18211e+06	1.08339e+06	893053	2.46774e+06	1.96647e+06	1.63467e+06	1.75424e+06	1.17568e+06	1.65814e+06	1.68898e+06	1.05983e+06	1.26596e+06	1.52013e+06	2.2535e+06	1.00661e+06	999255	1.68533e+06	3.55731e+06	2.34867e+06	2.43355e+06	2.79968e+06	1.69163e+06	695985
NAD+	1.40372e+07	1.81291e+07	1.49327e+07	1.33224e+07	2.24819e+07	2.1903e+07	1.65057e+07	1.91458e+07	2.9879e+07	1.16744e+07	300606	1.39561e+07	3.06252e+07	1.25262e+07	1.8084e+07	1.67768e+07	1.46239e+07	1.50609e+07	1.92428e+07	2.12311e+07	8.95019e+06	1.49581e+07	1.84659e+07	7.14755e+06	2.40808e+06	1.88078e+07	1.03989e+07	6.44156e+06	5.5206e+06	635410
NADH	103386	0	411154	143290	203758	30393.3	0	247250	1.0987e+07	6.56459e+06	0	8.29034e+06	1.12405e+07	0	119755	407183	4.75372e+06	763506	1.14215e+06	4.11658e+06	0	0	264125	153989	135474	5.14466e+06	0	450119	0	68181.5
NADP+	6.87618e+06	1.21265e+07	5.55653e+06	8.50777e+06	6.44898e+06	6.75748e+06	6.08378e+06	1.074e+07	9.7892e+06	6.82878e+06	7.78361e+06	5.48255e+06	5.79434e+06	9.06855e+06	7.15354e+06	6.69394e+06	5.89273e+06	4.27708e+06	6.20255e+06	5.94329e+06	1.1837e+07	5.17046e+06	4.99011e+06	2.13065e+06	2.94096e+06	1.76863e+06	4.7153e+06	3.54236e+06	2.87287e+06	6.60935e+06
NADPH	16277.4	16301.4	37458.4	15999	236850	99062.1	0	17762.1	15827.2	21309.3	20542.3	0	0	13979.8	26623.7	0	31536.3	20548.4	201654	0	46727.2	0	78127.8	0	0	0	75963.1	0	17916.4	0
N-carbamoyl-L-aspartate	0	0	0	0	0	0	0	0	0	0	0	0	0	0	0	0	0	0	0	0	0	0	0	0	0	0	0	0	0	0
nebularine	0	0	0	0	0	0	0	0	0	0	0	0	0	0	0	0	0	0	0	0	0	0	0	0	0	0	0	0	0	0
nicotinamide	7.44984e+07	1.07816e+08	7.96741e+07	1.0424e+08	1.10707e+08	7.34999e+07	7.1066e+07	5.2592e+07	7.86504e+07	1.14005e+08	1.18681e+08	1.2731e+08	7.30155e+07	1.22256e+08	8.893e+07	9.83059e+07	1.56065e+08	9.59614e+07	6.57879e+07	8.26829e+07	1.34129e+08	1.03229e+08	1.25023e+08	7.36575e+07	1.21527e+08	1.11836e+08	5.562e+07	5.25492e+07	6.80835e+07	5.82071e+07
nicotinamide riboside+	0	0	0	0	0	0	0	0	0	0	317263	0	0	0	0	0	0	0	0	0	0	0	0	0	0	0	0	0	0	0
nicotinic acid	1.23194e+07	7.34e+06	1.01607e+07	1.12838e+07	2.60405e+06	3.77952e+06	9.92748e+06	9.9168e+06	1.21322e+07	6.34596e+06	1.1381e+07	8.77044e+06	1.32255e+07	9.1067e+06	0	8.71573e+06	5.47059e+06	3.58628e+06	5.22001e+06	9.42723e+06	1.19625e+07	4.33725e+06	4.54878e+06	7.89185e+06	1.29988e+07	5.50998e+06	4.8325e+06	0	7.28773e+06	5.90095e+06
N-methyltryptamine	0	11464.6	25851.8	16628.5	17130	16152.4	15047.5	43082.3	19758.7	17406.6	22137.5	112224	0	12290	13867.1	27092	15657.4	19098.4	11556.7	28042.5	25939.8	17180	0	0	38348.1	12141.6	0	24210.9	0	27322.3
NMN	314513	179489	25703	130932	57696.9	0	0	481830	136209	117019	214347	145014	37788.5	0	69725.8	117051	232235	12546.3	82180.1	339846	86939.1	125516	126385	22975.1	103153	164098	96246	13531.4	0	439038
norepinephrine	131404	465623	199278	45676.6	514726	693270	351925	328970	338814	563351	348136	545574	563848	283801	329531	687096	136419	310871	203176	649250	117532	211378	616812	255253	336502	312057	123915	310574	227866	116546
O-acetyl-L-serine	6.97362e+06	1.30599e+07	8.03783e+06	7.89198e+06	1.09819e+07	1.17294e+07	5.6275e+06	1.31284e+07	1.35754e+07	1.39962e+07	2.37323e+07	7.65973e+06	1.50061e+07	8.28527e+06	1.06638e+07	1.0181e+07	1.60473e+07	9.05336e+06	1.0931e+07	1.74619e+07	1.44011e+07	1.19122e+07	1.03748e+07	7.04351e+06	5.88046e+06	9.39366e+06	1.07678e+07	7.03062e+06	3.38178e+06	4.92107e+06
octopamine	1.78391e+06	2.14717e+06	1.58781e+06	2.17065e+06	1.75646e+06	1.91562e+06	2.19023e+06	573636	2.15362e+06	1.69672e+06	946253	1.83266e+06	2.03167e+06	803898	2.19078e+06	2.20613e+06	2.45942e+06	2.05687e+06	1.60146e+06	2.13748e+06	2.35875e+06	2.09151e+06	2.02962e+06	1.78499e+06	1.92264e+06	1.84617e+06	1.68334e+06	909868	1.76236e+06	2.37102e+06
ornithine	6.46745e+06	4.81842e+06	3.2448e+06	4.51666e+06	1.93501e+06	2.66199e+06	3.25452e+06	1.87101e+06	9.54178e+06	1.53716e+07	5.24671e+06	7.22178e+06	1.19514e+07	1.02702e+06	2.58913e+06	1.9798e+06	1.3443e+07	986269	989290	1.65773e+07	3.2643e+06	9.66279e+06	2.14181e+06	264133	3.2588e+06	7.6512e+06	2.68529e+06	468454	4.20341e+06	4.04389e+06
orotic acid	0	146663	0	0	62517.4	78858	0	0	203883	71062.9	0	0	0	242394	0	0	292027	0	0	293464	0	0	0	0	0	0	220789	0	0	0
orotidylic acid	0	0	0	0	0	0	0	0	0	0	0	0	0	0	0	0	0	0	0	0	0	0	0	0	0	0	0	0	0	0
oxalacetic acid	0	33071.7	0	0	0	0	0	0	0	0	0	0	20413.9	0	0	0	0	0	0	0	47865.7	25020.2	0	0	0	0	0	0	0	23178.7
pantothenic acid	3.47279e+07	6.68107e+07	2.95485e+07	3.79471e+07	2.31774e+07	2.21528e+07	2.51296e+07	3.02215e+07	7.60082e+07	7.8958e+07	5.90817e+07	7.68058e+07	6.72692e+07	4.91922e+07	3.35632e+07	3.31544e+07	1.06201e+08	2.6839e+07	2.83856e+07	6.46267e+07	6.61824e+07	2.03865e+07	2.30142e+07	1.68194e+07	3.05269e+07	2.46397e+07	2.24765e+07	1.66471e+07	2.77084e+07	4.5958e+07
phenethylamine	0	0	0	0	0	0	0	0	0	0	0	0	0	0	0	0	0	0	0	0	0	0	0	0	0	0	0	0	0	0
phenylalanine	1.39647e+08	2.83109e+08	1.37564e+08	1.26118e+08	1.48072e+08	1.59238e+08	1.36878e+08	1.30713e+08	2.41257e+08	2.37405e+08	1.52658e+08	2.27192e+08	2.33626e+08	1.67323e+08	1.75696e+08	1.44614e+08	4.10826e+08	1.19192e+08	1.2868e+08	2.77724e+08	1.7126e+08	1.15885e+08	1.34522e+08	1.13772e+08	1.00895e+08	1.48085e+08	1.07912e+08	1.11482e+08	1.55584e+08	1.28941e+08
phenylephrine / synephrine	104649	89103.1	177353	207526	114474	332941	136667	162881	259549	198575	96042.3	379016	456950	265253	333239	279886	291807	171215	224929	237029	209019	307251	322760	584788	599042	167748	283494	228440	96796.3	174497
phosphocreatine	9.31187e+06	2.08336e+07	6.21875e+06	1.58915e+07	2.00297e+07	1.01319e+07	7.05182e+06	1.0643e+07	6.45738e+06	2.7906e+06	1.08558e+06	6.06314e+06	3.7385e+06	6.71463e+06	1.15499e+07	8.70976e+06	1.10276e+07	6.51649e+06	9.73424e+06	3.6176e+07	1.1415e+07	6.99639e+06	6.34505e+06	3.63611e+06	4.59051e+06	3.17839e+06	8.41658e+06	8.34107e+06	2.86969e+06	3.4179e+06
phosphoenolpyruvate	8.65611e+06	7.56893e+06	4.13618e+06	4.84691e+06	1.1575e+07	1.33996e+07	1.56703e+07	1.09726e+07	4.11221e+06	3.25629e+06	2.62652e+06	3.47225e+06	3.80998e+06	1.21058e+07	9.48436e+06	1.19236e+07	4.42398e+06	4.05822e+06	4.51968e+06	3.66887e+06	4.13162e+06	4.1971e+06	5.5744e+06	4.10761e+06	2.74184e+06	2.01754e+06	5.57426e+06	2.97579e+06	1.03646e+07	5.26825e+07
phosphorylcholine+	1.87249e+08	2.79059e+08	1.30671e+08	1.3382e+08	1.64079e+08	2.74629e+08	1.29272e+08	3.42304e+08	6.34868e+08	3.82666e+08	3.33233e+08	3.21086e+08	2.49706e+08	1.55409e+08	1.98194e+08	1.50381e+08	3.70512e+08	1.33458e+08	1.36891e+08	3.05023e+08	6.35913e+08	1.30121e+08	1.39614e+08	2.25042e+07	6.85941e+07	9.69302e+07	2.20696e+08	6.68467e+07	3.03693e+07	9.50829e+07
picolinic acid	0	0	0	0	0	0	0	0	0	0	0	0	0	0	0	0	0	0	0	0	0	0	0	0	0	0	0	0	0	0
proline	4.40066e+07	6.54857e+07	3.48338e+07	7.1115e+07	2.91499e+07	3.00347e+07	1.44254e+07	4.71038e+07	2.85018e+08	3.47865e+08	2.01055e+08	2.61549e+08	3.29993e+08	4.89789e+07	6.19212e+07	6.27909e+07	5.4372e+08	3.82138e+07	4.37955e+07	3.14941e+08	1.07779e+08	4.1971e+07	4.06911e+07	4.59723e+07	6.01007e+07	2.1108e+08	5.64192e+07	5.94233e+07	3.94897e+07	3.869e+07
PRPP	0	0	0	0	0	0	0	0	0	0	0	0	0	0	0	0	0	0	0	0	0	0	0	0	0	0	0	0	0	15304.8
pseudouridine	319299	951636	524550	517147	446799	421581	405412	599002	307373	476845	1.10414e+06	466590	422687	194781	398688	450054	811168	312123	282189	466424	773115	311186	414544	203971	272661	222003	474736	193730	225242	272505
putrescine	72130.7	64850.3	298254	516321	219903	201195	132340	254564	119530	149577	493653	331133	116730	668446	372937	51990	77031.4	153113	2.05618e+06	53250.5	234754	1.91339e+06	441664	235749	260134	67070.3	85080.9	167060	89712.8	158408
pyridoxine	2.58529e+07	3.63808e+07	2.32644e+07	1.4644e+07	1.99164e+07	2.36042e+07	2.61196e+07	1.24759e+07	2.48078e+07	2.88539e+07	6.4458e+07	3.54102e+07	3.40603e+07	5.06857e+07	3.17387e+07	1.86467e+07	5.30399e+07	3.13959e+07	3.18374e+07	3.78947e+07	3.42728e+07	2.92258e+07	3.27418e+07	2.074e+07	2.21097e+07	2.51218e+07	2.02471e+07	2.02296e+07	5.81608e+07	5.17254e+07
pyroglutamic acid	4.28954e+08	3.70563e+08	2.12613e+08	1.3633e+08	2.30426e+08	2.8795e+08	2.75878e+08	1.74997e+08	3.07099e+08	3.66655e+08	7.1431e+08	2.9869e+08	3.08139e+08	2.12362e+08	2.17693e+08	1.47581e+08	5.88489e+08	2.17357e+08	2.22693e+08	4.97272e+08	3.46396e+08	2.53955e+08	2.90138e+08	2.37601e+08	2.78915e+08	4.1248e+08	3.62663e+08	2.4716e+08	6.01411e+08	4.98235e+08
pyrroline hydroxycarboxylic acid	1.30255e+08	2.98737e+08	2.13267e+08	2.0463e+08	2.12498e+08	2.49914e+08	1.58516e+08	2.24922e+08	3.44265e+08	2.84738e+08	3.45396e+07	2.48269e+08	2.72497e+08	2.08866e+08	2.41553e+08	2.26917e+08	3.76534e+08	2.33834e+08	2.52279e+08	2.95029e+08	2.63876e+08	1.59412e+08	2.09598e+08	1.35256e+08	1.09815e+08	1.77113e+08	1.55996e+08	1.28156e+08	1.80944e+08	1.47447e+08
pyruvic acid	6.2293e+07	6.96895e+07	4.74631e+07	4.49309e+07	5.06941e+07	4.26563e+07	5.55422e+07	3.25845e+07	8.90138e+07	1.19978e+08	1.67307e+08	1.195e+08	1.2424e+08	1.04922e+08	7.78654e+07	5.8225e+07	2.13728e+08	6.09214e+07	7.51326e+07	1.14327e+08	5.82204e+07	6.00961e+07	7.35254e+07	5.84619e+07	5.19564e+07	5.13897e+07	5.98971e+07	5.84454e+07	9.86619e+07	7.99131e+07
S-adenosyl-L-homocysteine	0	0	0	0	0	0	0	0	0	0	0	0	113455	0	0	0	0	0	0	0	0	0	0	0	0	89256.5	0	721725	0	0
S-adenosyl-L-methionine+	4.28798e+06	8.59543e+06	4.36628e+06	5.13476e+06	4.58409e+06	4.93892e+06	3.70912e+06	7.25374e+06	1.47333e+07	1.34798e+07	5.46437e+06	1.2634e+07	1.5956e+07	4.17546e+06	5.5392e+06	5.03381e+06	1.79269e+07	3.98155e+06	3.74707e+06	1.22731e+07	7.37187e+06	3.86942e+06	5.11853e+06	1.39503e+06	3.05527e+06	6.83946e+06	3.41005e+06	486158	2.05714e+06	2.81216e+06
S-adenosylmethioninamine+	0	0	0	0	0	0	0	0	0	0	0	0	0	0	0	0	0	0	0	0	0	0	0	0	0	0	0	0	0	0
sarcosine	5.63213e+06	9.43829e+06	0	0	0	0	0	5.43023e+06	0	0	0	0	0	0	0	0	0	0	0	0	0	0	0	0	0	0	0	0	0	0
serine	1.91766e+07	3.56089e+07	2.43257e+07	1.7641e+07	3.10605e+07	3.51149e+07	2.10705e+07	2.62551e+07	4.67087e+07	3.35163e+07	1.43502e+07	2.94206e+07	4.85325e+07	2.76466e+07	3.64214e+07	3.60235e+07	5.27037e+07	3.48285e+07	3.53859e+07	4.39286e+07	2.80729e+07	3.15034e+07	3.47974e+07	2.47993e+07	1.65882e+07	4.65993e+07	3.61071e+07	3.03136e+07	4.82855e+07	1.47166e+07
serotonin	173019	117623	268863	176831	198191	405845	770280	279791	154811	86457.3	154722	257698	318281	990105	494328	310965	146411	97034.4	153330	392539	133626	342805	1.08724e+06	796624	268015	326154	501096	770950	2.07218e+06	767302
sorbitol / galactitol / L-iditol / manitol	915723	1.77906e+06	1.15179e+06	1.48237e+06	1.26335e+06	1.07133e+06	1.63723e+06	653175	2.31517e+07	2.08181e+06	5.85059e+06	3.55925e+06	7.78282e+06	1.22931e+06	2.23828e+06	845638	3.87676e+06	1.04008e+06	1.18478e+06	7.95344e+06	1.69878e+06	664389	1.63314e+06	1.52094e+06	4.14843e+06	1.34624e+06	1.88299e+06	1.07169e+06	1.25897e+06	1.87847e+06
spermidine	2.2763e+08	1.90469e+08	2.24472e+08	1.73445e+08	2.03308e+08	1.75671e+08	1.68178e+08	1.37375e+08	1.26587e+08	1.04735e+08	6.12158e+07	1.07958e+08	1.19576e+08	1.04655e+08	1.04613e+08	1.15746e+08	8.41523e+07	1.20105e+08	1.1988e+08	9.13603e+07	6.52176e+07	9.62534e+07	1.03584e+08	6.27224e+07	5.17165e+07	5.68831e+07	5.37463e+07	5.48434e+07	6.05256e+07	5.83215e+07
spermine	4.34619e+07	4.30787e+07	5.10213e+07	4.48824e+07	5.41583e+07	5.01801e+07	4.95247e+07	4.14913e+07	3.90477e+07	3.29816e+07	2.1716e+07	3.55147e+07	4.03608e+07	3.67672e+07	3.64546e+07	3.92731e+07	2.92339e+07	3.86713e+07	3.68725e+07	3.30178e+07	2.48387e+07	3.382e+07	3.7803e+07	2.22573e+07	2.04316e+07	2.28146e+07	2.18148e+07	2.33046e+07	2.31765e+07	2.29839e+07
succinic acid	1.47635e+08	6.09309e+07	6.31055e+07	4.27965e+07	1.18724e+08	1.59433e+08	2.0515e+08	1.24024e+08	5.13999e+07	6.03644e+07	0	4.72913e+07	7.47453e+07	1.6502e+08	1.97269e+08	2.27854e+08	7.32525e+07	3.48954e+07	6.68092e+07	9.47583e+07	8.31801e+07	1.09054e+08	1.84884e+08	2.14235e+08	1.23052e+08	2.27211e+07	1.21497e+08	2.85241e+07	5.98949e+07	5.74965e+06
taurine	3.99625e+08	6.61841e+08	2.93091e+08	4.44504e+08	4.61147e+08	4.28949e+08	2.30631e+08	5.62709e+08	6.74234e+08	6.25452e+08	5.56042e+08	4.08934e+08	6.71104e+08	3.66889e+08	5.02885e+08	4.21202e+08	8.04643e+08	3.07768e+08	2.09421e+08	1.20311e+09	7.2788e+08	3.09124e+08	3.2519e+08	1.8487e+08	3.94115e+08	4e+08	5.22055e+08	2.9043e+08	9.49216e+07	1.35503e+08
thiamine+	4.07656e+07	5.32944e+07	3.37383e+07	3.54085e+07	2.48215e+07	2.97313e+07	2.88317e+07	2.66899e+07	2.05978e+07	2.94811e+07	8.22124e+07	3.633e+07	2.76812e+07	4.8176e+07	3.55997e+07	3.12178e+07	6.5961e+07	2.83375e+07	3.02878e+07	5.69281e+07	2.43333e+07	2.48989e+07	2.89253e+07	2.52792e+07	2.73092e+07	2.04108e+07	1.55295e+07	2.41687e+07	5.56756e+07	6.18893e+07
thymidine	38465.8	66304.6	33267.7	29833.5	19317.9	52957.4	23437.7	41491.8	69609.8	25625.8	90293.4	31086.2	18376.8	0	25486	2.24284e+06	76782	20367.7	0	247289	0	27889.8	19875.3	146689	188622	75815.5	59676.1	0	0	0
thymine	0	0	0	0	0	0	0	0	0	0	0	0	0	0	0	0	0	0	0	0	0	0	0	0	0	0	0	0	0	0
tryptamine	35440.7	115869	62051.6	55235.1	148640	57205.3	79104.6	51662.4	32341.4	140146	64499.5	188098	183188	167297	78963.9	76369.3	77592.3	106167	103067	95551	56441.8	44611.3	121595	124478	56105.4	61543.3	77799.7	76952.3	66944.3	71132.7
tryptophan	3.57339e+07	6.6536e+07	3.39352e+07	3.75001e+07	3.64752e+07	3.88496e+07	3.21841e+07	4.07668e+07	5.49801e+07	5.37708e+07	2.79048e+07	5.25754e+07	5.28079e+07	4.07981e+07	4.5537e+07	3.84094e+07	8.68287e+07	3.0845e+07	3.32081e+07	5.70559e+07	4.02567e+07	2.96064e+07	3.51292e+07	2.93012e+07	2.5816e+07	3.22417e+07	2.48044e+07	2.98764e+07	3.42459e+07	2.87772e+07
tyramine	702398	781899	371401	678414	0	706091	1.62757e+06	537710	714487	1.19232e+06	389328	715197	767174	931666	0	473762	1.4836e+06	416376	307070	0	983524	537783	284460	45026.4	0	479762	309836	92246.6	511060	155715
tyrosine	1.02439e+08	1.90603e+08	1.04865e+08	1.17064e+08	1.07217e+08	1.09566e+08	8.34594e+07	1.07342e+08	1.38475e+08	1.39463e+08	2.63387e+08	1.34666e+08	1.31451e+08	1.12258e+08	1.16303e+08	1.07032e+08	2.13115e+08	8.37324e+07	8.88627e+07	1.49881e+08	1.23532e+08	8.14734e+07	9.50139e+07	7.08838e+07	7.64869e+07	8.58004e+07	7.4492e+07	7.90547e+07	8.84683e+07	8.26614e+07
UDP	424786	987268	46281	1.04264e+06	554622	786360	159206	934471	2.98724e+06	1.02026e+06	0	422171	1.65981e+06	109928	2.53104e+06	474713	2.63535e+06	252969	734244	2.93819e+06	1.49964e+06	58749.9	193472	38577.3	0	33096.7	360802	85312.3	2.01193e+06	3.82807e+06
UDP-D-glucose	2.68391e+06	4.94586e+06	3.35609e+06	3.19523e+06	3.89849e+06	4.13336e+06	2.65644e+06	3.77928e+06	5.27539e+06	3.29552e+06	0	2.69222e+06	5.96451e+06	2.41768e+06	3.50592e+06	3.06808e+06	4.0477e+06	2.2991e+06	2.50638e+06	4.4849e+06	5.58827e+06	2.12602e+06	2.63594e+06	1.19698e+06	1.70722e+06	1.26015e+06	3.30033e+06	1.75062e+06	1.21513e+06	1.43432e+06
UDP-N-acetyl-galactosamine/UDP-N-acetyl-glucosamine	0	0	0	0	1.49023e+06	1.42025e+06	0	0	246545	0	0	0	2.05718e+06	0	0	189272	0	0	218696	331235	0	0	0	0	0	122609	228725	0	314914	0
UMP	1.82671e+06	3.06113e+06	1.57642e+06	2.3336e+06	1.42825e+06	1.77644e+06	1.79213e+06	2.42356e+06	4.00294e+06	3.48727e+06	835630	2.98131e+06	4.64286e+06	2.16888e+06	2.04363e+06	2.00839e+06	4.61651e+06	1.4695e+06	1.34613e+06	4.87796e+06	3.4752e+06	1.64585e+06	1.68148e+06	921470	1.4538e+06	2.24847e+06	1.97807e+06	1.35421e+06	197476	690387
uracil	0	0	0	0	0	0	0	0	0	0	0	0	0	0	0	0	0	0	0	0	0	0	0	0	0	0	0	0	0	0
urea	0	0	0	0	0	0	0	0	0	0	0	0	0	0	0	0	0	0	0	0	0	0	0	0	0	0	0	0	0	0
uric acid	8.2148e+07	7.632e+07	4.39722e+07	6.19924e+07	4.63859e+07	6.68182e+07	7.41549e+07	8.82612e+07	1.0269e+08	1.02554e+08	6.65776e+07	1.06163e+08	1.2386e+08	5.68635e+07	7.11495e+07	5.8928e+07	2.00608e+08	5.5442e+07	6.14028e+07	1.42819e+08	8.85594e+07	6.02788e+07	6.36219e+07	6.12813e+07	9.50744e+07	1.01059e+08	6.61336e+07	6.28808e+07	2.77132e+07	3.71039e+07
uridine	3.82165e+06	5.09372e+06	2.39837e+06	3.15998e+06	4.3815e+06	4.22907e+06	3.66683e+06	4.15649e+06	3.74528e+06	4.82955e+06	1.9099e+06	6.92487e+06	5.30921e+06	4.55397e+06	4.04806e+06	3.91039e+06	1.34494e+07	2.9371e+06	2.85407e+06	6.99377e+06	4.54918e+06	1.65179e+06	2.79634e+06	1.83905e+06	1.93903e+06	4.46685e+06	4.83623e+06	3.45395e+06	1.31551e+06	1.58755e+06
UTP	2.45845e+06	3.48218e+06	4.17656e+06	2.65118e+06	6.57345e+06	5.0073e+06	2.13129e+06	5.66191e+06	6.81796e+06	1.87816e+06	49960.5	976717	3.65063e+06	443893	5.12666e+06	3.84105e+06	4.49706e+06	3.26055e+06	4.46857e+06	6.17853e+06	6.79178e+06	1.18647e+06	2.39129e+06	445269	234279	76115.8	1.84369e+06	2.08428e+06	3.51979e+06	5.37206e+06
valine	1.50733e+08	2.14993e+08	1.33684e+08	1.32497e+08	1.26953e+08	1.41508e+08	9.61887e+07	1.36911e+08	1.45057e+08	1.89151e+08	2.87174e+08	1.33069e+08	1.94679e+08	1.66855e+08	1.45079e+08	1.34211e+08	2.69149e+08	1.14663e+08	8.38357e+07	2.07832e+08	1.47462e+08	1.14382e+08	1.2302e+08	1.21255e+08	1.31802e+08	1.20753e+08	1.27419e+08	7.90799e+07	1.53254e+08	1.37125e+08
xanthine	775628	1.38858e+06	876421	585177	4.33098e+06	2.16976e+06	956628	1.59472e+06	4.69755e+06	2.71259e+06	304925	2.46527e+06	6.25663e+06	835785	1.22845e+06	1.43917e+06	3.27631e+06	937547	1.03383e+06	5.85688e+06	841307	2.43631e+06	1.29584e+06	526095	377361	4.40523e+06	2.32638e+06	1.26337e+06	1.2693e+06	336789
xanthosine	0	0	0	0	0	0	47673.9	74340.8	62536.7	88217.2	0	0	29343.2	0	0	0	0	0	0	0	0	0	0	0	0	0	0	0	0	0
XMP	12840	0	0	0	0	0	12245.1	0	167659	114737	0	90112.3	91435.9	20838.2	0	0	378569	0	12069.1	567027	61067.5	18160.9	31265.3	0	13969.5	35826.6	128260	0	0	154490
y-glutamylcysteine	0	0	0	0	0	0	0	0	0	0	0	0	169617	0	0	0	0	0	0	0	0	0	0	0	0	43554.4	0	0	0	0
