# Supplementary material for: Mitochondrial integrated stress response controls lung epithelial cell fate
Source: Nature. 2023 Aug 9;620(7975):890–7. doi: 10.1038/s41586-023-06423-8 (PMC10447247; doi:10.1038/s41586-023-06423-8)
Supplement: Supplementary file 7 — Source Data Fig. 3 [file 41586_2023_6423_MOESM7_ESM.xlsx]

## Sheet: Fig 3a_whole.markers_top50
	p_val	avg_log2FC	pct.1	pct.2	p_val_adj	cluster	gene
1	0	4.76023	1	0.709	0	AT2	Sftpc
2	0	4.34625	0.999	0.176	0	AT2	Scd1
3	0	4.31127	1	0.248	0	AT2	Sftpa1
4	0	4.0293	1	0.146	0	AT2	Sftpb
5	0	4.00318	1	0.129	0	AT2	Cxcl15
6	0	3.89897	1	0.106	0	AT2	Slc34a2
7	0	3.09568	0.996	0.06	0	AT2	Hc
8	0	3.04383	0.998	0.067	0	AT2	Lamp3
9	0	2.97325	0.999	0.092	0	AT2	Sftpd
10	0	2.92332	0.989	0.567	0	AT2	Lyz2
11	0	2.92243	0.989	0.109	0	AT2	Cbr2
12	0	2.88859	0.952	0.057	0	AT2	S100g
13	0	2.83259	1	0.125	0	AT2	Wfdc2
14	0	2.81167	0.295	0.041	0	AT2	Lyz1
15	0	2.80413	0.966	0.074	0	AT2	Chil1
16	0	2.65666	1	0.693	0	AT2	Npc2
17	0	2.64593	0.997	0.162	0	AT2	Lpcat1
18	0	2.62958	0.973	0.208	0	AT2	Fabp5
19	0	2.43958	0.976	0.074	0	AT2	Sfta2
20	0	2.43622	0.993	0.153	0	AT2	Abca3
21	0	2.39531	0.959	0.102	0	AT2	Fasn
22	0	2.38049	0.998	0.346	0	AT2	Napsa
23	0	2.32865	0.987	0.114	0	AT2	Dram1
24	0	2.09315	0.981	0.065	0	AT2	Muc1
25	0	2.09007	0.963	0.152	0	AT2	Rnase4
26	0	2.05806	0.877	0.06	0	AT2	Bex2
27	0	2.02466	0.966	0.056	0	AT2	Lgi3
28	0	2.01115	0.969	0.212	0	AT2	Scd2
29	0	1.9977	0.948	0.071	0	AT2	Ppp1r14c
30	0	1.96612	0.922	0.103	0	AT2	Lcn2
31	0	1.93988	0.922	0.062	0	AT2	Irx1
32	0	1.93721	0.982	0.139	0	AT2	Atp1b1
33	0	1.9346	0.927	0.229	0	AT2	Elovl1
34	0	1.93026	0.989	0.19	0	AT2	Alcam
35	0	1.91896	0.961	0.089	0	AT2	Ptprf
36	0	1.91257	0.911	0.159	0	AT2	Mid1ip1
37	0	1.86353	0.913	0.068	0	AT2	Bex4
38	0	1.84835	0.984	0.228	0	AT2	Atp8a1
39	0	1.83823	0.933	0.207	0	AT2	Cat
40	0	1.82968	0.941	0.057	0	AT2	Ank3
41	0	1.81964	0.955	0.077	0	AT2	Nkx2-1
42	0	1.73662	0.897	0.121	0	AT2	Errfi1
43	0	1.72187	0.95	0.07	0	AT2	Cldn3
44	0	1.6844	0.979	0.101	0	AT2	Ager
45	0	1.66995	0.958	0.086	0	AT2	Cldn18
46	0	1.63534	0.916	0.158	0	AT2	Acsl4
47	0	1.62985	0.861	0.054	0	AT2	Car8
48	0	1.62918	0.893	0.064	0	AT2	Etv5
49	0	1.60592	0.901	0.117	0	AT2	Cpm
50	0	1.56831	0.893	0.041	0	AT2	Egfl6
51	0	4.95391	0.955	0.022	0	B	Igkc
52	0	3.78389	0.997	0.013	0	B	Cd79a
53	0	3.60819	0.992	0.12	0	B	Ighm
54	0	3.43136	0.957	0.017	0	B	Ly6d
55	0	3.22517	0.892	0.014	0	B	Iglc2
56	0	3.17539	0.987	0.042	0	B	Cd79b
57	0	2.95975	0.754	0.009	0	B	Iglc1
58	0	2.53478	0.882	0.008	0	B	Ms4a1
59	0	2.50949	0.951	0.075	0	B	Ebf1
60	0	2.42473	0.889	0.01	0	B	Iglc3
61	0	2.36665	0.998	0.463	0	B	Cd74
62	0	2.045	0.929	0.168	0	B	Cd37
63	0	1.86684	0.745	0.009	0	B	Ighd
64	0	1.7775	0.875	0.179	0	B	Ltb
65	0	1.73768	0.723	0.006	0	B	Fcmr
66	0	1.68767	0.614	0.015	0	B	Vpreb3
67	0	1.6437	0.999	0.981	0	B	H3f3a
68	0	1.50992	0.869	0.136	0	B	Ptprcap
69	0	1.48383	0.791	0.231	0	B	Mef2c
70	0	1.48137	0.87	0.17	0	B	H2-Eb1
71	0	1.43631	0.872	0.224	0	B	H2-Aa
72	0	1.42638	0.893	0.216	0	B	H2-Ab1
73	0	1.31616	1	0.978	0	B	Rps27
74	0	1.27139	0.659	0.028	0	B	H2-Ob
75	0	1.25695	0.981	0.447	0	B	Cd52
76	0	1.24879	0.639	0.013	0	B	Bank1
77	0	1.12865	0.959	0.619	0	B	Btg1
78	0	1.11631	1	0.97	0	B	Rps20
79	0	1.10927	1	0.987	0	B	Rps24
80	0	1.10298	0.578	0.013	0	B	Fcrla
81	0	1.06011	0.611	0.072	0	B	Ralgps2
82	0	1.05831	0.563	0.02	0	B	Siglecg
83	0	1.04912	1	0.959	0	B	Rps13
84	0	1.04657	1	0.975	0	B	Rpl39
85	0	1.0337	0.572	0.006	0	B	Cd19
86	0	1.0288	1	0.971	0	B	Rps15a
87	0	1.02787	1	0.989	0	B	Fau
88	0	1.02454	1	0.962	0	B	Rps7
89	0	1.01675	0.834	0.512	0	B	Tsc22d3
90	0	1.01589	0.543	0.062	0	B	BE692007
91	0	1.01305	0.52	0.073	0	B	Gm8369
92	0	0.994703	0.956	0.429	0	B	Coro1a
93	0	0.9935	0.685	0.209	0	B	Apobec3
94	0	0.989021	1	0.978	0	B	Rpl18a
95	0	0.982107	0.558	0.03	0	B	H2-DMb2
96	0	0.980271	0.719	0.314	0	B	Arpc5l
97	0	0.97838	0.801	0.48	0	B	Shisa5
98	0	0.974254	0.532	0.007	0	B	Gm31243
99	0	0.968381	0.999	0.934	0	B	Rps26
100	0	0.967568	0.377	0.003	0	B	Gm30211
101	0	2.72908	0.899	0.086	0	gCap	Sema3c
102	0	2.63629	0.98	0.161	0	gCap	Calcrl
103	0	2.56072	0.959	0.115	0	gCap	Cldn5
104	0	2.53943	0.924	0.183	0	gCap	Hpgd
105	0	2.52316	0.938	0.109	0	gCap	Cd93
106	0	2.45899	0.969	0.125	0	gCap	Ramp2
107	0	2.32192	0.963	0.122	0	gCap	Egfl7
108	0	2.31314	0.952	0.09	0	gCap	Ptprb
109	0	2.29294	0.975	0.283	0	gCap	Epas1
110	0	2.28782	0.9	0.069	0	gCap	Gpihbp1
111	0	2.21019	0.957	0.109	0	gCap	Cdh5
112	0	2.13435	0.918	0.103	0	gCap	Tspan7
113	0	2.12057	0.929	0.157	0	gCap	Cav1
114	0	2.11113	0.89	0.141	0	gCap	Tmem100
115	0	2.02019	0.876	0.143	0	gCap	Scn7a
116	0	2.01794	0.89	0.094	0	gCap	Clec14a
117	0	1.99743	0.942	0.234	0	gCap	Adgrf5
118	0	1.99122	0.987	0.379	0	gCap	Cd36
119	0	1.97488	0.895	0.145	0	gCap	Ctla2a
120	0	1.89707	0.867	0.155	0	gCap	Pltp
121	0	1.88849	0.866	0.117	0	gCap	Tm4sf1
122	0	1.87647	0.922	0.269	0	gCap	Bmpr2
123	0	1.86963	0.867	0.188	0	gCap	BC028528
124	0	1.86041	0.779	0.03	0	gCap	Glp1r
125	0	1.85457	0.852	0.085	0	gCap	Cyyr1
126	0	1.79202	0.877	0.111	0	gCap	Aqp1
127	0	1.77271	0.793	0.054	0	gCap	Kit
128	0	1.75867	0.892	0.2	0	gCap	Ly6a
129	0	1.74329	0.762	0.066	0	gCap	Plvap
130	0	1.72057	0.739	0.068	0	gCap	Pcdh17
131	0	1.71678	0.866	0.156	0	gCap	Slco2a1
132	0	1.71415	0.845	0.175	0	gCap	Thbd
133	0	1.69075	0.741	0.122	0	gCap	Hilpda
134	0	1.68768	0.892	0.157	0	gCap	Acvrl1
135	0	1.64644	0.863	0.125	0	gCap	Fmo1
136	0	1.64137	0.887	0.328	0	gCap	Jun
137	0	1.6096	0.778	0.076	0	gCap	Clec1a
138	0	1.58794	0.839	0.142	0	gCap	Itga1
139	0	1.58545	0.822	0.17	0	gCap	Cavin2
140	0	1.58042	0.851	0.171	0	gCap	Cav2
141	0	1.57544	1	0.941	0	gCap	Itm2b
142	0	1.56633	0.878	0.178	0	gCap	Pecam1
143	0	1.54546	0.836	0.225	0	gCap	Ehd4
144	0	1.54165	0.79	0.114	0	gCap	Foxf1
145	0	1.52418	0.761	0.061	0	gCap	Adgrl4
146	0	1.50179	0.847	0.149	0	gCap	Ace
147	0	1.48953	0.767	0.069	0	gCap	Tek
148	0	1.4826	0.966	0.542	0	gCap	Sptbn1
149	0	1.47158	0.759	0.139	0	gCap	Ly6c1
150	0	1.4526	0.891	0.322	0	gCap	Col4a1
151	0	2.82048	0.969	0.041	0	T	Trbc2
152	0	2.67869	0.94	0.051	0	T	Ms4a4b
153	0	2.24231	0.955	0.031	0	T	Cd3d
154	0	2.23374	0.957	0.035	0	T	Cd3g
155	0	2.02794	0.557	0.027	0	T	Trbc1
156	0	1.8484	0.892	0.108	0	T	Ms4a6b
157	0	1.83932	0.759	0.041	0	T	Il7r
158	0	1.63761	0.795	0.022	0	T	Trac
159	0	1.61316	0.999	0.802	0	T	Tmsb10
160	0	1.60739	0.999	0.882	0	T	Rpl12
161	0	1.5535	0.758	0.036	0	T	Lef1
162	0	1.54187	1	0.973	0	T	Rps15a
163	0	1.53137	0.747	0.043	0	T	Tcf7
164	0	1.5042	1	0.966	0	T	Rplp0
165	0	1.49204	0.746	0.089	0	T	Satb1
166	0	1.45094	1	0.988	0	T	Rps24
167	0	1.41469	1	0.96	0	T	Rpsa
168	0	1.39282	1	0.973	0	T	Rps20
169	0	1.38288	1	0.965	0	T	Rps7
170	0	1.35094	1	0.978	0	T	Rps16
171	0	1.33661	1	0.993	0	T	Rps29
172	0	1.33204	1	0.964	0	T	Rps18
173	0	1.30917	1	0.962	0	T	Rps13
174	0	1.28217	1	0.961	0	T	Rps3
175	0	1.27961	1	0.977	0	T	Rpl39
176	0	1.27175	0.745	0.024	0	T	Cd3e
177	0	1.24436	1	0.974	0	T	Rpl32
178	0	1.24222	1	0.979	0	T	Rps27
179	0	1.22384	0.998	0.94	0	T	Rps26
180	0	1.20902	1	0.979	0	T	Rplp1
181	0	1.20486	0.999	0.92	0	T	Rpl10a
182	0	1.20423	0.74	0.036	0	T	Skap1
183	0	1.19869	0.713	0.032	0	T	Lat
184	0	1.19744	0.671	0.025	0	T	Bcl11b
185	0	1.18931	1	0.989	0	T	Rpl19
186	0	1.18924	1	0.977	0	T	Rps23
187	0	1.18833	1	0.979	0	T	Rps4x
188	0	1.17576	1	0.95	0	T	Rpl17
189	0	1.17555	1	0.981	0	T	Rpl8
190	0	1.16772	1	0.993	0	T	Rpl13
191	0	1.16051	1	0.987	0	T	Rpl23
192	0	1.15935	0.9	0.236	0	T	Ltb
193	0	1.15579	0.699	0.033	0	T	Lck
194	0	1.15231	0.888	0.352	0	T	Limd2
195	0	1.1411	0.712	0.084	0	T	Gimap3
196	0	1.14089	1	0.958	0	T	Rps28
197	0	1.13624	0.943	0.496	0	T	Shisa5
198	0	1.13412	1	0.971	0	T	Rpl30
199	0	1.13096	1	0.963	0	T	Rps5
200	0	1.12216	1	0.974	0	T	Rpl18
201	0	4.98203	0.991	0.043	0	FIB.1	Mfap4
202	0	4.36589	0.978	0.043	0	FIB.1	Inmt
203	0	4.0397	0.995	0.221	0	FIB.1	Gsn
204	0	3.96482	0.989	0.133	0	FIB.1	Npnt
205	0	3.68918	0.99	0.16	0	FIB.1	Eln
206	0	3.54901	0.996	0.091	0	FIB.1	Mgp
207	0	3.43132	0.97	0.034	0	FIB.1	Ogn
208	0	3.4233	0.974	0.464	0	FIB.1	Macf1
209	0	3.41195	0.974	0.097	0	FIB.1	Fmo2
210	0	3.30384	0.982	0.131	0	FIB.1	Limch1
211	0	3.21646	0.98	0.074	0	FIB.1	Gpx3
212	0	3.16887	0.88	0.089	0	FIB.1	G0s2
213	0	3.16422	0.972	0.099	0	FIB.1	Fhl1
214	0	2.81263	0.941	0.033	0	FIB.1	Pcolce2
215	0	2.72832	0.959	0.095	0	FIB.1	Plac9a
216	0	2.69981	0.907	0.021	0	FIB.1	Pdgfra
217	0	2.63973	0.877	0.033	0	FIB.1	Cxcl14
218	0	2.58327	0.976	0.08	0	FIB.1	Bgn
219	0	2.57787	0.98	0.074	0	FIB.1	Col3a1
220	0	2.53857	0.843	0.031	0	FIB.1	Tcf21
221	0	2.44853	0.928	0.06	0	FIB.1	Plxdc2
222	0	2.42977	0.968	0.07	0	FIB.1	Col1a2
223	0	2.42918	0.91	0.024	0	FIB.1	Itga8
224	0	2.42356	0.884	0.035	0	FIB.1	Cdo1
225	0	2.42343	0.961	0.131	0	FIB.1	Fn1
226	0	2.34632	0.963	0.062	0	FIB.1	Col1a1
227	0	2.25652	0.934	0.05	0	FIB.1	Serping1
228	0	2.21487	0.897	0.073	0	FIB.1	Hsd11b1
229	0	2.21316	0.942	0.236	0	FIB.1	Tns1
230	0	2.2065	0.899	0.17	0	FIB.1	Plpp3
231	0	2.20496	0.939	0.135	0	FIB.1	Col6a1
232	0	2.20325	0.942	0.395	0	FIB.1	Cd81
233	0	2.18117	0.946	0.293	0	FIB.1	Csrp1
234	0	2.12845	0.888	0.032	0	FIB.1	Sod3
235	0	2.1185	0.915	0.247	0	FIB.1	Lbh
236	0	2.11843	0.866	0.022	0	FIB.1	Cdh11
237	0	2.08449	0.86	0.039	0	FIB.1	Rbp1
238	0	2.05175	0.875	0.036	0	FIB.1	Col6a3
239	0	2.04881	0.884	0.152	0	FIB.1	Gyg
240	0	2.0478	0.872	0.057	0	FIB.1	Ppp1r14a
241	0	2.04525	0.912	0.133	0	FIB.1	Mylk
242	0	2.03681	0.886	0.049	0	FIB.1	Prelp
243	0	2.02765	0.869	0.023	0	FIB.1	Spon1
244	0	2.02533	0.895	0.071	0	FIB.1	Mxra8
245	0	1.99741	0.916	0.16	0	FIB.1	Prex2
246	0	1.99086	0.86	0.013	0	FIB.1	Dpep1
247	0	1.95845	0.99	0.366	0	FIB.1	Sparc
248	0	1.93878	0.896	0.081	0	FIB.1	Cfh
249	0	1.90565	0.919	0.092	0	FIB.1	Ltbp4
250	0	1.88265	0.86	0.037	0	FIB.1	Colec12
251	0	5.71712	0.991	0.053	0	MP	Chil3
252	0	3.85298	0.991	0.154	0	MP	Ccl6
253	0	3.55515	0.999	0.447	0	MP	Ctsd
254	0	3.10522	0.611	0.029	0	MP	Spp1
255	0	2.97095	0.973	0.024	0	MP	Plet1
256	0	2.79466	1	0.989	0	MP	Fth1
257	0	2.68774	0.974	0.181	0	MP	Lpl
258	0	2.58258	0.921	0.06	0	MP	Ear2
259	0	2.55977	0.998	0.534	0	MP	Cd9
260	0	2.51447	0.961	0.009	0	MP	Atp6v0d2
261	0	2.51394	0.961	0.123	0	MP	Abcg1
262	0	2.47305	0.973	0.035	0	MP	Mrc1
263	0	2.35007	1	0.972	0	MP	Ftl1
264	0	2.34136	0.835	0.077	0	MP	Car4
265	0	2.30994	0.989	0.285	0	MP	Ctss
266	0	2.26231	0.999	0.54	0	MP	Psap
267	0	2.25252	0.989	0.268	0	MP	Lgals3
268	0	2.24866	0.989	0.295	0	MP	Cd44
269	0	2.24003	0.982	0.141	0	MP	Mpeg1
270	0	2.23385	0.985	0.166	0	MP	Sirpa
271	0	2.18571	0.998	0.374	0	MP	Laptm5
272	0	2.07428	0.943	0.032	0	MP	Slc7a2
273	0	2.04202	0.909	0.028	0	MP	Il18
274	0	1.99649	0.747	0.03	0	MP	Ctsk
275	0	1.9862	0.977	0.253	0	MP	Plin2
276	0	1.98009	0.9	0.02	0	MP	Ltc4s
277	0	1.97342	0.966	0.178	0	MP	Cybb
278	0	1.95599	0.913	0.186	0	MP	Mt1
279	0	1.91873	0.94	0.061	0	MP	Klhdc4
280	0	1.91868	0.996	0.375	0	MP	Cebpb
281	0	1.88475	0.546	0.004	0	MP	Marco
282	0	1.8645	0.705	0.055	0	MP	Wfdc21
283	0	1.82304	0.931	0.241	0	MP	Sgk1
284	0	1.76587	0.861	0.036	0	MP	Clec4n
285	0	1.76184	0.919	0.108	0	MP	Tcf7l2
286	0	1.76171	0.57	0.003	0	MP	Fabp1
287	0	1.75759	0.991	0.459	0	MP	Anxa2
288	0	1.75694	0.874	0.011	0	MP	F7
289	0	1.7443	0.92	0.064	0	MP	Axl
290	0	1.73965	0.931	0.091	0	MP	Mcemp1
291	0	1.73074	0.906	0.256	0	MP	Fabp5
292	0	1.72734	0.503	0.027	0	MP	Fabp4
293	0	1.69466	0.929	0.101	0	MP	Hebp1
294	0	1.68789	0.96	0.248	0	MP	Trf
295	0	1.68391	0.945	0.205	0	MP	Septin9
296	0	1.67633	0.988	0.247	0	MP	Tyrobp
297	0	1.6409	0.755	0.15	0	MP	Fn1
298	0	1.60505	0.955	0.286	0	MP	Aprt
299	0	1.60385	0.895	0.095	0	MP	Tnfaip2
300	0	1.59856	0.923	0.139	0	MP	Plek
301	0	3.72469	0.962	0.071	0	Transitional	Cox6a2
302	0	3.00878	0.964	0.268	0	Transitional	Nupr1
303	0	2.7143	0.991	0.251	0	Transitional	Chchd10
304	0	2.68108	0.987	0.148	0	Transitional	Sftpd
305	0	2.51371	0.994	0.179	0	Transitional	Wfdc2
306	0	2.4162	0.993	0.199	0	Transitional	Sftpb
307	0	2.39063	0.987	0.294	0	Transitional	Sftpa1
308	0	2.35172	0.999	0.727	0	Transitional	Sftpc
309	0	2.3129	0.999	0.711	0	Transitional	Npc2
310	0	2.30039	0.901	0.154	0	Transitional	Lcn2
311	0	2.29857	0.983	0.183	0	Transitional	Cxcl15
312	0	2.28836	0.704	0.043	0	Transitional	Chia1
313	0	2.21574	0.802	0.04	0	Transitional	Spink5
314	0	2.18965	0.984	0.19	0	Transitional	Atp1b1
315	0	2.14085	0.373	0.026	0	Transitional	Retnla
316	0	2.13816	0.989	0.386	0	Transitional	Napsa
317	0	2.09704	0.971	0.162	0	Transitional	Slc34a2
318	0	1.91517	0.981	0.372	0	Transitional	Ctsh
319	0	1.90485	0.925	0.189	0	Transitional	Mt1
320	0	1.89534	0.966	0.164	0	Transitional	Cbr2
321	0	1.80181	0.836	0.083	0	Transitional	Krt8
322	0	1.78442	0.606	0.022	0	Transitional	Areg
323	0	1.70702	0.805	0.113	0	Transitional	Bex2
324	0	1.68333	0.877	0.174	0	Transitional	Gclc
325	0	1.63158	0.963	0.168	0	Transitional	Dram1
326	0	1.62196	0.89	0.107	0	Transitional	Aqp5
327	0	1.60899	0.853	0.081	0	Transitional	Krt18
328	0	1.60498	0.919	0.232	0	Transitional	Siva1
329	0	1.56635	0.916	0.22	0	Transitional	Hspa9
330	0	1.53137	0.99	0.614	0	Transitional	H2aj
331	0	1.51343	0.797	0.024	0	Transitional	Cxcl17
332	0	1.50542	0.84	0.078	0	Transitional	Atf5
333	0	1.4905	0.912	0.132	0	Transitional	Sfta2
334	0	1.48088	0.943	0.124	0	Transitional	Cldn3
335	0	1.4726	0.857	0.599	0	Transitional	Lyz2
336	0	1.46782	0.974	0.299	0	Transitional	Cd63
337	0	1.46318	0.901	0.137	0	Transitional	Ldhb
338	0	1.43457	0.824	0.125	0	Transitional	Hc
339	0	1.4326	0.614	0.06	0	Transitional	Ndnf
340	0	1.42849	0.898	0.12	0	Transitional	Bex4
341	0	1.39198	0.887	0.214	0	Transitional	Btg3
342	0	1.3695	0.929	0.141	0	Transitional	Cldn18
343	0	1.36856	0.918	0.13	0	Transitional	Cystm1
344	0	1.35672	1	0.977	0	Transitional	Rps19
345	0	1.33715	0.902	0.258	0	Transitional	Fabp5
346	0	1.33507	0.999	0.951	0	Transitional	Rps12
347	0	1.32685	0.951	0.126	0	Transitional	Lamp3
348	0	1.32302	0.894	0.172	0	Transitional	Avpi1
349	0	1.31841	0.83	0.106	0	Transitional	Gja1
350	0	1.31397	0.758	0.219	0	Transitional	Rgcc
351	0	7.15425	0.993	0.03	0	Neutrophils	S100a9
352	0	6.69167	0.99	0.048	0	Neutrophils	S100a8
353	0	4.58884	0.783	0.008	0	Neutrophils	Retnlg
354	0	3.31696	0.905	0.049	0	Neutrophils	Il1b
355	0	3.21357	0.856	0.085	0	Neutrophils	Slpi
356	0	2.98699	0.998	0.744	0	Neutrophils	S100a11
357	0	2.95867	0.722	0.07	0	Neutrophils	Ifitm1
358	0	2.74079	0.972	0.266	0	Neutrophils	Msrb1
359	0	2.69232	0.67	0.114	0	Neutrophils	Wfdc17
360	0	2.61572	0.937	0.04	0	Neutrophils	Csf3r
361	0	2.52528	0.844	0.007	0	Neutrophils	Mmp9
362	0	2.51247	0.997	0.246	0	Neutrophils	Tyrobp
363	0	2.42285	0.918	0.317	0	Neutrophils	S100a6
364	0	2.41447	0.473	0.003	0	Neutrophils	Cstdc4
365	0	2.30602	0.974	0.522	0	Neutrophils	Srgn
366	0	2.2234	0.891	0.343	0	Neutrophils	Dusp1
367	0	2.1464	0.828	0.106	0	Neutrophils	Pglyrp1
368	0	2.13361	0.849	0.008	0	Neutrophils	Cxcr2
369	0	2.09852	0.917	0.213	0	Neutrophils	Gsr
370	0	2.0878	0.656	0.057	0	Neutrophils	Wfdc21
371	0	2.08327	0.95	0.455	0	Neutrophils	Junb
372	0	2.05991	0.678	0.004	0	Neutrophils	Asprv1
373	0	2.00238	0.292	0.002	0	Neutrophils	Stfa1
374	0	1.92827	0.852	0.233	0	Neutrophils	Grina
375	0	1.91646	0.791	0.088	0	Neutrophils	Mxd1
376	0	1.8903	0.953	0.473	0	Neutrophils	Ifitm2
377	0	1.87124	0.958	0.396	0	Neutrophils	Fxyd5
378	0	1.84841	0.984	0.662	0	Neutrophils	Mcl1
379	0	1.82304	0.88	0.491	0	Neutrophils	Taldo1
380	0	1.80055	0.28	0.002	0	Neutrophils	Cstdc5
381	0	1.79284	0.929	0.196	0	Neutrophils	Alox5ap
382	0	1.76226	0.812	0.225	0	Neutrophils	Fos
383	0	1.74875	0.864	0.199	0	Neutrophils	Hp
384	0	1.64931	0.976	0.708	0	Neutrophils	Txn1
385	0	1.63399	0.696	0.101	0	Neutrophils	Lrg1
386	0	1.62481	0.471	0.002	0	Neutrophils	Stfa2l1
387	0	1.57779	0.966	0.221	0	Neutrophils	Fcer1g
388	0	1.56571	0.846	0.268	0	Neutrophils	Tpd52
389	0	1.5525	0.911	0.452	0	Neutrophils	Lcp1
390	0	1.52726	0.714	0.123	0	Neutrophils	Gda
391	0	1.488	0.816	0.253	0	Neutrophils	Selplg
392	0	1.45119	0.674	0.248	0	Neutrophils	Anxa1
393	0	1.45042	0.838	0.35	0	Neutrophils	Stk17b
394	0	1.44845	0.632	0.06	0	Neutrophils	Hdc
395	0	1.44651	0.773	0.14	0	Neutrophils	Lst1
396	0	1.44089	0.932	0.433	0	Neutrophils	Ptprc
397	0	1.42568	0.684	0.083	0	Neutrophils	Pla2g7
398	0	1.4143	0.815	0.41	0	Neutrophils	Zfp36
399	0	1.39832	0.939	0.378	0	Neutrophils	Cebpb
400	0	1.39237	0.97	0.655	0	Neutrophils	Btg1
401	0	3.21692	0.746	0.043	0	Art	Vwf
402	0	2.7554	0.955	0.178	0	Art	Tm4sf1
403	0	2.65366	0.99	0.163	0	Art	Ptprb
404	0	2.63457	0.75	0.105	0	Art	Cxcl12
405	0	2.33735	0.789	0.095	0	Art	Lyve1
406	0	2.33546	0.912	0.12	0	Art	Plvap
407	0	2.19349	0.837	0.133	0	Art	Efnb2
408	0	2.02548	0.933	0.161	0	Art	Clec14a
409	0	1.94513	0.96	0.198	0	Art	Ramp2
410	0	1.93594	0.967	0.233	0	Art	Calcrl
411	0	1.85105	0.764	0.175	0	Art	Hilpda
412	0	1.82681	0.967	0.195	0	Art	Egfl7
413	0	1.81877	0.844	0.13	0	Art	Cemip2
414	0	1.79155	0.892	0.207	0	Art	Ace
415	0	1.79139	0.902	0.182	0	Art	Eng
416	0	1.70527	0.933	0.325	0	Art	Bmpr2
417	0	1.68716	0.858	0.178	0	Art	Aqp1
418	0	1.67314	0.926	0.182	0	Art	Cd93
419	0	1.66555	0.313	0.011	0	Art	Esm1
420	0	1.65674	0.855	0.155	0	Art	Flt1
421	0	1.60284	0.966	0.343	0	Art	Epas1
422	0	1.57578	0.845	0.126	0	Art	Tek
423	0	1.5745	0.829	0.212	0	Art	Ctla2a
424	0	1.54438	0.94	0.189	0	Art	Cldn5
425	0	1.52738	0.803	0.233	0	Art	Id1
426	0	1.52506	0.722	0.149	0	Art	Gpihbp1
427	0	1.51366	0.837	0.19	0	Art	Fmo1
428	0	1.51295	0.862	0.262	0	Art	Ly6a
429	0	1.49624	0.738	0.112	0	Art	Sox18
430	9.59145e-119	1.4939	0.388	0.249	1.96759e-114	Art	Atp13a3
431	0	1.48751	0.839	0.251	0	Art	Hpgd
432	0	1.4833	0.69	0.086	0	Art	Smad6
433	0	1.46486	0.888	0.32	0	Art	Id3
434	0	1.46223	0.571	0.072	0	Art	Adgrg6
435	0	1.46199	0.794	0.21	0	Art	Tmem100
436	0	1.45863	0.802	0.119	0	Art	Acer2
437	0	1.45694	0.841	0.215	0	Art	Ece1
438	0	1.43891	0.934	0.184	0	Art	Cdh5
439	0	1.41669	0.887	0.226	0	Art	Cav1
440	0	1.41218	0.902	0.238	0	Art	Pecam1
441	0	1.39939	0.892	0.376	0	Art	Jun
442	0	1.36595	0.762	0.204	0	Art	Notch1
443	0	1.36185	0.846	0.177	0	Art	Tspan7
444	0	1.36051	0.979	0.601	0	Art	Klf2
445	0	1.35527	0.726	0.17	0	Art	Igfbp4
446	0	1.34667	0.827	0.227	0	Art	Cavin2
447	0	1.34126	0.64	0.071	0	Art	Sema3g
448	0	1.32246	0.864	0.26	0	Art	S1pr1
449	0	1.30968	0.584	0.247	0	Art	Ivns1abp
450	0	1.30413	0.599	0.123	0	Art	Abi3bp
451	0	3.81655	0.998	0.214	0	CM	Plac8
452	0	2.4476	1	0.464	0	CM	Ifitm3
453	0	2.42418	0.85	0.069	0	CM	Ly6c2
454	0	2.39263	0.976	0.111	0	CM	S100a4
455	0	2.37686	0.997	0.188	0	CM	Cybb
456	0	2.33732	1	0.231	0	CM	Fcer1g
457	0	2.33377	0.973	0.092	0	CM	Ms4a6c
458	0	2.3034	0.894	0.266	0	CM	Ifi27l2a
459	0	2.26443	0.999	0.596	0	CM	Lyz2
460	0	2.22965	0.996	0.469	0	CM	Prdx5
461	0	2.20286	0.896	0.084	0	CM	Ccr2
462	0	2.15579	1	0.257	0	CM	Tyrobp
463	0	2.09556	0.99	0.205	0	CM	Alox5ap
464	0	2.08288	0.997	0.278	0	CM	Lgals3
465	0	2.06009	0.981	0.142	0	CM	Lst1
466	0	2.03068	0.941	0.056	0	CM	Ifitm6
467	0	1.96196	0.999	0.547	0	CM	Psap
468	0	1.90671	0.918	0.113	0	CM	Wfdc17
469	0	1.78948	0.986	0.388	0	CM	Samhd1
470	0	1.77849	0.975	0.153	0	CM	Mpeg1
471	0	1.77321	0.994	0.276	0	CM	Msrb1
472	0	1.75853	0.968	0.222	0	CM	Gsr
473	0	1.75177	0.996	0.323	0	CM	S100a6
474	0	1.74689	0.993	0.295	0	CM	Ctss
475	0	1.72054	0.997	0.595	0	CM	Gpx1
476	0	1.7129	0.997	0.384	0	CM	Cebpb
477	0	1.53843	0.937	0.265	0	CM	Smpdl3a
478	0	1.53738	0.894	0.098	0	CM	Clec4a3
479	0	1.52544	0.789	0.158	0	CM	Fn1
480	0	1.50434	0.76	0.096	0	CM	Ms4a4c
481	0	1.46023	0.966	0.459	0	CM	Sat1
482	0	1.45065	0.827	0.044	0	CM	Gpr141
483	0	1.43726	0.998	0.696	0	CM	Cyba
484	0	1.42756	0.635	0.014	0	CM	F13a1
485	0	1.42438	0.97	0.574	0	CM	Crip1
486	0	1.40836	0.999	0.491	0	CM	Coro1a
487	0	1.38421	0.952	0.273	0	CM	Tpd52
488	0	1.38057	0.888	0.107	0	CM	Csf1r
489	0	1.35454	0.743	0.026	0	CM	Gm9733
490	0	1.34466	0.921	0.207	0	CM	Hp
491	0	1.32965	0.916	0.153	0	CM	Pld4
492	0	1.32957	0.85	0.2	0	CM	Itgal
493	0	1.3268	0.771	0.254	0	CM	Gngt2
494	0	1.29953	0.911	0.248	0	CM	Itga4
495	0	1.295	0.837	0.094	0	CM	Cd300a
496	0	1.29375	0.941	0.233	0	CM	Spi1
497	0	1.27257	0.76	0.09	0	CM	Pla2g7
498	0	1.26228	0.983	0.493	0	CM	Taldo1
499	0	1.24889	0.856	0.105	0	CM	Plbd1
500	0	1.24493	0.808	0.054	0	CM	Clec4a1
501	0	2.23592	0.991	0.233	0	NCM	Fcer1g
502	0	2.16417	0.961	0.144	0	NCM	Lst1
503	0	2.15653	0.998	0.385	0	NCM	Cebpb
504	0	2.14691	0.961	0.249	0	NCM	Gngt2
505	0	2.13387	0.936	0.198	0	NCM	Itgal
506	0	2.08198	0.978	0.19	0	NCM	Cybb
507	0	2.04459	0.963	0.216	0	NCM	Plac8
508	0	1.73964	0.896	0.108	0	NCM	Csf1r
509	0	1.71498	0.946	0.418	0	NCM	Ctsb
510	0	1.71039	0.997	0.259	0	NCM	Tyrobp
511	0	1.68195	0.987	0.596	0	NCM	Gpx1
512	0	1.63548	0.867	0.168	0	NCM	Pou2f2
513	0	1.62708	0.806	0.025	0	NCM	Adgre4
514	0	1.61653	0.853	0.101	0	NCM	Clec4a3
515	0	1.60486	0.901	0.25	0	NCM	Itga4
516	0	1.5824	0.984	0.465	0	NCM	Ifitm3
517	0	1.52605	0.837	0.121	0	NCM	Tnfrsf1b
518	0	1.45048	0.999	0.834	0	NCM	B2m
519	0	1.41426	0.953	0.553	0	NCM	Rap1b
520	0	1.41411	0.997	0.548	0	NCM	Psap
521	0	1.40947	0.972	0.44	0	NCM	Ptprc
522	0	1.38111	0.68	0.056	0	NCM	Fcgr4
523	0	1.37991	0.79	0.063	0	NCM	Ifitm6
524	0	1.37388	0.806	0.096	0	NCM	Cd300a
525	0	1.35953	0.901	0.226	0	NCM	Gsr
526	0	1.35586	0.806	0.127	0	NCM	Cd300c2
527	0	1.35541	0.902	0.337	0	NCM	Apoe
528	0	1.344	0.954	0.298	0	NCM	Ctss
529	0	1.32697	0.835	0.212	0	NCM	Itgb2
530	0	1.3234	0.979	0.385	0	NCM	Laptm5
531	0	1.31976	0.905	0.462	0	NCM	Sat1
532	0	1.31159	0.7	0.022	0	NCM	Treml4
533	0	1.29994	0.749	0.058	0	NCM	Clec4a1
534	0	1.29352	0.786	0.119	0	NCM	Pglyrp1
535	0	1.29316	0.789	0.154	0	NCM	Fyb
536	0	1.29103	0.992	0.696	0	NCM	Cyba
537	0	1.28595	0.991	0.492	0	NCM	Coro1a
538	0	1.26041	0.695	0.052	0	NCM	Cx3cr1
539	0	1.25036	0.878	0.236	0	NCM	Spi1
540	0	1.24322	0.895	0.473	0	NCM	Prdx5
541	0	1.23116	0.604	0.028	0	NCM	Eno3
542	0	1.21656	0.892	0.392	0	NCM	Samhd1
543	0	1.18215	0.92	0.28	0	NCM	Msrb1
544	0	1.1801	0.752	0.157	0	NCM	Stk10
545	0	1.18	0.8	0.271	0	NCM	Smpdl3a
546	0	1.17728	0.78	0.214	0	NCM	Prkcd
547	0	1.17261	0.942	0.405	0	NCM	Lsp1
548	0	1.17259	0.733	0.145	0	NCM	Myo1g
549	0	1.16425	0.74	0.14	0	NCM	Metrnl
550	0	1.15617	0.881	0.39	0	NCM	Flna
551	0	3.11163	0.949	0.025	0	aCap	Ednrb
552	0	3.09563	0.985	0.112	0	aCap	Kdr
553	0	3.03347	0.997	0.281	0	aCap	Igfbp7
554	0	2.98875	0.992	0.208	0	aCap	Scn7a
555	0	2.94073	0.982	0.086	0	aCap	Car4
556	0	2.93155	0.987	0.166	0	aCap	Kitl
557	0	2.87444	0.996	0.193	0	aCap	Cldn5
558	0	2.84661	0.978	0.279	0	aCap	Emp2
559	0	2.83191	0.985	0.206	0	aCap	Pmp22
560	0	2.61619	0.992	0.188	0	aCap	Cdh5
561	0	2.5783	0.995	0.262	0	aCap	Ly6a
562	0	2.57513	0.961	0.13	0	aCap	Cyp4b1
563	0	2.55842	0.994	0.203	0	aCap	Ramp2
564	0	2.51165	0.974	0.211	0	aCap	Icam2
565	0	2.41702	0.948	0.112	0	aCap	Tbx3
566	0	2.33389	0.964	0.191	0	aCap	Ly6c1
567	0	2.27577	0.977	0.223	0	aCap	Acvrl1
568	0	2.26127	0.994	0.238	0	aCap	Calcrl
569	0	2.25093	0.982	0.295	0	aCap	Tspan13
570	0	2.24902	0.96	0.141	0	aCap	Cd34
571	0	2.24006	0.961	0.317	0	aCap	Nrp1
572	0	2.20657	0.991	0.2	0	aCap	Egfl7
573	0	2.11772	0.983	0.24	0	aCap	Pecam1
574	0	2.11293	0.753	0.045	0	aCap	Fibin
575	0	2.09505	0.931	0.101	0	aCap	Pcdh1
576	0	2.05451	0.958	0.191	0	aCap	Fmo1
577	0	2.04288	0.967	0.279	0	aCap	Ehd4
578	0	2.04001	0.933	0.14	0	aCap	Ecscr
579	0	2.03171	0.975	0.378	0	aCap	Jun
580	0	1.97772	0.908	0.059	0	aCap	Prx
581	0	1.8999	0.969	0.247	0	aCap	Slc9a3r2
582	0	1.89198	0.964	0.262	0	aCap	S1pr1
583	0	1.88783	0.948	0.209	0	aCap	Tmem100
584	0	1.87581	0.943	0.228	0	aCap	Cavin2
585	0	1.87422	0.899	0.146	0	aCap	Adgrl2
586	0	1.82533	0.909	0.107	0	aCap	Tbx2
587	0	1.82074	0.782	0.009	0	aCap	Apln
588	0	1.819	0.957	0.21	0	aCap	Esam
589	0	1.80902	0.901	0.118	0	aCap	Sema6a
590	0	1.79439	0.948	0.174	0	aCap	Clic5
591	0	1.79214	0.971	0.461	0	aCap	Fkbp1a
592	0	1.77411	0.924	0.137	0	aCap	Clec1a
593	0	1.77132	0.937	0.172	0	aCap	Foxf1
594	0	1.76355	0.973	0.3	0	aCap	Adgrf5
595	0	1.73857	0.994	0.578	0	aCap	App
596	0	1.73812	0.949	0.235	0	aCap	Thbd
597	0	1.73789	0.92	0.224	0	aCap	Cyth3
598	0	1.72896	0.978	0.328	0	aCap	Bmpr2
599	0	1.71711	0.953	0.213	0	aCap	Ctla2a
600	0	1.70941	0.875	0.144	0	aCap	Nhlrc2
601	0	4.74849	0.94	0.342	0	IM	Apoe
602	0	4.64112	0.906	0.008	0	IM	C1qb
603	0	4.60486	0.894	0.005	0	IM	C1qa
604	0	3.9726	0.89	0.004	0	IM	C1qc
605	0	3.22938	0.7	0.011	0	IM	Pf4
606	0	2.41571	0.959	0.264	0	IM	Lgmn
607	0	2.24317	0.848	0.043	0	IM	Mafb
608	3.15705e-256	2.12918	0.616	0.268	6.47637e-252	IM	H2-Eb1
609	0	2.11298	0.97	0.423	0	IM	Ctsb
610	0	2.10959	0.884	0.108	0	IM	Dab2
611	0	2.05832	0.932	0.116	0	IM	Csf1r
612	5.67045e-241	2.04657	0.646	0.315	1.16324e-236	IM	H2-Aa
613	0	2.04139	0.803	0.064	0	IM	Mrc1
614	0	2.03275	0.82	0.52	0	IM	Selenop
615	1.99873e-257	2.01531	0.662	0.31	4.1002e-253	IM	H2-Ab1
616	0	1.89914	0.985	0.241	0	IM	Fcer1g
617	6.52907e-247	1.88507	0.265	0.053	1.33937e-242	IM	Spp1
618	6.1463e-224	1.88316	0.823	0.537	1.26085e-219	IM	Cd74
619	0	1.86624	0.973	0.305	0	IM	Ctss
620	0	1.85437	0.689	0.008	0	IM	Ms4a7
621	0	1.81942	0.847	0.055	0	IM	Aif1
622	0	1.81889	0.694	0.1	0	IM	Maf
623	0	1.8083	0.866	0.155	0	IM	Tgfbi
624	0	1.72442	0.916	0.141	0	IM	Fcgr3
625	0	1.67474	0.94	0.328	0	IM	Grn
626	0	1.64993	0.666	0.059	0	IM	Cx3cr1
627	0	1.63155	0.995	0.553	0	IM	Psap
628	0	1.6004	0.63	0.055	0	IM	Stab1
629	0	1.5756	0.339	0.001	0	IM	Ccl12
630	0	1.57189	1	0.973	0	IM	Ftl1
631	0	1.55681	0.805	0.095	0	IM	Fcgr2b
632	0	1.53628	0.698	0.036	0	IM	Trem2
633	0	1.53212	0.291	0.006	0	IM	Ccl2
634	0	1.46924	0.846	0.173	0	IM	Rgs10
635	0	1.46264	0.525	0.023	0	IM	Mgl2
636	0	1.44077	0.858	0.27	0	IM	Trf
637	0	1.43976	0.985	0.267	0	IM	Tyrobp
638	0	1.43515	0.556	0.005	0	IM	Fcrls
639	0	1.4309	0.69	0.027	0	IM	Gatm
640	0	1.42932	0.759	0.117	0	IM	Cxcl16
641	0	1.41417	0.766	0.007	0	IM	C3ar1
642	0	1.40212	0.948	0.409	0	IM	Ctsc
643	0	1.40056	0.633	0.059	0	IM	Ccl9
644	0	1.40047	0.406	0.027	0	IM	F13a1
645	0	1.39644	0.697	0.079	0	IM	Cd14
646	1.00399e-81	1.39391	0.364	0.176	2.05957e-77	IM	Fn1
647	0	1.36136	0.8	0.177	0	IM	Hexb
648	0	1.31622	0.775	0.074	0	IM	Adgre1
649	0	1.294	0.798	0.164	0	IM	Ly86
650	0	1.27389	0.789	0.108	0	IM	Ms4a6c
651	0	3.41519	0.913	0.306	0	DC.2	H2-Ab1
652	0	3.37227	0.906	0.263	0	DC.2	H2-Eb1
653	0	3.2694	0.919	0.31	0	DC.2	H2-Aa
654	0	3.03261	0.961	0.535	0	DC.2	Cd74
655	0	2.83042	0.626	0.023	0	DC.2	Mgl2
656	0	2.42231	0.995	0.8	0	DC.2	Cst3
657	0	2.16493	0.39	0.011	0	DC.2	Ccl17
658	0	2.15504	0.95	0.24	0	DC.2	H2-DMa
659	0	2.15235	0.688	0.003	0	DC.2	Cd209a
660	0	2.07976	0.82	0.128	0	DC.2	S100a4
661	0	2.00391	0.957	0.581	0	DC.2	Crip1
662	0	1.98609	0.966	0.312	0	DC.2	Gm2a
663	0	1.89657	0.956	0.375	0	DC.2	Ifi30
664	0	1.84333	0.857	0.138	0	DC.2	H2-DMb1
665	0	1.68323	0.839	0.117	0	DC.2	Plbd1
666	0	1.67412	0.979	0.412	0	DC.2	Lsp1
667	0	1.52175	0.921	0.547	0	DC.2	Atox1
668	0	1.47564	0.988	0.269	0	DC.2	Tyrobp
669	0	1.44039	0.692	0.199	0	DC.2	Tent5a
670	0	1.41831	0.894	0.237	0	DC.2	Syngr2
671	0	1.40323	0.978	0.554	0	DC.2	Psap
672	0	1.38245	0.714	0.099	0	DC.2	Fcgr2b
673	0	1.38048	0.72	0.144	0	DC.2	Ccnd1
674	0	1.37169	0.984	0.307	0	DC.2	Ctss
675	0	1.35042	0.423	0.034	0	DC.2	AA467197
676	0	1.34554	0.953	0.218	0	DC.2	Alox5ap
677	0	1.33549	0.737	0.194	0	DC.2	Ckb
678	0	1.32753	0.972	0.244	0	DC.2	Fcer1g
679	0	1.30905	0.665	0.102	0	DC.2	Ccr2
680	0	1.29454	0.995	0.721	0	DC.2	Sh3bgrl3
681	0	1.28731	0.771	0.111	0	DC.2	Ms4a6c
682	0	1.28632	0.7	0.081	0	DC.2	Olfm1
683	0	1.26971	0.94	0.335	0	DC.2	S100a6
684	0	1.24393	0.72	0.13	0	DC.2	Wfdc17
685	2.82573e-30	1.23775	0.506	0.365	5.79671e-26	DC.2	Bst2
686	4.54193e-27	1.22664	0.285	0.192	9.31731e-23	DC.2	Irf8
687	0	1.1945	0.988	0.393	0	DC.2	Laptm5
688	0	1.19083	0.833	0.167	0	DC.2	Pld4
689	0	1.16776	1	0.999	0	DC.2	Tmsb4x
690	0	1.16762	0.844	0.235	0	DC.2	Cbfa2t3
691	0	1.15339	0.844	0.165	0	DC.2	Ly86
692	0	1.15088	0.451	0.001	0	DC.2	Cd209d
693	0	1.14011	0.685	0.113	0	DC.2	Pid1
694	0	1.13992	0.92	0.44	0	DC.2	Macroh2a1
695	0	1.12579	0.984	0.601	0	DC.2	Gpx1
696	0	1.1174	0.815	0.298	0	DC.2	Lgals1
697	0	1.10549	0.616	0.047	0	DC.2	Klrd1
698	0	1.09457	0.829	0.274	0	DC.2	Efhd2
699	0	1.09351	0.707	0.169	0	DC.2	Rbpj
700	0	1.0895	0.79	0.219	0	DC.2	Kctd12
701	0	4.22841	0.983	0.088	0	Pericytes	Pdzd2
702	0	4.1627	0.972	0.05	0	Pericytes	Gucy1a1
703	0	3.9937	0.967	0.018	0	Pericytes	Postn
704	0	3.90688	0.964	0.027	0	Pericytes	Cox4i2
705	0	3.70886	0.978	0.075	0	Pericytes	Pde5a
706	0	3.61479	0.962	0.038	0	Pericytes	Gucy1b1
707	0	3.1817	0.972	0.029	0	Pericytes	Pdgfrb
708	0	3.11494	0.965	0.035	0	Pericytes	Ltbp2
709	0	2.94751	0.992	0.214	0	Pericytes	Itga1
710	0	2.8503	0.98	0.182	0	Pericytes	Mfge8
711	0	2.80083	0.947	0.016	0	Pericytes	Ndufa4l2
712	0	2.78959	0.997	0.381	0	Pericytes	Col4a1
713	0	2.68267	0.967	0.141	0	Pericytes	Lhfp
714	0	2.66399	0.987	0.184	0	Pericytes	Sparcl1
715	0	2.60048	0.91	0.009	0	Pericytes	Higd1b
716	0	2.58856	0.948	0.132	0	Pericytes	Crim1
717	0	2.57932	0.982	0.13	0	Pericytes	Plac9a
718	0	2.56648	0.992	0.331	0	Pericytes	Col4a2
719	0	2.53837	0.93	0.014	0	Pericytes	Pcdh18
720	0	2.46369	0.999	0.392	0	Pericytes	Sparc
721	0	2.38935	0.965	0.283	0	Pericytes	Fermt2
722	0	2.38497	0.933	0.016	0	Pericytes	Notch3
723	0	2.24028	0.929	0.09	0	Pericytes	Ppp1r14a
724	0	2.23346	0.932	0.118	0	Pericytes	F2r
725	0	2.21259	0.891	0.021	0	Pericytes	Lipg
726	0	2.18339	0.918	0.076	0	Pericytes	Adgrg6
727	0	2.17893	0.868	0.062	0	Pericytes	Cdkn1c
728	0	2.14444	0.92	0.119	0	Pericytes	Dipk2a
729	0	2.10477	0.89	0.024	0	Pericytes	Kcnk3
730	0	2.10003	0.932	0.158	0	Pericytes	Mcam
731	0	2.0194	0.94	0.117	0	Pericytes	Tbx2
732	0	2.00976	0.86	0.021	0	Pericytes	Nkain4
733	0	1.96821	0.987	0.444	0	Pericytes	Marcks
734	0	1.90061	0.945	0.191	0	Pericytes	Prex2
735	0	1.88858	0.904	0.076	0	Pericytes	Sdc2
736	0	1.88093	0.916	0.107	0	Pericytes	Hsd11b1
737	0	1.85849	0.931	0.255	0	Pericytes	Eva1b
738	0	1.8428	0.847	0.077	0	Pericytes	Maged2
739	0	1.8331	0.845	0.077	0	Pericytes	Itm2a
740	0	1.81873	0.934	0.23	0	Pericytes	Gng11
741	0	1.80394	0.98	0.417	0	Pericytes	Cd81
742	0	1.79896	0.906	0.158	0	Pericytes	Nid1
743	0	1.79793	0.788	0.025	0	Pericytes	Lmcd1
744	0	1.762	0.72	0.08	0	Pericytes	Ccn2
745	0	1.75842	0.343	0.053	0	Pericytes	Spp1
746	0	1.74316	0.999	0.8	0	Pericytes	Cst3
747	0	1.7415	0.854	0.062	0	Pericytes	Angpt1
748	0	1.73087	0.907	0.162	0	Pericytes	Septin4
749	0	1.71294	0.917	0.313	0	Pericytes	Lims1
750	0	1.71058	0.811	0.004	0	Pericytes	Trpc6
751	0	4.73486	0.988	0.13	0	FIB.2	Mgp
752	0	4.60732	1	0.113	0	FIB.2	Col3a1
753	0	4.47325	0.995	0.1	0	FIB.2	Col1a1
754	0	4.18921	0.992	0.107	0	FIB.2	Col1a2
755	0	3.39962	0.969	0.255	0	FIB.2	Gsn
756	0	3.29709	0.546	0.008	0	FIB.2	Dcn
757	0	3.26499	0.744	0.092	0	FIB.2	Thbs1
758	0	3.15771	0.956	0.196	0	FIB.2	Eln
759	0	2.92472	0.975	0.118	0	FIB.2	Bgn
760	0	2.90375	0.594	0.017	0	FIB.2	Timp1
761	0	2.8462	0.996	0.392	0	FIB.2	Sparc
762	2.3738e-164	2.53872	0.529	0.217	4.86962e-160	FIB.2	Mt1
763	0	2.46851	0.965	0.132	0	FIB.2	Plac9a
764	0	2.44595	0.402	0.06	0	FIB.2	Mt2
765	0	2.44206	0.916	0.186	0	FIB.2	Sparcl1
766	0	2.4322	0.76	0.17	0	FIB.2	Fn1
767	0	2.38828	0.898	0.088	0	FIB.2	Serping1
768	0	2.3661	0.59	0.042	0	FIB.2	Serpina3n
769	0	2.27866	0.786	0.038	0	FIB.2	Mfap5
770	0	2.26059	0.87	0.072	0	FIB.2	Col6a3
771	0	2.25229	0.958	0.144	0	FIB.2	Fstl1
772	0	2.24172	0.924	0.111	0	FIB.2	Col5a2
773	0	2.22252	0.705	0.114	0	FIB.2	Serpine2
774	0	2.18936	0.45	0.028	0	FIB.2	Igfbp5
775	0	2.15491	0.943	0.169	0	FIB.2	Col6a1
776	0	2.12534	0.735	0.182	0	FIB.2	Igfbp4
777	0	2.07711	0.877	0.197	0	FIB.2	Pmepa1
778	0	2.05489	0.894	0.096	0	FIB.2	Col6a2
779	0	2.03949	0.872	0.094	0	FIB.2	Fbn1
780	0	2.00248	0.567	0.146	0	FIB.2	C3
781	0	1.98428	0.982	0.291	0	FIB.2	Igfbp7
782	0	1.96858	0.426	0.016	0	FIB.2	Hhip
783	0	1.94701	0.767	0.104	0	FIB.2	Egr1
784	0	1.94224	0.502	0.061	0	FIB.2	Clec3b
785	0	1.93614	0.756	0.059	0	FIB.2	Mmp2
786	0	1.9002	0.901	0.298	0	FIB.2	Lgals1
787	0	1.86737	0.447	0.077	0	FIB.2	Cxcl14
788	0	1.85866	0.765	0.248	0	FIB.2	Timp3
789	0	1.85533	0.832	0.045	0	FIB.2	Dpt
790	0	1.82767	0.393	0.022	0	FIB.2	Tnc
791	0	1.78454	0.891	0.128	0	FIB.2	Ltbp4
792	0	1.74891	0.849	0.06	0	FIB.2	Col5a1
793	0	1.74039	0.934	0.256	0	FIB.2	Serpinh1
794	0	1.72821	0.942	0.3	0	FIB.2	Timp2
795	0	1.72668	0.7	0.058	0	FIB.2	Igf1
796	0	1.72647	0.493	0.009	0	FIB.2	Sfrp1
797	0	1.72083	0.314	0.001	0	FIB.2	Lum
798	0	1.69769	0.836	0.137	0	FIB.2	Fmo2
799	0	1.63576	0.794	0.053	0	FIB.2	Adamts2
800	0	1.61656	0.489	0.029	0	FIB.2	Aspn
801	0	2.26588	0.856	0.082	0	ILC	Il7r
802	0	1.89191	0.787	0.132	0	ILC	S100a4
803	0	1.80525	0.267	0.009	0	ILC	Trdc
804	0	1.71199	0.708	0.018	0	ILC	Cxcr6
805	4.8714e-296	1.50828	0.79	0.321	9.9932e-292	ILC	Id2
806	0	1.47969	0.758	0.244	0	ILC	Ramp1
807	0	1.43228	0.49	0.096	0	ILC	Cd3g
808	2.55229e-273	1.41066	0.958	0.595	5.23576e-269	ILC	S100a10
809	0	1.39892	0.512	0.015	0	ILC	Il1rl1
810	1.81631e-272	1.36264	0.792	0.302	3.72598e-268	ILC	Lgals1
811	0	1.35736	0.531	0.049	0	ILC	Gata3
812	0	1.31264	0.849	0.311	0	ILC	Emb
813	1.51069e-290	1.266	0.813	0.276	3.09903e-286	ILC	Ltb
814	0	1.20773	0.661	0.109	0	ILC	Fgl2
815	0	1.17845	0.676	0.165	0	ILC	Rora
816	5.99385e-107	1.17008	0.533	0.233	1.22958e-102	ILC	Ctla2a
817	0	1.10647	0.317	0.004	0	ILC	Trgc1
818	1.76442e-195	1.08244	0.869	0.499	3.61953e-191	ILC	Zfp36l2
819	0	1.08225	0.595	0.073	0	ILC	Ltb4r1
820	0	1.06294	0.484	0.031	0	ILC	Rgs1
821	1.65362e-184	1.04376	0.862	0.418	3.39223e-180	ILC	Fxyd5
822	0	1.02334	0.807	0.239	0	ILC	Ptprcap
823	0	1.01117	0.702	0.152	0	ILC	Itgb7
824	1.39082e-123	0.990159	0.71	0.342	2.85312e-119	ILC	S100a6
825	0	0.983253	0.563	0.108	0	ILC	Maf
826	0	0.960825	0.648	0.105	0	ILC	Ccr2
827	0	0.946614	0.427	0.058	0	ILC	Tnfrsf18
828	7.66991e-240	0.941106	1	0.981	1.5734e-235	ILC	Rplp1
829	0	0.920424	0.681	0.173	0	ILC	Hcst
830	2.62138e-158	0.910811	0.605	0.251	5.37749e-154	ILC	Capg
831	0	0.896639	0.453	0.034	0	ILC	Icos
832	7.46266e-185	0.893457	0.99	0.722	1.53089e-180	ILC	Sh3bgrl3
833	7.54234e-291	0.886464	0.635	0.186	1.54723e-286	ILC	Cd82
834	0	0.860758	0.58	0.138	0	ILC	Samsn1
835	0	0.859188	0.665	0.177	0	ILC	Septin1
836	0	0.843653	0.57	0.08	0	ILC	Skap1
837	5.86308e-256	0.833851	0.781	0.274	1.20275e-251	ILC	Selplg
838	0	0.818408	0.448	0.061	0	ILC	Socs1
839	1.69007e-198	0.817627	0.999	0.975	3.467e-194	ILC	Rps11
840	1.14084e-166	0.803112	0.642	0.263	2.34032e-162	ILC	Ccnd2
841	0	0.799713	0.417	0.01	0	ILC	Il2ra
842	0	0.793136	0.328	0.004	0	ILC	Pdcd1
843	4.14491e-142	0.792344	0.631	0.303	8.50287e-138	ILC	Sptssa
844	0	0.781809	0.652	0.1	0	ILC	Trbc2
845	0	0.763053	0.493	0.052	0	ILC	Ikzf2
846	0	0.76115	0.373	0.018	0	ILC	Arg1
847	0	0.75591	0.375	0.024	0	ILC	Hlf
848	7.9821e-178	0.754556	0.839	0.383	1.63745e-173	ILC	Ptpn18
849	0	0.749693	0.274	0.003	0	ILC	Stab2
850	2.39374e-149	0.746283	0.99	0.889	4.91052e-145	ILC	Rpl12
851	0	4.81227	0.991	0.181	0	AT1	Ager
852	0	4.11731	0.987	0.224	0	AT1	Hopx
853	0	3.29636	0.858	0.074	0	AT1	Ndnf
854	0	3.28516	0.977	0.165	0	AT1	Cldn18
855	0	3.18914	0.926	0.132	0	AT1	Aqp5
856	0	3.04944	0.858	0.222	0	AT1	Vegfa
857	0	2.98861	0.858	0.041	0	AT1	Col4a3
858	0	2.92001	0.853	0.122	0	AT1	Gprc5a
859	0	2.89907	0.979	0.403	0	AT1	Prdx6
860	0	2.89472	0.935	0.034	0	AT1	Akap5
861	0	2.84016	0.943	0.071	0	AT1	Krt7
862	0	2.83982	0.832	0.057	0	AT1	Col4a4
863	0	2.78509	0.973	0.291	0	AT1	Emp2
864	0	2.76076	0.942	0.188	0	AT1	Clic5
865	0	2.73135	0.896	0.133	0	AT1	Lmo7
866	0	2.61289	0.934	0.113	0	AT1	Clic3
867	0	2.59384	0.986	0.338	0	AT1	S100a6
868	0	2.46654	0.932	0.121	0	AT1	Cryab
869	0	2.38982	0.896	0.048	0	AT1	Sec14l3
870	0	2.3152	0.819	0.097	0	AT1	Krt19
871	0	2.21964	0.948	0.294	0	AT1	Igfbp7
872	0	2.1983	0.826	0.107	0	AT1	Krt8
873	0	2.18042	0.885	0.282	0	AT1	Scd2
874	0	2.17988	0.758	0.007	0	AT1	Rtkn2
875	0	2.17112	0.907	0.155	0	AT1	Cystm1
876	0	2.14063	0.839	0.179	0	AT1	Tspan8
877	0	2.13881	0.828	0.237	0	AT1	Dag1
878	0	2.12915	0.88	0.261	0	AT1	Anxa1
879	0	2.12738	0.877	0.248	0	AT1	Timp3
880	0	2.11489	0.979	0.395	0	AT1	Sparc
881	0	2.09893	0.744	0.02	0	AT1	Spock2
882	0	2.03657	0.932	0.311	0	AT1	Anxa3
883	0	2.00889	0.829	0.119	0	AT1	Scnn1a
884	0	2.0085	0.833	0.102	0	AT1	Mal2
885	0	2.00276	0.817	0.112	0	AT1	Slc39a8
886	0	1.96545	0.799	0.224	0	AT1	Icam1
887	0	1.93933	0.969	0.488	0	AT1	Ahnak
888	0	1.91254	0.822	0.235	0	AT1	Rgcc
889	0	1.87844	0.785	0.18	0	AT1	Ndst1
890	0	1.83255	0.745	0.031	0	AT1	Pdpn
891	0	1.81816	0.824	0.115	0	AT1	Hs2st1
892	0	1.80434	0.851	0.206	0	AT1	Bcam
893	0	1.77856	0.862	0.112	0	AT1	Myh14
894	0	1.77732	0.764	0.079	0	AT1	Col4a5
895	0	1.77453	0.709	0.108	0	AT1	Krt18
896	0	1.74226	0.709	0.015	0	AT1	Sema3e
897	0	1.74216	0.76	0.069	0	AT1	Fbln5
898	0	1.73243	0.705	0.009	0	AT1	Scnn1g
899	0	1.69937	0.699	0.055	0	AT1	Tmem37
900	0	1.69393	0.778	0.112	0	AT1	Agrn
901	0	5.20179	0.976	0.029	0	SM	Acta2
902	0	4.65798	0.986	0.075	0	SM	Tagln
903	0	3.78598	0.903	0.039	0	SM	Tpm2
904	0	3.15569	0.888	0.034	0	SM	Myl9
905	0	3.12587	0.891	0.014	0	SM	Myh11
906	0	2.99362	0.91	0.049	0	SM	Mustn1
907	0	2.94703	0.954	0.199	0	SM	Eln
908	0	2.91071	0.403	0.001	0	SM	Actc1
909	0	2.71365	0.863	0.035	0	SM	Des
910	0	2.61011	0.963	0.348	0	SM	Tpm1
911	0	2.58446	0.914	0.135	0	SM	Plac9a
912	0	2.34811	0.576	0.003	0	SM	Actg2
913	0	2.27742	0.578	0.014	0	SM	Rgs5
914	0	2.26939	0.981	0.294	0	SM	Igfbp7
915	0	2.19046	0.921	0.247	0	SM	Timp3
916	0	2.1318	0.593	0.008	0	SM	Ccl19
917	0	2.09525	0.919	0.214	0	SM	Cald1
918	0	2.08736	0.952	0.188	0	SM	Sparcl1
919	0	2.05614	0.392	0.001	0	SM	Cnn1
920	0	2.02747	0.615	0.085	0	SM	Ccn2
921	0	2.02534	0.883	0.169	0	SM	Mylk
922	0	1.9904	0.977	0.116	0	SM	Col3a1
923	0	1.98803	0.892	0.3	0	SM	Lpp
924	0	1.97141	0.998	0.955	0	SM	Myl6
925	0	1.96788	0.696	0.095	0	SM	Thbs1
926	0	1.94307	0.991	0.395	0	SM	Sparc
927	0	1.90556	0.896	0.094	0	SM	Ppp1r14a
928	0	1.83202	0.921	0.099	0	SM	Rarres2
929	0	1.8061	0.75	0.023	0	SM	Notch3
930	0	1.77679	0.919	0.148	0	SM	Fstl1
931	0	1.77022	0.594	0.045	0	SM	Ltbp2
932	0	1.76544	0.778	0.057	0	SM	Gucy1a1
933	6.94263e-219	1.75057	0.523	0.155	1.42421e-214	SM	Hspb1
934	0	1.7315	0.742	0.037	0	SM	Pdgfrb
935	0	1.72492	0.98	0.419	0	SM	Cd81
936	0	1.70375	0.875	0.399	0	SM	Flna
937	0	1.65872	0.841	0.325	0	SM	Csrp1
938	0	1.65649	0.72	0.121	0	SM	Gm13889
939	0	1.65648	0.665	0.027	0	SM	Postn
940	0	1.65549	0.477	0.029	0	SM	Igfbp5
941	0	1.65158	0.545	0.038	0	SM	Cox4i2
942	0	1.61226	0.623	0.097	0	SM	Ccn1
943	0	1.60101	0.832	0.196	0	SM	Ckb
944	0	1.58922	0.832	0.229	0	SM	Filip1l
945	0	1.56668	0.594	0.029	0	SM	Aspn
946	1.95382e-302	1.51437	0.82	0.301	4.00806e-298	SM	Lgals1
947	1.17631e-206	1.51211	0.83	0.456	2.41309e-202	SM	Dstn
948	0	1.44587	0.548	0.026	0	SM	Ndufa4l2
949	0	1.44351	0.838	0.082	0	SM	Fxyd1
950	0	1.3876	0.95	0.111	0	SM	Col1a2
951	0	5.53466	0.997	0.03	0	NK	Ccl5
952	0	5.47459	0.992	0.009	0	NK	Gzma
953	0	4.06414	1	0.182	0	NK	AW112010
954	0	3.58096	0.998	0.041	0	NK	Nkg7
955	0	2.79358	0.989	0.049	0	NK	Klrd1
956	0	2.35107	0.98	0.107	0	NK	Ms4a4b
957	0	2.31924	0.949	0.017	0	NK	Klrk1
958	0	2.22961	0.95	0.005	0	NK	Klre1
959	0	2.12762	0.913	0.002	0	NK	Ncr1
960	0	2.10351	0.831	0.008	0	NK	Prf1
961	0	2.04186	0.964	0.302	0	NK	Lgals1
962	0	1.9224	0.882	0.036	0	NK	Il2rb
963	0	1.80745	0.271	0.01	0	NK	Ccl4
964	0	1.79145	0.662	0.007	0	NK	Gzmb
965	0	1.74249	0.881	0.042	0	NK	Ctsw
966	0	1.69224	0.995	0.731	0	NK	H2az1
967	0	1.67172	0.995	0.276	0	NK	Tyrobp
968	0	1.6227	0.443	0.001	0	NK	Klra4
969	0	1.5888	0.91	0.321	0	NK	Id2
970	0	1.47065	0.409	0.002	0	NK	Klra7
971	2.33688e-290	1.47012	0.989	0.452	4.79387e-286	NK	Ptprc
972	0	1.43768	0.988	0.251	0	NK	Fcer1g
973	0	1.41947	0.907	0.262	0	NK	H2-Q7
974	0	1.41557	0.865	0.173	0	NK	Hcst
975	2.1188e-227	1.38175	0.997	0.523	4.3465e-223	NK	Cd52
976	0	1.37454	0.753	0.002	0	NK	Klrb1c
977	2.42131e-263	1.36363	0.984	0.596	4.96709e-259	NK	S100a10
978	0	1.33921	0.86	0.23	0	NK	Ugcg
979	0	1.30744	0.927	0.24	0	NK	Ptprcap
980	0	1.29571	0.727	0.044	0	NK	Il18rap
981	1.70921e-268	1.27326	0.974	0.404	3.50627e-264	NK	Rac2
982	0	1.23012	0.915	0.275	0	NK	Selplg
983	0	1.22056	0.769	0.057	0	NK	Txk
984	0	1.21879	0.4	0.001	0	NK	Klra9
985	6.79279e-267	1.21574	0.936	0.384	1.39347e-262	NK	Ptpn18
986	1.54812e-234	1.21365	1	0.876	3.17581e-230	NK	H2-K1
987	0	1.21112	0.859	0.177	0	NK	Septin1
988	6.35681e-245	1.20535	1	0.919	1.30404e-240	NK	Pfn1
989	0	1.17545	0.814	0.204	0	NK	Gimap4
990	5.03655e-236	1.16104	0.665	0.188	1.0332e-231	NK	Irf8
991	1.76898e-248	1.129	0.76	0.245	3.62889e-244	NK	Pycard
992	2.15965e-207	1.09285	0.859	0.4	4.4303e-203	NK	Jak1
993	1.37392e-186	1.07918	1	0.814	2.81845e-182	NK	Tmsb10
994	0	1.06942	0.583	0.003	0	NK	Klrc2
995	2.52834e-212	1.05421	1	0.999	5.18664e-208	NK	Tmsb4x
996	0	1.02901	0.726	0.162	0	NK	Epsti1
997	3.09942e-175	0.995477	0.865	0.415	6.35815e-171	NK	Ifngr1
998	0	0.989529	0.425	0	0	NK	Cma1
999	3.67434e-257	0.985302	0.651	0.165	7.53753e-253	NK	Serpinb6b
1000	0	0.976323	0.431	0.004	0	NK	Klrc1
1001	0	4.60161	0.938	0.031	0	CD8+T	Ccl5
1002	0	2.91173	0.975	0.041	0	CD8+T	Nkg7
1003	0	2.83666	0.986	0.107	0	CD8+T	Ms4a4b
1004	0	2.58856	0.978	0.183	0	CD8+T	AW112010
1005	0	2.46002	0.302	0.017	0	CD8+T	Gzma
1006	0	2.2476	0.914	0.1	0	CD8+T	Trbc2
1007	0	2.14655	0.897	0.089	0	CD8+T	Cd3d
1008	0	1.99727	0.799	0.051	0	CD8+T	Klrd1
1009	0	1.93568	0.647	0.091	0	CD8+T	Ly6c2
1010	0	1.84083	0.905	0.093	0	CD8+T	Cd3g
1011	0	1.73718	0.9	0.173	0	CD8+T	Hcst
1012	4.84916e-170	1.67266	0.754	0.304	9.94756e-166	CD8+T	Lgals1
1013	0	1.64538	0.897	0.262	0	CD8+T	H2-Q7
1014	0	1.54557	0.484	0.025	0	CD8+T	Cd8b1
1015	0	1.54373	0.784	0.038	0	CD8+T	Il2rb
1016	0	1.52714	0.807	0.043	0	CD8+T	Ctsw
1017	0	1.50978	0.981	0.404	0	CD8+T	Rac2
1018	0	1.50509	0.515	0.061	0	CD8+T	Trbc1
1019	5.71785e-214	1.48313	0.992	0.523	1.17296e-209	CD8+T	Cd52
1020	9.48941e-209	1.4766	0.961	0.596	1.94666e-204	CD8+T	S100a10
1021	0	1.44146	0.886	0.203	0	CD8+T	Gimap4
1022	1.12712e-255	1.42832	1	0.814	2.31217e-251	CD8+T	Tmsb10
1023	0	1.39504	0.824	0.158	0	CD8+T	Ms4a6b
1024	0	1.34993	0.715	0.071	0	CD8+T	Trac
1025	0	1.31301	0.95	0.239	0	CD8+T	Ptprcap
1026	0	1.30186	0.862	0.177	0	CD8+T	Septin1
1027	0	1.29104	0.832	0.122	0	CD8+T	Gimap3
1028	0	1.28302	0.804	0.161	0	CD8+T	Epsti1
1029	0	1.27579	0.568	0.088	0	CD8+T	Il7r
1030	5.55972e-162	1.26637	0.737	0.323	1.14052e-157	CD8+T	Id2
1031	0	1.25655	0.773	0.074	0	CD8+T	Lck
1032	8.23264e-257	1.19699	0.932	0.384	1.68884e-252	CD8+T	Ptpn18
1033	0	1.17231	0.748	0.069	0	CD8+T	Cd3e
1034	5.42718e-212	1.17125	1	0.963	1.11333e-207	CD8+T	Rpsa
1035	8.01358e-208	1.16248	0.961	0.474	1.64391e-203	CD8+T	Arhgdib
1036	0	1.15766	0.487	0.029	0	CD8+T	Cd7
1037	1.40736e-189	1.13117	0.995	0.876	2.88706e-185	CD8+T	H2-K1
1038	1.99346e-205	1.1055	1	0.975	4.08939e-201	CD8+T	Rps15a
1039	0	1.10386	0.904	0.275	0	CD8+T	Selplg
1040	4.105e-136	1.07804	0.935	0.717	8.42101e-132	CD8+T	Uba52
1041	0	1.07559	0.286	0.011	0	CD8+T	Gzmb
1042	3.75406e-238	1.07263	0.728	0.219	7.70108e-234	CD8+T	Cd48
1043	0	1.06699	0.74	0.181	0	CD8+T	Dnajc15
1044	1.17221e-178	1.04924	0.998	0.919	2.40467e-174	CD8+T	Pfn1
1045	0	1.02391	0.625	0.076	0	CD8+T	Lat
1046	5.33439e-187	1.02252	0.977	0.452	1.0943e-182	CD8+T	Ptprc
1047	3.42185e-198	1.01477	0.834	0.278	7.01958e-194	CD8+T	Ltb
1048	0	1.01349	0.708	0.08	0	CD8+T	Skap1
1049	5.59952e-201	1.00914	1	0.965	1.14869e-196	CD8+T	Rps13
1050	1.66922e-170	1.0072	0.952	0.674	3.42423e-166	CD8+T	Mbnl1
1051	0	4.33557	1	0.802	0	DC.1	Cst3
1052	0	3.66047	1	0.312	0	DC.1	H2-Ab1
1053	0	3.44835	1	0.269	0	DC.1	H2-Eb1
1054	0	3.40239	1	0.316	0	DC.1	H2-Aa
1055	0	3.06128	0.983	0.186	0	DC.1	Irf8
1056	0	2.95544	1	0.54	0	DC.1	Cd74
1057	0	2.87442	0.981	0.145	0	DC.1	Naaa
1058	0	2.71719	0.97	0.198	0	DC.1	Ckb
1059	0	2.7094	0.995	0.123	0	DC.1	Plbd1
1060	0	2.47223	0.991	0.247	0	DC.1	H2-DMa
1061	0	2.39749	0.981	0.145	0	DC.1	H2-DMb1
1062	0	2.32801	1	0.318	0	DC.1	Gm2a
1063	0	2.24215	1	0.585	0	DC.1	Crip1
1064	0	2.11899	0.988	0.321	0	DC.1	Id2
1065	0	2.11509	0.958	0.192	0	DC.1	Ppt1
1066	0	2.04954	1	0.559	0	DC.1	Psap
1067	0	2.03088	0.955	0.11	0	DC.1	Wdfy4
1068	0	1.98911	0.258	0.016	0	DC.1	Ccl17
1069	0	1.86769	0.993	0.55	0	DC.1	Atox1
1070	0	1.74747	0.927	0.071	0	DC.1	Jaml
1071	0	1.70832	0.906	0.014	0	DC.1	Itgae
1072	0	1.70293	0.923	0.005	0	DC.1	Xcr1
1073	0	1.70288	0.946	0.065	0	DC.1	Aif1
1074	0	1.70014	1	0.999	0	DC.1	Tmsb4x
1075	0	1.66836	0.983	0.175	0	DC.1	Mpeg1
1076	0	1.65473	0.979	0.226	0	DC.1	Alox5ap
1077	7.55387e-268	1.60999	1	0.524	1.5496e-263	DC.1	Cd52
1078	0	1.56654	0.979	0.278	0	DC.1	Efhd2
1079	0	1.51946	0.995	0.418	0	DC.1	Lsp1
1080	8.37237e-283	1.50517	1	0.724	1.71751e-278	DC.1	Sh3bgrl3
1081	0	1.49739	0.859	0.084	0	DC.1	Basp1
1082	0	1.49335	0.927	0.181	0	DC.1	Rgs10
1083	0	1.49228	0.941	0.312	0	DC.1	Psmb9
1084	0	1.48734	0.878	0.091	0	DC.1	Bcl2a1d
1085	0	1.468	0.888	0.158	0	DC.1	Rnase6
1086	0	1.45072	0.794	0.006	0	DC.1	Septin3
1087	0	1.4376	0.887	0.087	0	DC.1	Pkib
1088	2.63593e-280	1.41708	0.969	0.454	5.40735e-276	DC.1	Psmb8
1089	0	1.40218	0.822	0.022	0	DC.1	Cldn1
1090	0	1.39767	0.894	0.141	0	DC.1	Naga
1091	0	1.39254	0.805	0.054	0	DC.1	Tlr3
1092	3.54131e-254	1.36423	0.991	0.607	7.26463e-250	DC.1	Ucp2
1093	0	1.3592	0.913	0.241	0	DC.1	Cbfa2t3
1094	7.31385e-270	1.35521	0.998	0.83	1.50036e-265	DC.1	Eef1b2
1095	0	1.35106	0.927	0.284	0	DC.1	Man2b1
1096	0	1.34798	0.857	0.029	0	DC.1	Rab7b
1097	3.23843e-253	1.3475	0.967	0.381	6.64331e-249	DC.1	Ifi30
1098	3.94033e-293	1.33739	0.981	0.516	8.08319e-289	DC.1	Pomp
1099	0	1.32002	0.838	0.095	0	DC.1	Bcl2a1a
1100	0	1.30877	0.878	0.244	0	DC.1	Syngr2
1101	0	9.58204	0.951	0.411	0	Secretory & Ciliated	Scgb1a1
1102	0	6.6268	0.727	0.032	0	Secretory & Ciliated	Scgb3a2
1103	0	5.01736	0.915	0.024	0	Secretory & Ciliated	Cyp2f2
1104	0	4.12689	0.422	0.039	0	Secretory & Ciliated	Retnla
1105	0	3.78432	0.944	0.194	0	Secretory & Ciliated	Cbr2
1106	0	3.44539	0.893	0.227	0	Secretory & Ciliated	Hp
1107	0	3.28119	0.849	0.053	0	Secretory & Ciliated	Sec14l3
1108	0	3.22564	0.913	0.068	0	Secretory & Ciliated	Aldh1a1
1109	0	3.0683	0.951	0.209	0	Secretory & Ciliated	Wfdc2
1110	8.58796e-299	2.82117	0.66	0.161	1.76173e-294	Secretory & Ciliated	Tppp3
1111	0	2.50731	0.638	0.001	0	Secretory & Ciliated	Ccdc153
1112	1.48483e-247	2.41932	0.72	0.243	3.04599e-243	Secretory & Ciliated	Elof1
1113	0	2.39809	0.638	0.017	0	Secretory & Ciliated	Dynlrb2
1114	0	2.30689	0.635	0.001	0	Secretory & Ciliated	Tmem212
1115	0	2.2958	0.829	0.21	0	Secretory & Ciliated	Selenbp1
1116	0	2.28968	0.935	0.407	0	Secretory & Ciliated	Prdx6
1117	0	2.25838	0.878	0.222	0	Secretory & Ciliated	Cd24a
1118	0	2.15208	0.887	0.174	0	Secretory & Ciliated	Ces1d
1119	0	2.13785	0.869	0.166	0	Secretory & Ciliated	Ldhb
1120	6.70016e-223	2.12177	0.862	0.395	1.37447e-218	Secretory & Ciliated	Tubb4b
1121	0	2.10953	0.858	0.034	0	Secretory & Ciliated	Tspan1
1122	1.97719e-256	2.07225	0.88	0.342	4.05602e-252	Secretory & Ciliated	Mgst1
1123	0	2.04461	0.655	0.009	0	Secretory & Ciliated	Cyp2s1
1124	0	1.9728	0.627	0.001	0	Secretory & Ciliated	1110017D15Rik
1125	0	1.94152	0.847	0.183	0	Secretory & Ciliated	Alas1
1126	0	1.9243	0.907	0.272	0	Secretory & Ciliated	Gstm1
1127	0	1.91081	0.629	0.001	0	Secretory & Ciliated	Foxj1
1128	0	1.90091	0.902	0.155	0	Secretory & Ciliated	Cldn3
1129	1.22497e-170	1.83534	0.802	0.296	2.5129e-166	Secretory & Ciliated	Nupr1
1130	0	1.82977	0.845	0.063	0	Secretory & Ciliated	Gsta4
1131	0	1.81259	0.633	0.004	0	Secretory & Ciliated	Lypd2
1132	0	1.79592	0.642	0.03	0	Secretory & Ciliated	Igfbp5
1133	0	1.7955	0.851	0.111	0	Secretory & Ciliated	Krt8
1134	2.59427e-121	1.77596	0.807	0.527	5.32188e-117	Secretory & Ciliated	Hsp90aa1
1135	0	1.73648	0.478	0.001	0	Secretory & Ciliated	AU040972
1136	0	1.73616	0.589	0.046	0	Secretory & Ciliated	B430010I23Rik
1137	0	1.70896	0.635	0.009	0	Secretory & Ciliated	Arhgdig
1138	0	1.66729	0.611	0.004	0	Secretory & Ciliated	Riiad1
1139	4.39571e-297	1.63717	0.907	0.279	9.01735e-293	Secretory & Ciliated	Chchd10
1140	0	1.63682	0.578	0.001	0	Secretory & Ciliated	3300002A11Rik
1141	0	1.62845	0.791	0.118	0	Secretory & Ciliated	Gsto1
1142	0	1.62504	0.642	0.054	0	Secretory & Ciliated	Cxcl17
1143	0	1.60376	0.631	0.093	0	Secretory & Ciliated	Hspa4l
1144	0	1.57807	0.771	0.119	0	Secretory & Ciliated	Clic3
1145	0	1.57158	0.618	0.11	0	Secretory & Ciliated	Aldh3b1
1146	0	1.54971	0.618	0.109	0	Secretory & Ciliated	Slc23a2
1147	0	1.53387	0.605	0.046	0	Secretory & Ciliated	Gsta3
1148	0	1.52855	0.596	0.035	0	Secretory & Ciliated	Traf3ip1
1149	0	1.50439	0.596	0.002	0	Secretory & Ciliated	Rsph1
1150	0	1.4898	0.545	0.001	0	Secretory & Ciliated	Fam183b
1151	0	4.53426	0.792	0.052	0	Treg	H2ac24
1152	0	3.8525	1	0.432	0	Treg	Hmgb2
1153	0	3.21404	0.703	0.032	0	Treg	H2ac8
1154	0	2.68845	0.924	0.303	0	Treg	Lgals1
1155	0	2.57714	0.903	0.021	0	Treg	Pclaf
1156	0	2.53036	0.968	0.318	0	Treg	Stmn1
1157	0	2.49434	0.754	0.103	0	Treg	Trbc2
1158	0	2.48604	0.815	0.023	0	Treg	Top2a
1159	0	2.43984	1	0.732	0	Treg	H2az1
1160	0	2.43173	0.909	0.016	0	Treg	Birc5
1161	0	2.3873	0.697	0.111	0	Treg	Ms4a4b
1162	0	2.36666	0.752	0.015	0	Treg	Ube2c
1163	2.64966e-225	2.34132	0.964	0.597	5.43552e-221	Treg	S100a10
1164	0	2.27585	0.602	0.011	0	Treg	H1f5
1165	2.62062e-289	2.27296	0.747	0.186	5.37593e-285	Treg	AW112010
1166	1.22753e-260	2.14418	0.958	0.524	2.51815e-256	Treg	Tubb5
1167	0	2.13678	0.84	0.079	0	Treg	Cenpa
1168	4.57488e-144	2.08723	0.724	0.285	9.38491e-140	Treg	Ifi27l2a
1169	0	2.00302	0.465	0.062	0	Treg	Trbc1
1170	0	1.99602	0.77	0.102	0	Treg	H2ax
1171	2.8008e-215	1.98265	0.971	0.585	5.74556e-211	Treg	Crip1
1172	0	1.97259	0.48	0.047	0	Treg	Nkg7
1173	0	1.96202	0.85	0.021	0	Treg	Mki67
1174	0	1.94441	0.851	0.246	0	Treg	Pycard
1175	0	1.93527	0.863	0.105	0	Treg	Cks2
1176	0	1.91919	0.962	0.267	0	Treg	Hmgn2
1177	0	1.8704	0.735	0.092	0	Treg	Cd3d
1178	0	1.86766	0.819	0.135	0	Treg	Dut
1179	0	1.86054	0.931	0.07	0	Treg	Cks1b
1180	0	1.85025	0.739	0.097	0	Treg	Cd3g
1181	0	1.8071	0.712	0.073	0	Treg	Trac
1182	0	1.803	0.977	0.455	0	Treg	Ran
1183	0	1.75484	0.958	0.409	0	Treg	H2az2
1184	0	1.71411	0.81	0.017	0	Treg	Ccnb2
1185	4.17569e-215	1.67587	0.811	0.344	8.56601e-211	Treg	Tuba1b
1186	0	1.63976	0.855	0.095	0	Treg	Lmnb1
1187	0	1.63542	0.97	0.428	0	Treg	Anp32b
1188	0	1.62469	0.665	0.014	0	Treg	Rrm2
1189	0	1.58612	0.924	0.241	0	Treg	Ptprcap
1190	0	1.58063	0.676	0.012	0	Treg	Nusap1
1191	1.98617e-275	1.58022	0.99	0.765	4.07443e-271	Treg	Hmgb1
1192	2.92531e-277	1.56932	1	0.986	6.00098e-273	Treg	Ptma
1193	0	1.55418	0.615	0.011	0	Treg	Cenpf
1194	0	1.54672	0.811	0.016	0	Treg	Cdca8
1195	5.61332e-254	1.53897	0.947	0.406	1.15152e-249	Treg	Rac2
1196	0	1.47242	0.781	0.061	0	Treg	Smc2
1197	0	1.47034	0.901	0.236	0	Treg	Anp32e
1198	0	1.46831	0.604	0.094	0	Treg	H1f4
1199	4.11569e-264	1.46698	0.994	0.752	8.44293e-260	Treg	Rbm3
1200	2.05409e-166	1.46386	0.958	0.525	4.21376e-162	Treg	Cd52
1201	0	3.82743	0.776	0.056	0	Pl.DC	H2ac24
1202	1.50471e-175	3.44451	1	0.316	3.08675e-171	Pl.DC	H2-Ab1
1203	4.85872e-118	3.4403	1	0.804	9.96718e-114	Pl.DC	Cst3
1204	1.24556e-170	3.19713	1	0.32	2.55514e-166	Pl.DC	H2-Aa
1205	1.40901e-188	3.15846	1	0.274	2.89045e-184	Pl.DC	H2-Eb1
1206	1.13343e-150	3.00143	1	0.436	2.32513e-146	Pl.DC	Hmgb2
1207	1.0206e-131	2.92672	1	0.733	2.09365e-127	Pl.DC	H2az1
1208	1.62556e-125	2.7592	1	0.543	3.33468e-121	Pl.DC	Cd74
1209	1.39567e-124	2.67001	1	0.587	2.86308e-120	Pl.DC	Crip1
1210	8.86547e-170	2.56544	1	0.321	1.81866e-165	Pl.DC	Stmn1
1211	8.52627e-126	2.5597	0.99	0.526	1.74908e-121	Pl.DC	Tubb5
1212	3.26692e-194	2.54035	0.929	0.203	6.70176e-190	Pl.DC	Ckb
1213	8.78778e-289	2.49312	0.969	0.15	1.80273e-284	Pl.DC	H2-DMb1
1214	7.18702e-242	2.45236	0.923	0.15	1.47435e-237	Pl.DC	Naaa
1215	0	2.44896	0.913	0.027	0	Pl.DC	Top2a
1216	0	2.42518	0.878	0.026	0	Pl.DC	Pclaf
1217	0	2.41528	0.76	0.02	0	Pl.DC	Ube2c
1218	0	2.35053	0.638	0.036	0	Pl.DC	H2ac8
1219	1.55177e-68	2.33119	0.592	0.192	3.18329e-64	Pl.DC	Irf8
1220	0	2.31572	0.995	0.129	0	Pl.DC	Plbd1
1221	0	2.25846	0.944	0.021	0	Pl.DC	Birc5
1222	7.73481e-130	2.24639	0.913	0.346	1.58672e-125	Pl.DC	Tuba1b
1223	4.68528e-196	2.21133	1	0.252	9.61139e-192	Pl.DC	H2-DMa
1224	0	2.20501	0.99	0.074	0	Pl.DC	Cks1b
1225	0	2.17561	0.918	0.105	0	Pl.DC	H2ax
1226	0	2.00309	0.566	0.034	0	Pl.DC	Mgl2
1227	0	1.9925	0.923	0.026	0	Pl.DC	Mki67
1228	2.21855e-152	1.90501	0.995	0.323	4.55114e-148	Pl.DC	Gm2a
1229	1.67701e-122	1.90094	0.949	0.326	3.44021e-118	Pl.DC	Id2
1230	0	1.89192	0.393	0.018	0	Pl.DC	Ccl17
1231	0	1.81846	0.638	0.014	0	Pl.DC	H1f5
1232	1.27925e-294	1.80406	0.898	0.115	2.62426e-290	Pl.DC	Wdfy4
1233	2.33683e-125	1.79651	1	0.553	4.79377e-121	Pl.DC	Atox1
1234	8.93976e-265	1.78451	0.745	0.084	1.8339e-260	Pl.DC	Cenpa
1235	0	1.77957	0.908	0.071	0	Pl.DC	Aif1
1236	1.54921e-52	1.73222	0.49	0.141	3.17805e-48	Pl.DC	S100a4
1237	1.64945e-130	1.69475	0.985	0.412	3.38367e-126	Pl.DC	H2az2
1238	1.25674e-113	1.68916	0.985	0.385	2.57809e-109	Pl.DC	Ifi30
1239	1.11645e-112	1.68277	1	0.725	2.29028e-108	Pl.DC	Sh3bgrl3
1240	2.62774e-92	1.68018	1	0.562	5.39055e-88	Pl.DC	Psap
1241	2.8625e-112	1.66349	1	0.999	5.87214e-108	Pl.DC	Tmsb4x
1242	3.76232e-258	1.65719	0.837	0.109	7.71802e-254	Pl.DC	Cks2
1243	1.50827e-88	1.65579	0.99	0.657	3.09406e-84	Pl.DC	Vim
1244	3.52926e-146	1.61266	0.954	0.271	7.23992e-142	Pl.DC	Hmgn2
1245	2.61991e-115	1.59376	1	0.986	5.37449e-111	Pl.DC	Ptma
1246	1.5787e-157	1.58405	0.99	0.283	3.23854e-153	Pl.DC	Efhd2
1247	0	1.55761	0.816	0.021	0	Pl.DC	Cdk1
1248	9.38067e-131	1.55066	1	0.458	1.92435e-126	Pl.DC	Ran
1249	0	1.55009	0.867	0.02	0	Pl.DC	Cdca8
1250	3.50528e-128	1.54059	0.99	0.431	7.19074e-124	Pl.DC	Anp32b
1251	0	5.16996	0.974	0.032	0	Mesothelium	Igfbp5
1252	0	4.9524	0.985	0.151	0	Mesothelium	C3
1253	0	4.54961	0.964	0.005	0	Mesothelium	Msln
1254	0	4.54034	0.99	0.092	0	Mesothelium	Gpc3
1255	0	4.53953	0.985	0.105	0	Mesothelium	Igfbp6
1256	0	4.19176	0.99	0.108	0	Mesothelium	Rarres2
1257	0	3.80087	0.918	0.035	0	Mesothelium	C4b
1258	0	3.52499	0.979	0.001	0	Mesothelium	Upk3b
1259	0	3.3398	0.964	0.006	0	Mesothelium	Gpm6a
1260	0	3.26963	0.928	0.015	0	Mesothelium	Dcn
1261	0	3.1513	1	0.126	0	Mesothelium	Col3a1
1262	0	3.07494	0.969	0.109	0	Mesothelium	Clu
1263	6.26062e-173	3.03219	0.985	0.31	1.2843e-168	Mesothelium	Timp2
1264	9.81859e-141	2.92066	1	0.402	2.01419e-136	Mesothelium	Sparc
1265	1.64547e-223	2.87401	0.908	0.145	3.37552e-219	Mesothelium	Plac9a
1266	0	2.83933	0.882	0.003	0	Mesothelium	Sfrp2
1267	0	2.80408	0.964	0.1	0	Mesothelium	Serping1
1268	0	2.75542	0.954	0.047	0	Mesothelium	Aebp1
1269	0	2.74308	0.933	0.071	0	Mesothelium	Efemp1
1270	0	2.66639	0.764	0.022	0	Mesothelium	Fxyd3
1271	0	2.63829	0.533	0.001	0	Mesothelium	Slurp1
1272	2.24361e-95	2.62881	0.969	0.587	4.60255e-91	Mesothelium	Crip1
1273	4.00334e-181	2.5568	0.918	0.203	8.21245e-177	Mesothelium	Aqp1
1274	0	2.50765	0.923	0.012	0	Mesothelium	C2
1275	0	2.40849	0.882	0.082	0	Mesothelium	Pcolce
1276	0	2.37589	0.882	0.032	0	Mesothelium	Sulf1
1277	2.85152e-190	2.36358	0.979	0.234	5.84962e-186	Mesothelium	Rnase4
1278	2.93674e-168	2.36337	0.959	0.208	6.02444e-164	Mesothelium	Eln
1279	9.98617e-178	2.35628	0.928	0.221	2.04856e-173	Mesothelium	Gas6
1280	0	2.33972	0.856	0.034	0	Mesothelium	Nkain4
1281	1.36045e-220	2.29897	0.964	0.18	2.79083e-216	Mesothelium	Col6a1
1282	1.81423e-141	2.26344	0.821	0.19	3.72171e-137	Mesothelium	Mfap2
1283	1.34329e-235	2.25873	0.897	0.131	2.75563e-231	Mesothelium	Bgn
1284	0	2.25416	0.903	0.043	0	Mesothelium	Upk1b
1285	2.98077e-288	2.24835	0.959	0.121	6.11476e-284	Mesothelium	Col1a2
1286	0	2.22694	0.897	0.017	0	Mesothelium	Podn
1287	6.83561e-169	2.22254	0.821	0.148	1.40226e-164	Mesothelium	Fmo2
1288	2.8335e-261	2.21718	0.908	0.127	5.81264e-257	Mesothelium	Cfh
1289	2.11259e-294	2.21183	0.944	0.113	4.33376e-290	Mesothelium	Col1a1
1290	2.4443e-242	2.11813	0.923	0.139	5.01425e-238	Mesothelium	Ltbp4
1291	0	2.098	0.877	0.046	0	Mesothelium	Gas1
1292	4.73278e-108	2.09727	0.979	0.57	9.70882e-104	Mesothelium	Bsg
1293	0	2.09053	0.713	0.06	0	Mesothelium	AU021092
1294	1.2519e-231	2.07525	0.959	0.143	2.56815e-227	Mesothelium	Mgp
1295	3.57493e-103	2.06431	0.959	0.345	7.33361e-99	Mesothelium	S100a6
1296	0	2.05332	0.856	0.013	0	Mesothelium	Cpe
1297	0	2.0418	0.882	0.001	0	Mesothelium	Pkhd1l1
1298	2.58348e-238	2.02168	0.8	0.106	5.29976e-234	Mesothelium	Krt19
1299	0	2.0189	0.826	0.054	0	Mesothelium	Ccdc80
1300	3.75395e-163	1.9812	0.974	0.266	7.70085e-159	Mesothelium	Serpinh1
1301	0	6.40727	0.995	0.003	0	Lymph EC	Ccl21a
1302	0	3.81456	0.973	0.001	0	Lymph EC	Mmrn1
1303	8.0773e-186	3.20939	0.968	0.241	1.65698e-181	Lymph EC	Gng11
1304	0	3.11736	0.957	0.112	0	Lymph EC	Maf
1305	1.58216e-105	2.59904	0.973	0.526	3.24564e-101	Lymph EC	Selenop
1306	0	2.59151	0.946	0.039	0	Lymph EC	Flt4
1307	0	2.5823	0.876	0.1	0	Lymph EC	Nrp2
1308	0	2.56263	0.897	0.002	0	Lymph EC	Reln
1309	0	2.34858	0.903	0.003	0	Lymph EC	Prox1
1310	0	2.33181	0.881	0.017	0	Lymph EC	Fxyd6
1311	1.10265e-101	2.28172	0.589	0.116	2.26197e-97	Lymph EC	Fgl2
1312	0	2.2566	0.881	0.066	0	Lymph EC	Stab1
1313	8.45526e-157	2.2552	0.968	0.255	1.73451e-152	Lymph EC	Timp3
1314	1.18675e-152	2.18884	0.854	0.19	2.4345e-148	Lymph EC	Igfbp4
1315	3.25349e-268	2.18767	0.865	0.112	6.6742e-264	Lymph EC	Cavin3
1316	6.37481e-236	2.17554	0.914	0.14	1.30773e-231	Lymph EC	Nr2f2
1317	1.47828e-117	2.11848	0.816	0.204	3.03255e-113	Lymph EC	Aqp1
1318	0	2.10863	0.789	0.052	0	Lymph EC	Prss23
1319	2.64104e-216	2.0592	0.897	0.14	5.41784e-212	Lymph EC	Ltbp4
1320	2.36251e-135	1.88637	0.87	0.229	4.84645e-131	Lymph EC	Kctd12
1321	0	1.87314	0.632	0.001	0	Lymph EC	Ptx3
1322	0	1.86447	0.811	0.07	0	Lymph EC	Pard6g
1323	2.34138e-172	1.8486	0.795	0.137	4.80311e-168	Lymph EC	Gja1
1324	3.48047e-141	1.83829	0.989	0.217	7.13983e-137	Lymph EC	Cldn5
1325	1.96178e-122	1.71938	0.941	0.249	4.02439e-118	Lymph EC	Cavin2
1326	1.16765e-65	1.71087	0.519	0.122	2.39531e-61	Lymph EC	Lyve1
1327	3.39409e-116	1.68633	0.914	0.324	6.96263e-112	Lymph EC	Tgfbr2
1328	3.1987e-89	1.65048	0.978	0.453	6.56181e-85	Lymph EC	Marcks
1329	4.7475e-180	1.64167	0.849	0.139	9.73903e-176	Lymph EC	Kdr
1330	9.56874e-99	1.60814	0.881	0.31	1.96293e-94	Lymph EC	Timp2
1331	5.48201e-92	1.6064	0.941	0.386	1.12458e-87	Lymph EC	Tcf4
1332	0	1.59786	0.638	0.014	0	Lymph EC	Apold1
1333	2.43843e-155	1.57755	0.773	0.15	5.0022e-151	Lymph EC	Arl4a
1334	3.23079e-202	1.57543	0.805	0.126	6.62764e-198	Lymph EC	Smad1
1335	3.03689e-152	1.5405	0.87	0.193	6.22987e-148	Lymph EC	Elk3
1336	1.92968e-197	1.53669	0.795	0.124	3.95854e-193	Lymph EC	Ppfibp1
1337	1.84409e-279	1.52472	0.843	0.094	3.78297e-275	Lymph EC	Lama4
1338	0	1.50656	0.741	0.016	0	Lymph EC	Scn1b
1339	6.57004e-223	1.5018	0.697	0.076	1.34778e-218	Lymph EC	Cp
1340	3.83341e-175	1.47721	0.73	0.113	7.86385e-171	Lymph EC	Lbp
1341	0	1.45168	0.697	0.045	0	Lymph EC	Ndrg1
1342	0	1.44134	0.714	0.037	0	Lymph EC	Tshz2
1343	9.58539e-156	1.43938	0.762	0.138	1.96635e-151	Lymph EC	Abca1
1344	5.04558e-216	1.42303	0.778	0.105	1.03505e-211	Lymph EC	Fam43a
1345	8.24703e-107	1.4131	0.816	0.225	1.6918e-102	Lymph EC	S100a16
1346	4.1157e-82	1.41062	0.962	0.537	8.44295e-78	Lymph EC	Aplp2
1347	3.42725e-276	1.38419	0.681	0.062	7.03067e-272	Lymph EC	Ntn1
1348	7.93794e-208	1.38092	0.714	0.08	1.62839e-203	Lymph EC	Mrc1
1349	3.04036e-106	1.36204	0.935	0.224	6.23699e-102	Lymph EC	Egfl7
1350	3.82236e-256	1.35957	0.746	0.077	7.84119e-252	Lymph EC	Fbln5
1351	0	3.90293	0.994	0.098	0	Pl.MP	Chil3
1352	0	3.54544	0.807	0.057	0	Pl.MP	H2ac24
1353	0	3.33546	0.863	0.056	0	Pl.MP	Spp1
1354	1.46142e-148	2.8925	1	0.322	2.99795e-144	Pl.MP	Stmn1
1355	0	2.86765	0.994	0.028	0	Pl.MP	Top2a
1356	6.62449e-185	2.86075	1	0.194	1.35895e-180	Pl.MP	Ccl6
1357	1.73778e-115	2.73348	1	0.527	3.56489e-111	Pl.MP	Tubb5
1358	0	2.70475	0.994	0.026	0	Pl.MP	Pclaf
1359	3.50093e-109	2.70271	1	0.473	7.1818e-105	Pl.MP	Ctsd
1360	4.85309e-107	2.69191	1	0.733	9.95563e-103	Pl.MP	H2az1
1361	2.68556e-144	2.65421	1	0.347	5.50916e-140	Pl.MP	Tuba1b
1362	0	2.58589	0.994	0.022	0	Pl.MP	Birc5
1363	0	2.51014	0.907	0.02	0	Pl.MP	Ube2c
1364	8.02405e-118	2.4199	1	0.436	1.64605e-113	Pl.MP	Hmgb2
1365	0	2.32724	0.988	0.069	0	Pl.MP	Plet1
1366	0	2.29987	0.988	0.026	0	Pl.MP	Mki67
1367	0	2.25482	0.882	0.064	0	Pl.MP	Ctsk
1368	6.44286e-155	2.23906	0.988	0.271	1.32169e-150	Pl.MP	Hmgn2
1369	0	2.22401	0.696	0.03	0	Pl.MP	Marco
1370	0	2.108	0.981	0.054	0	Pl.MP	Atp6v0d2
1371	1.1066e-116	2.10122	0.888	0.244	2.27007e-112	Pl.MP	Pcna
1372	9.55019e-86	2.07512	1	0.99	1.95913e-81	Pl.MP	Fth1
1373	2.91588e-96	2.07205	1	0.556	5.98164e-92	Pl.MP	Cd9
1374	9.74077e-179	1.9671	0.826	0.113	1.99822e-174	Pl.MP	Car4
1375	5.27961e-122	1.94213	1	0.328	1.08306e-117	Pl.MP	Cd44
1376	0	1.94151	0.988	0.079	0	Pl.MP	Mrc1
1377	5.11854e-114	1.93735	0.994	0.302	1.05002e-109	Pl.MP	Lgals3
1378	5.25946e-229	1.892	0.795	0.085	1.07893e-224	Pl.MP	Wfdc21
1379	0	1.88991	0.95	0.021	0	Pl.MP	Cdk1
1380	5.50175e-278	1.85632	0.938	0.109	1.12863e-273	Pl.MP	Cks2
1381	1.33846e-182	1.85022	0.938	0.163	2.74571e-178	Pl.MP	Abcg1
1382	0	1.84656	0.832	0.014	0	Pl.MP	Cenpf
1383	4.27269e-138	1.83559	0.969	0.218	8.765e-134	Pl.MP	Lpl
1384	3.12581e-82	1.8324	1	0.562	6.4123e-78	Pl.MP	Psap
1385	2.41498e-119	1.83117	0.963	0.221	4.95408e-115	Pl.MP	Mt1
1386	0	1.82802	0.95	0.015	0	Pl.MP	Nusap1
1387	6.89382e-114	1.8231	0.863	0.179	1.4142e-109	Pl.MP	Fn1
1388	5.61512e-246	1.81999	0.975	0.131	1.15189e-241	Pl.MP	Mcemp1
1389	7.3932e-174	1.81022	0.944	0.169	1.51664e-169	Pl.MP	Tgfbi
1390	4.2514e-198	1.80577	0.95	0.166	8.72131e-194	Pl.MP	Smc4
1391	0	1.79814	0.832	0.017	0	Pl.MP	Rrm2
1392	0	1.79476	0.932	0.02	0	Pl.MP	Prc1
1393	0	1.79135	0.677	0.037	0	Pl.MP	H2ac8
1394	0	1.76983	0.963	0.018	0	Pl.MP	Cdca3
1395	8.12309e-105	1.7679	1	0.319	1.66637e-100	Pl.MP	Ctss
1396	5.25316e-115	1.76665	1	0.431	1.07763e-110	Pl.MP	Anp32b
1397	0	1.76403	0.969	0.051	0	Pl.MP	F7
1398	3.66482e-291	1.76223	0.851	0.084	7.51802e-287	Pl.MP	Cenpa
1399	4.10621e-299	1.74717	0.957	0.103	8.42348e-295	Pl.MP	Klhdc4
1400	0	1.73295	0.919	0.016	0	Pl.MP	Ccna2
1401	0	3.95867	0.831	0.039	0	Ccr7+DC	Ccl5
1402	0	3.88032	0.906	0.037	0	Ccr7+DC	Fscn1
1403	0	3.85215	0.781	0.004	0	Ccr7+DC	Ccl22
1404	2.94568e-268	3.20848	0.9	0.11	6.04276e-264	Ccr7+DC	Ccr7
1405	0	3.0855	0.925	0.089	0	Ccr7+DC	Basp1
1406	1.079e-215	3.05201	0.956	0.164	2.21346e-211	Ccr7+DC	Bcl2a1b
1407	8.53659e-80	2.96019	0.844	0.287	1.7512e-75	Ccr7+DC	Fabp5
1408	3.34949e-148	2.92842	0.944	0.265	6.87115e-144	Ccr7+DC	Tmem123
1409	0	2.91951	0.669	0.017	0	Ccr7+DC	Ccl17
1410	2.62521e-97	2.88389	1	0.588	5.38535e-93	Ccr7+DC	Crip1
1411	2.66638e-87	2.86154	1	0.804	5.4698e-83	Ccr7+DC	Cst3
1412	0	2.65726	0.894	0.029	0	Ccr7+DC	Il4i1
1413	1.55916e-292	2.65191	0.863	0.091	3.19847e-288	Ccr7+DC	Tbc1d4
1414	4.38634e-170	2.43705	0.869	0.14	8.99813e-166	Ccr7+DC	S100a4
1415	0	2.4347	0.738	0.036	0	Ccr7+DC	Rgs1
1416	8.27698e-185	2.40171	0.919	0.168	1.69794e-180	Ccr7+DC	Gadd45b
1417	1.99819e-222	2.35393	0.919	0.142	4.0991e-218	Ccr7+DC	Samsn1
1418	1.0791e-78	2.34748	0.662	0.166	2.21367e-74	Ccr7+DC	Epsti1
1419	7.03527e-299	2.33837	0.912	0.097	1.44322e-294	Ccr7+DC	Bcl2a1d
1420	0	2.27645	0.912	0.078	0	Ccr7+DC	Traf1
1421	1.49598e-112	2.25181	1	0.422	3.06885e-108	Ccr7+DC	Lsp1
1422	4.88389e-271	2.24263	0.881	0.102	1.00188e-266	Ccr7+DC	Marcksl1
1423	0	2.23558	0.394	0.001	0	Ccr7+DC	Apol7c
1424	1.55928e-186	2.23527	0.856	0.139	3.19872e-182	Ccr7+DC	Tspan3
1425	1.8508e-107	2.2252	0.944	0.383	3.79674e-103	Ccr7+DC	Psme2
1426	1.38878e-141	2.21798	0.931	0.249	2.84894e-137	Ccr7+DC	Syngr2
1427	5.21151e-105	2.15034	0.975	0.385	1.06909e-100	Ccr7+DC	Ifi30
1428	0	2.11047	0.688	0.018	0	Ccr7+DC	Zmynd15
1429	0	2.10432	0.856	0.074	0	Ccr7+DC	Cd83
1430	0	2.09218	0.919	0.023	0	Ccr7+DC	Cacnb3
1431	3.83617e-218	2.08504	0.894	0.13	7.86951e-214	Ccr7+DC	Cxcl16
1432	8.77069e-95	2.02099	1	0.999	1.79922e-90	Ccr7+DC	Tmsb4x
1433	4.70186e-226	1.99542	0.869	0.119	9.6454e-222	Ccr7+DC	Etv3
1434	0	1.99051	0.9	0.091	0	Ccr7+DC	Relb
1435	8.56629e-90	1.95432	0.963	0.454	1.75729e-85	Ccr7+DC	Marcks
1436	5.54366e-249	1.93929	0.863	0.1	1.13723e-244	Ccr7+DC	Bcl2a1a
1437	7.37179e-77	1.92907	0.988	0.733	1.51225e-72	Ccr7+DC	H2az1
1438	4.07025e-92	1.89155	0.981	0.553	8.34972e-88	Ccr7+DC	Atox1
1439	0	1.84166	0.669	0.024	0	Ccr7+DC	Nr4a3
1440	8.25457e-89	1.83304	0.988	0.458	1.69334e-84	Ccr7+DC	Psmb8
1441	1.78246e-67	1.81456	0.925	0.526	3.65654e-63	Ccr7+DC	Rps27l
1442	1.18807e-63	1.81129	0.806	0.275	2.43722e-59	Ccr7+DC	H2-Eb1
1443	6.77642e-75	1.78535	0.65	0.169	1.39012e-70	Ccr7+DC	Serpinb6b
1444	9.02979e-58	1.75643	0.994	0.91	1.85237e-53	Ccr7+DC	Calm1
1445	0	1.7544	0.894	0.09	0	Ccr7+DC	Rogdi
1446	7.06662e-84	1.75024	1	0.97	1.44965e-79	Ccr7+DC	Actg1
1447	4.4905e-80	1.74943	1	0.998	9.21182e-76	Ccr7+DC	Actb
1448	7.73853e-160	1.74839	0.894	0.177	1.58748e-155	Ccr7+DC	Rel
1449	1.71844e-94	1.72643	0.931	0.326	3.52522e-90	Ccr7+DC	Id2
1450	1.42569e-64	1.71573	0.869	0.321	2.92466e-60	Ccr7+DC	H2-Aa

## Sheet: Fig 3d_epi.markers_top50
	p_val	avg_log2FC	pct.1	pct.2	p_val_adj	cluster	gene
1	0	4.58573	0.99	0.303	0	AT1	Hopx
2	0	3.92977	0.993	0.209	0	AT1	S100a6
3	0	3.3631	0.931	0.317	0	AT1	Clic5
4	0	3.32973	1	0.931	0	AT1	Ager
5	0	3.27991	1	0.72	0	AT1	Sparc
6	0	3.25436	0.999	0.622	0	AT1	Igfbp7
7	0	3.24646	0.927	0.12	0	AT1	Akap5
8	0	3.1446	0.833	0.256	0	AT1	Col4a3
9	3.02824e-297	3.10344	0.979	0.6	5.27459e-293	AT1	Vegfa
10	0	2.99356	0.852	0.054	0	AT1	Cav1
11	0	2.97948	0.954	0.387	0	AT1	Ndnf
12	0	2.94509	0.925	0.238	0	AT1	Cryab
13	2.32159e-298	2.87099	0.804	0.343	4.04375e-294	AT1	Col4a4
14	0	2.79432	0.959	0.441	0	AT1	Timp3
15	0	2.76325	0.976	0.418	0	AT1	Krt7
16	0	2.71461	0.733	0.096	0	AT1	Pmp22
17	0	2.70475	1	0.872	0	AT1	Emp2
18	0	2.68541	0.786	0.093	0	AT1	Cavin2
19	0	2.62949	0.733	0.025	0	AT1	Rtkn2
20	0	2.62778	0.999	0.644	0	AT1	Ahnak
21	0	2.60062	0.703	0.015	0	AT1	Spock2
22	0	2.58349	0.902	0.34	0	AT1	Anxa1
23	5.44842e-262	2.46663	0.99	0.741	9.49006e-258	AT1	Gprc5a
24	0	2.46657	0.708	0.18	0	AT1	Ier3
25	1.38044e-281	2.30598	0.983	0.669	2.40444e-277	AT1	Col4a2
26	4.7591e-305	2.27872	0.997	0.666	8.2894e-301	AT1	Lmo7
27	5.86649e-278	2.26851	0.876	0.369	1.02183e-273	AT1	Krt19
28	4.45771e-279	2.26817	1	0.84	7.76444e-275	AT1	Aqp5
29	0	2.26589	0.73	0.079	0	AT1	Fbln5
30	0	2.26429	0.716	0.066	0	AT1	Pdpn
31	0	2.17909	0.985	0.568	0	AT1	Msn
32	8.52392e-252	2.1704	0.993	0.791	1.4847e-247	AT1	Col4a1
33	0	2.15768	0.823	0.269	0	AT1	Cav2
34	0	2.14229	0.726	0.205	0	AT1	Col4a5
35	0	2.1327	1	0.961	0	AT1	Prdx6
36	0	2.11565	0.678	0.07	0	AT1	Scnn1g
37	0	2.09302	0.746	0.207	0	AT1	Agrn
38	0	2.08132	0.667	0.064	0	AT1	Sema3e
39	1.4373e-210	2.03563	0.755	0.407	2.50348e-206	AT1	Ndst1
40	1.73992e-296	2.03427	0.996	0.7	3.03059e-292	AT1	Qk
41	0	2.01492	0.567	0.05	0	AT1	Ccn1
42	0	1.99869	0.99	0.725	0	AT1	Clic3
43	0	1.98961	0.78	0.175	0	AT1	Ehd2
44	1.05587e-263	1.97469	0.992	0.625	1.83911e-259	AT1	Tspan8
45	0	1.9621	1	0.949	0	AT1	Cldn18
46	0	1.96026	0.633	0.023	0	AT1	Sema3a
47	0	1.94781	0.4	0.019	0	AT1	Igfbp2
48	3.63317e-276	1.93192	0.798	0.359	6.32826e-272	AT1	Hs2st1
49	1.46257e-207	1.92346	0.804	0.466	2.5475e-203	AT1	Limch1
50	0	1.90728	0.682	0.097	0	AT1	Lama3
51	0	1.44267	1	0.875	0	AT2	Scd1
52	0	1.3832	0.988	0.589	0	AT2	Chil1
53	0	1.26677	0.995	0.713	0	AT2	Fasn
54	0	1.12865	1	0.854	0	AT2	Lamp3
55	0	1.09916	0.994	0.733	0	AT2	Rnase4
56	0	1.03979	0.993	0.72	0	AT2	S100g
57	0	1.03932	0.969	0.739	0	AT2	Mid1ip1
58	0	1.02946	0.999	0.836	0	AT2	Lyz2
59	0	1.02027	0.968	0.697	0	AT2	Errfi1
60	0	1.0159	1	0.894	0	AT2	Lpcat1
61	0	1.01055	0.99	0.833	0	AT2	Cat
62	0	1.00208	0.998	0.797	0	AT2	Hc
63	0	0.994386	0.998	0.897	0	AT2	Abca3
64	0	0.970794	0.761	0.285	0	AT2	Snhg11
65	0	0.962061	1	0.888	0	AT2	Slc34a2
66	0	0.96107	0.988	0.779	0	AT2	Lgi3
67	0	0.916196	0.875	0.587	0	AT2	Cited2
68	0	0.880415	0.839	0.512	0	AT2	Idi1
69	0	0.876298	0.997	0.852	0	AT2	Fabp5
70	0	0.863995	0.915	0.627	0	AT2	Acly
71	0	0.84661	1	0.936	0	AT2	Cxcl15
72	0	0.846517	0.893	0.561	0	AT2	H2-Aa
73	0	0.841253	0.959	0.728	0	AT2	Etv5
74	0	0.835609	0.862	0.474	0	AT2	Trf
75	0	0.823603	0.91	0.648	0	AT2	Socs2
76	0	0.821153	0.979	0.815	0	AT2	Irx1
77	0	0.819945	0.957	0.754	0	AT2	Cpm
78	0	0.796169	0.932	0.73	0	AT2	Car8
79	0	0.795237	1	0.94	0	AT2	Sftpa1
80	0	0.787984	0.993	0.926	0	AT2	Scp2
81	0	0.785412	0.937	0.686	0	AT2	Egfl6
82	8.32381e-255	0.776679	0.854	0.557	1.44984e-250	AT2	Apoe
83	0	0.766177	0.91	0.673	0	AT2	Fgfr2
84	1.18708e-272	0.755603	0.812	0.507	2.06765e-268	AT2	H2-Ab1
85	0	0.753129	0.805	0.499	0	AT2	Rbpjl
86	4.9212e-304	0.75203	0.949	0.788	8.57174e-300	AT2	Zdhhc3
87	0	0.749338	0.997	0.938	0	AT2	Atp8a1
88	0	0.748328	1	0.945	0	AT2	Sftpb
89	0	0.739974	0.981	0.838	0	AT2	Ank3
90	3.37591e-304	0.739294	0.995	0.882	5.88016e-300	AT2	Cd74
91	0	0.737213	0.754	0.41	0	AT2	Ldlr
92	3.89823e-283	0.734253	0.831	0.54	6.78994e-279	AT2	Tfrc
93	6.0339e-306	0.732972	0.766	0.462	1.05099e-301	AT2	Arhgef38
94	0	0.729219	0.991	0.912	0	AT2	Dbi
95	3.41514e-269	0.712152	0.809	0.553	5.94849e-265	AT2	Abhd2
96	0	0.704527	0.993	0.865	0	AT2	Ppp1r14c
97	1.70189e-253	0.694993	0.972	0.834	2.96435e-249	AT2	Elovl1
98	7.77589e-284	0.692374	0.845	0.607	1.3544e-279	AT2	Cebpa
99	1.38748e-163	0.687201	0.73	0.487	2.41671e-159	AT2	Apoc1
100	1.78201e-282	0.677075	0.896	0.685	3.10391e-278	AT2	Stmn1
101	0	4.41823	1	0.258	0	AT2-Lyz1+	Lyz1
102	2.38346e-79	0.602714	0.996	0.848	4.1515e-75	AT2-Lyz1+	Fasn
103	7.64437e-60	0.568163	1	0.935	1.3315e-55	AT2-Lyz1+	Scd1
104	5.28984e-64	0.562754	0.988	0.78	9.21385e-60	AT2-Lyz1+	Chil1
105	1.9987e-72	0.541782	0.99	0.859	3.48134e-68	AT2-Lyz1+	Rnase4
106	2.51466e-56	0.537302	0.992	0.851	4.38003e-52	AT2-Lyz1+	S100g
107	1.56881e-51	0.473868	0.923	0.772	2.73255e-47	AT2-Lyz1+	Socs2
108	1.38887e-50	0.469761	0.977	0.849	2.41913e-46	AT2-Lyz1+	Mid1ip1
109	4.42958e-69	0.465175	0.999	0.946	7.71544e-65	AT2-Lyz1+	Abca3
110	3.331e-41	0.45976	0.967	0.827	5.80193e-37	AT2-Lyz1+	Errfi1
111	2.7513e-68	0.456943	1	0.945	4.79222e-64	AT2-Lyz1+	Lpcat1
112	6.19254e-51	0.455383	0.999	0.893	1.07862e-46	AT2-Lyz1+	Hc
113	3.67957e-64	0.451504	0.994	0.927	6.40908e-60	AT2-Lyz1+	Ppp1r14c
114	2.31357e-62	0.45084	1	0.924	4.02978e-58	AT2-Lyz1+	Lamp3
115	2.25042e-60	0.450633	0.991	0.88	3.91978e-56	AT2-Lyz1+	Lgi3
116	2.81691e-40	0.449453	1	0.921	4.9065e-36	AT2-Lyz1+	Fabp5
117	9.81398e-46	0.446791	0.765	0.513	1.7094e-41	AT2-Lyz1+	Snhg11
118	2.83624e-39	0.442472	0.889	0.724	4.94017e-35	AT2-Lyz1+	Cited2
119	2.19633e-51	0.437783	0.986	0.909	3.82556e-47	AT2-Lyz1+	Cat
120	7.01996e-40	0.433441	0.93	0.828	1.22274e-35	AT2-Lyz1+	Car8
121	5.26409e-46	0.433101	0.997	0.936	9.16899e-42	AT2-Lyz1+	Cd74
122	4.77336e-38	0.43267	0.839	0.651	8.31424e-34	AT2-Lyz1+	H2-Ab1
123	2.32326e-41	0.42964	0.87	0.66	4.04666e-37	AT2-Lyz1+	Trf
124	3.18566e-50	0.429151	1	0.967	5.54879e-46	AT2-Lyz1+	Cxcl15
125	1.13632e-49	0.426615	0.923	0.765	1.97925e-45	AT2-Lyz1+	Acly
126	1.75121e-47	0.423788	0.967	0.851	3.05025e-43	AT2-Lyz1+	Cpm
127	1.56134e-48	0.41553	0.988	0.959	2.71954e-44	AT2-Lyz1+	Scp2
128	3.872e-50	0.413107	1	0.969	6.74425e-46	AT2-Lyz1+	Sftpa1
129	6.68203e-40	0.404289	0.925	0.783	1.16388e-35	AT2-Lyz1+	Stmn1
130	8.65201e-53	0.392798	1	0.942	1.50701e-48	AT2-Lyz1+	Slc34a2
131	1.54434e-47	0.389419	0.999	0.942	2.68993e-43	AT2-Lyz1+	Sfta2
132	5.91296e-47	0.388709	0.696	0.434	1.02992e-42	AT2-Lyz1+	Anpep
133	2.32261e-34	0.387176	0.891	0.721	4.04552e-30	AT2-Lyz1+	H2-Aa
134	4.49501e-31	0.381708	0.623	0.416	7.82941e-27	AT2-Lyz1+	Aox3
135	7.38349e-41	0.380163	0.962	0.839	1.28606e-36	AT2-Lyz1+	Etv5
136	7.98043e-42	0.37383	0.992	0.95	1.39003e-37	AT2-Lyz1+	Dbi
137	1.17197e-35	0.372236	0.935	0.807	2.04133e-31	AT2-Lyz1+	Egfl6
138	1.57579e-28	0.367161	0.734	0.577	2.74471e-24	AT2-Lyz1+	Prrg3
139	2.12e-22	0.365935	0.747	0.602	3.69262e-18	AT2-Lyz1+	Apoc1
140	5.17087e-37	0.363933	0.976	0.894	9.00662e-33	AT2-Lyz1+	Irx1
141	9.51554e-32	0.359568	0.817	0.657	1.65742e-27	AT2-Lyz1+	Itga9
142	1.36766e-27	0.35887	0.813	0.676	2.38219e-23	AT2-Lyz1+	Abhd2
143	4.08437e-29	0.356053	0.827	0.646	7.11416e-25	AT2-Lyz1+	Acoxl
144	5.10358e-31	0.352484	0.839	0.669	8.88941e-27	AT2-Lyz1+	Idi1
145	2.69764e-35	0.350003	0.916	0.786	4.69875e-31	AT2-Lyz1+	Fgfr2
146	7.622e-27	0.347194	0.977	0.9	1.3276e-22	AT2-Lyz1+	Elovl1
147	3.03884e-23	0.344634	0.847	0.7	5.29305e-19	AT2-Lyz1+	Apoe
148	1.96032e-33	0.342678	0.968	0.908	3.41449e-29	AT2-Lyz1+	Ank3
149	1.81738e-31	0.336751	0.818	0.645	3.16551e-27	AT2-Lyz1+	Rbpjl
150	9.61994e-30	0.33257	0.602	0.398	1.6756e-25	AT2-Lyz1+	Bambi
151	0	2.79377	0.965	0.6	0	Transitional	Cox6a2
152	0	1.9987	1	0.992	0	Transitional	Rpl12
153	0	1.81196	0.975	0.634	0	Transitional	Mt1
154	0	1.75796	0.87	0.381	0	Transitional	Spink5
155	4.68384e-286	1.67102	0.733	0.397	8.15831e-282	Transitional	Chia1
156	0	1.62642	0.876	0.204	0	Transitional	Atf5
157	0	1.61589	0.627	0.173	0	Transitional	Areg
158	0	1.60999	1	0.999	0	Transitional	Rps2
159	0	1.58871	0.993	0.939	0	Transitional	Nupr1
160	0	1.5271	0.927	0.364	0	Transitional	Lgals3
161	0	1.51899	1	0.999	0	Transitional	Rpsa
162	0	1.51839	0.952	0.589	0	Transitional	Hspa9
163	0	1.51377	0.844	0.276	0	Transitional	Cdkn1a
164	0	1.50397	1	0.997	0	Transitional	Rack1
165	0	1.48023	0.929	0.464	0	Transitional	2410006H16Rik
166	0	1.47662	1	0.998	0	Transitional	Rps12
167	0	1.42936	1	1	0	Transitional	Rplp1
168	0	1.40739	0.969	0.784	0	Transitional	Gas5
169	0	1.40088	1	0.999	0	Transitional	Rps18
170	0	1.39965	1	0.999	0	Transitional	Rps5
171	0	1.38779	1	0.999	0	Transitional	Rpl17
172	0	1.37603	1	0.997	0	Transitional	Rps6
173	0	1.37482	0.847	0.205	0	Transitional	Cxcl17
174	0	1.36433	1	1	0	Transitional	Rpl23
175	0	1.36327	1	0.999	0	Transitional	Rps16
176	0	1.36155	1	0.999	0	Transitional	Rpl39
177	0	1.35833	1	0.966	0	Transitional	Rpl4
178	0	1.35562	0.631	0.05	0	Transitional	Gdf15
179	0	1.34994	0.999	0.985	0	Transitional	Chchd10
180	0	1.34802	1	1	0	Transitional	Rps8
181	0	1.31628	0.853	0.402	0	Transitional	Eprs
182	0	1.30736	0.931	0.452	0	Transitional	Sars
183	0	1.30556	1	1	0	Transitional	Tpt1
184	0	1.30524	1	1	0	Transitional	Rpl32
185	0	1.30422	1	1	0	Transitional	Eef1a1
186	0	1.30288	1	0.998	0	Transitional	Rps26
187	0	1.2972	1	1	0	Transitional	Rpl13
188	0	1.29531	1	0.999	0	Transitional	Rps7
189	0	1.28867	1	1	0	Transitional	Rpl18a
190	0	1.28494	1	1	0	Transitional	Rps24
191	0	1.28363	1	0.999	0	Transitional	Rpl15
192	0	1.27981	1	0.999	0	Transitional	Rps20
193	0	1.27136	1	1	0	Transitional	Rpl28
194	0	1.25132	0.722	0.082	0	Transitional	Phgdh
195	0	1.24637	1	0.976	0	Transitional	Rpl5
196	0	1.24479	0.999	0.982	0	Transitional	Rpl36a
197	0	1.24365	0.608	0.107	0	Transitional	Mt2
198	0	1.2376	0.636	0.154	0	Transitional	Ddit3
199	0	1.22676	1	0.997	0	Transitional	Rpl35
200	0	1.22137	1	1	0	Transitional	Rps15a
201	1.82069e-210	3.28488	1	0.3	3.17128e-206	Transitional-Lyz1+	Lyz1
202	1.75965e-78	1.49263	0.96	0.676	3.06496e-74	Transitional-Lyz1+	Cox6a2
203	2.41644e-84	1.44958	0.927	0.481	4.20895e-80	Transitional-Lyz1+	Spink5
204	2.968e-80	1.42156	0.996	0.705	5.16966e-76	Transitional-Lyz1+	Mt1
205	2.35336e-48	1.3346	0.802	0.465	4.09908e-44	Transitional-Lyz1+	Chia1
206	2.35568e-85	1.09405	0.883	0.344	4.10313e-81	Transitional-Lyz1+	Atf5
207	1.76322e-100	1.09267	0.674	0.17	3.07118e-96	Transitional-Lyz1+	Gdf15
208	1.18852e-55	1.09168	0.663	0.273	2.07016e-51	Transitional-Lyz1+	Cst8
209	3.3785e-74	1.06341	0.993	0.93	5.88467e-70	Transitional-Lyz1+	Gpx1
210	5.43812e-65	1.05941	0.853	0.394	9.47212e-61	Transitional-Lyz1+	Cdkn1a
211	2.7032e-75	1.05872	0.659	0.21	4.70844e-71	Transitional-Lyz1+	Mt2
212	6.11438e-93	1.05492	1	0.999	1.065e-88	Transitional-Lyz1+	Rps2
213	2.18009e-79	1.04154	1	0.994	3.79729e-75	Transitional-Lyz1+	Rpl12
214	1.14904e-44	1.01552	1	0.95	2.0014e-40	Transitional-Lyz1+	Nupr1
215	4.31684e-46	1.0028	0.978	0.938	7.51907e-42	Transitional-Lyz1+	Uba52
216	1.37807e-45	0.997674	0.286	0.064	2.40033e-41	Transitional-Lyz1+	Fxyd2
217	4.20557e-91	0.984307	1	0.997	7.32526e-87	Transitional-Lyz1+	Rack1
218	3.49349e-68	0.977423	0.938	0.561	6.08496e-64	Transitional-Lyz1+	2410006H16Rik
219	1.50515e-69	0.964514	0.982	0.822	2.62166e-65	Transitional-Lyz1+	Gas5
220	5.01876e-89	0.949386	1	0.999	8.74167e-85	Transitional-Lyz1+	Rpsa
221	3.93613e-96	0.949245	1	1	6.85596e-92	Transitional-Lyz1+	Tpt1
222	3.72144e-75	0.942151	1	0.988	6.482e-71	Transitional-Lyz1+	Chchd10
223	1.25745e-88	0.935363	1	0.999	2.19022e-84	Transitional-Lyz1+	Rps5
224	1.27183e-83	0.935232	0.894	0.337	2.21528e-79	Transitional-Lyz1+	Cxcl17
225	3.7859e-91	0.926989	1	1	6.59429e-87	Transitional-Lyz1+	Eef1a1
226	1.32295e-86	0.926865	1	1	2.30431e-82	Transitional-Lyz1+	Rps18
227	1.25973e-93	0.913523	1	1	2.19421e-89	Transitional-Lyz1+	Rpl15
228	3.26915e-91	0.912777	1	0.997	5.69421e-87	Transitional-Lyz1+	Rpl35
229	5.75615e-87	0.907515	1	0.999	1.00261e-82	Transitional-Lyz1+	Rpl39
230	5.05636e-93	0.905929	1	1	8.80716e-89	Transitional-Lyz1+	Rpl23
231	1.46755e-91	0.904551	0.996	0.991	2.55617e-87	Transitional-Lyz1+	Rpl7a
232	4.68622e-84	0.903268	1	0.999	8.16246e-80	Transitional-Lyz1+	Rpl17
233	7.13447e-78	0.899213	1	0.986	1.24268e-73	Transitional-Lyz1+	Rpl36a
234	3.63713e-91	0.894766	1	1	6.33514e-87	Transitional-Lyz1+	Rps8
235	2.8377e-66	0.89474	0.971	0.664	4.94271e-62	Transitional-Lyz1+	Hspa9
236	3.14115e-80	0.889952	1	0.973	5.47126e-76	Transitional-Lyz1+	Rpl4
237	9.80817e-84	0.888242	1	0.999	1.70839e-79	Transitional-Lyz1+	Rps7
238	7.24356e-87	0.887253	0.722	0.215	1.26168e-82	Transitional-Lyz1+	Phgdh
239	2.92459e-64	0.886671	0.919	0.552	5.09405e-60	Transitional-Lyz1+	Sars
240	1.56641e-84	0.88439	1	0.997	2.72838e-80	Transitional-Lyz1+	Rps6
241	6.33438e-91	0.878124	1	1	1.10332e-86	Transitional-Lyz1+	Rpl18a
242	3.88789e-85	0.876487	1	0.999	6.77193e-81	Transitional-Lyz1+	Rps16
243	1.52987e-90	0.863277	1	1	2.66473e-86	Transitional-Lyz1+	Rpl28
244	9.44476e-91	0.862589	1	0.997	1.64509e-86	Transitional-Lyz1+	Naca
245	9.0082e-89	0.861521	1	1	1.56905e-84	Transitional-Lyz1+	Rpl32
246	4.90309e-78	0.855076	1	0.999	8.5402e-74	Transitional-Lyz1+	Rps21
247	1.13358e-95	0.853988	1	1	1.97447e-91	Transitional-Lyz1+	Rpl19
248	8.5311e-66	0.851659	0.993	0.814	1.48595e-61	Transitional-Lyz1+	Ctsz
249	1.06078e-88	0.844461	0.714	0.207	1.84767e-84	Transitional-Lyz1+	Mthfd2
250	5.84207e-70	0.842224	1	0.944	1.01757e-65	Transitional-Lyz1+	Npm1
251	9.51186e-103	5.64528	1	0.737	1.65678e-98	Secretory	Scgb1a1
252	8.81473e-69	5.29742	0.291	0.032	1.53535e-64	Secretory	Scgb3a1
253	0	5.23575	0.994	0.084	0	Secretory	Scgb3a2
254	3.73674e-65	4.26642	0.69	0.199	6.50865e-61	Secretory	Retnla
255	4.87151e-196	4.2245	0.994	0.182	8.4852e-192	Secretory	Cyp2f2
256	3.9338e-94	3.28041	0.994	0.772	6.85189e-90	Secretory	Hp
257	0	2.7479	0.785	0.044	0	Secretory	Lypd2
258	0	2.62624	0.949	0.067	0	Secretory	Aldh1a1
259	7.272e-301	2.30306	0.823	0.063	1.26664e-296	Secretory	Fmo2
260	5.68172e-173	2.299	0.778	0.106	9.89643e-169	Secretory	B430010I23Rik
261	3.2428e-162	2.27997	0.911	0.18	5.64831e-158	Secretory	Gsta3
262	0	2.24471	0.791	0.038	0	Secretory	Plpp3
263	1.31045e-172	2.19	0.88	0.136	2.28253e-168	Secretory	Gsto1
264	0	2.17219	0.867	0.034	0	Secretory	Cldn10
265	1.92917e-77	2.02477	0.994	0.89	3.36023e-73	Secretory	Selenbp1
266	8.93555e-245	2.00135	0.285	0.006	1.55639e-240	Secretory	Muc5b
267	6.63911e-100	1.93074	0.962	0.405	1.1564e-95	Secretory	Gsta4
268	0	1.92048	0.671	0.033	0	Secretory	Cp
269	3.5363e-85	1.91881	0.943	0.424	6.15953e-81	Secretory	Alas1
270	9.94083e-254	1.88427	0.829	0.079	1.73149e-249	Secretory	Slc16a11
271	0	1.80429	0.778	0.019	0	Secretory	Gabrp
272	2.07908e-78	1.71861	1	0.967	3.62134e-74	Secretory	Mgst1
273	6.2048e-96	1.69455	0.937	0.335	1.08075e-91	Secretory	Gstm1
274	5.67803e-34	1.65388	0.722	0.347	9.88999e-30	Secretory	Cxcl17
275	1.15362e-131	1.61864	0.785	0.144	2.00937e-127	Secretory	Gstm2
276	4.63768e-63	1.56824	0.994	0.964	8.0779e-59	Secretory	Prdx6
277	2.65984e-37	1.49146	0.582	0.214	4.63291e-33	Secretory	Qsox1
278	1.87037e-89	1.45165	0.861	0.263	3.25782e-85	Secretory	Tspan1
279	0	1.43482	0.715	0.018	0	Secretory	Lrrc26
280	1.49227e-123	1.42652	0.715	0.116	2.59924e-119	Secretory	Gpx2
281	2.05252e-61	1.41457	1	0.977	3.57508e-57	Secretory	Cbr2
282	1.02658e-71	1.34795	0.785	0.228	1.7881e-67	Secretory	Kcnk2
283	5.78368e-201	1.34665	0.551	0.039	1.0074e-196	Secretory	Pigr
284	1.07287e-49	1.34514	0.975	0.872	1.86873e-45	Secretory	Ldhb
285	7.12972e-47	1.34349	0.614	0.199	1.24186e-42	Secretory	Pon1
286	5.49352e-52	1.28028	0.93	0.653	9.56861e-48	Secretory	Por
287	9.00778e-204	1.27522	0.766	0.08	1.56897e-199	Secretory	Cckar
288	1.02064e-249	1.23002	0.69	0.048	1.77776e-245	Secretory	Enah
289	9.74611e-70	1.22979	0.861	0.294	1.69758e-65	Secretory	Pgrmc1
290	3.75974e-164	1.21571	0.848	0.119	6.54871e-160	Secretory	Cd24a
291	1.12311e-32	1.21018	0.785	0.402	1.95623e-28	Secretory	Ccnd1
292	6.0692e-92	1.20199	0.772	0.162	1.05713e-87	Secretory	Cyp4b1
293	6.75152e-112	1.19324	0.443	0.046	1.17598e-107	Secretory	Pglyrp1
294	3.35859e-59	1.16991	1	0.965	5.85e-55	Secretory	Cyb5a
295	8.72307e-87	1.14371	0.753	0.177	1.51938e-82	Secretory	Ifitm3
296	8.62004e-129	1.12612	0.696	0.105	1.50144e-124	Secretory	Rassf9
297	0	1.10546	0.703	0.035	0	Secretory	Tent5c
298	1.21781e-47	1.09134	1	0.999	2.12119e-43	Secretory	Wfdc2
299	9.20755e-39	1.08529	0.975	0.801	1.60377e-34	Secretory	Tmem176a
300	7.62449e-44	1.07302	0.829	0.453	1.32803e-39	Secretory	Aldh1a7
301	0	5.88464	0.98	0.085	0	CiliaSecretory	Scgb3a2
302	3.14116e-97	5.86766	1	0.737	5.47128e-93	CiliaSecretory	Scgb1a1
303	3.39488e-196	5.25239	1	0.183	5.9132e-192	CiliaSecretory	Cyp2f2
304	0	4.34398	1	0.068	0	CiliaSecretory	Aldh1a1
305	8.04875e-92	3.46595	1	0.772	1.40193e-87	CiliaSecretory	Hp
306	2.34575e-261	3.23967	1	0.117	4.08583e-257	CiliaSecretory	Cd24a
307	1.10032e-44	3.2199	0.642	0.2	1.91654e-40	CiliaSecretory	Retnla
308	9.78551e-269	3.06646	0.959	0.104	1.70444e-264	CiliaSecretory	B430010I23Rik
309	0	2.97842	0.966	0.033	0	CiliaSecretory	Cldn10
310	1.45295e-164	2.97837	1	0.208	2.53074e-160	CiliaSecretory	Tppp3
311	5.65797e-128	2.9064	1	0.335	9.85504e-124	CiliaSecretory	Gstm1
312	2.50598e-122	2.88785	1	0.327	4.36491e-118	CiliaSecretory	Sec14l3
313	0	2.82954	0.905	0.043	0	CiliaSecretory	Lypd2
314	0	2.72735	0.959	0.062	0	CiliaSecretory	Fmo2
315	0	2.71342	0.986	0.025	0	CiliaSecretory	Ccdc153
316	0	2.71228	0.993	0.038	0	CiliaSecretory	Igfbp5
317	1.72019e-229	2.68055	0.986	0.135	2.99622e-225	CiliaSecretory	Gsto1
318	1.54599e-109	2.60235	0.993	0.423	2.69281e-105	CiliaSecretory	Alas1
319	0	2.59857	0.953	0.037	0	CiliaSecretory	Plpp3
320	1.86247e-190	2.56936	0.993	0.18	3.24404e-186	CiliaSecretory	Gsta3
321	0	2.52054	0.986	0.037	0	CiliaSecretory	Cyp2s1
322	1.0409e-104	2.51206	0.993	0.477	1.81303e-100	CiliaSecretory	Elof1
323	0	2.41811	0.986	0.024	0	CiliaSecretory	Foxj1
324	1.77631e-229	2.40932	0.98	0.125	3.09397e-225	CiliaSecretory	Tuba1a
325	5.36359e-225	2.39076	1	0.138	9.3423e-221	CiliaSecretory	Dynlrb2
326	0	2.37853	0.986	0.024	0	CiliaSecretory	Tmem212
327	0	2.36728	0.973	0.017	0	CiliaSecretory	Gabrp
328	1.24903e-301	2.34053	0.905	0.074	2.17556e-297	CiliaSecretory	Plac9a
329	7.95024e-147	2.32877	1	0.262	1.38477e-142	CiliaSecretory	Tspan1
330	0	2.28645	0.993	0.025	0	CiliaSecretory	1110017D15Rik
331	0	2.27284	0.993	0.054	0	CiliaSecretory	Tm4sf1
332	0	2.24621	1	0.044	0	CiliaSecretory	Enah
333	3.28672e-223	2.23232	0.993	0.142	5.7248e-219	CiliaSecretory	Gstm2
334	0	2.18083	0.986	0.081	0	CiliaSecretory	Arhgdig
335	1.32638e-190	2.16416	0.993	0.159	2.31029e-186	CiliaSecretory	Cyp4b1
336	0	2.16049	0.905	0.024	0	CiliaSecretory	3300002A11Rik
337	2.19388e-124	2.10547	0.993	0.293	3.8213e-120	CiliaSecretory	Pgrmc1
338	0	2.10309	0.885	0.03	0	CiliaSecretory	Cp
339	0	2.06537	0.953	0.078	0	CiliaSecretory	Cckar
340	3.09804e-105	2.06184	0.973	0.405	5.39617e-101	CiliaSecretory	Gsta4
341	0	2.02226	0.98	0.087	0	CiliaSecretory	Traf3ip1
342	0	2.02183	0.993	0.082	0	CiliaSecretory	Aldh3b1
343	0	2.0196	0.946	0.029	0	CiliaSecretory	Riiad1
344	0	2.0078	0.953	0.078	0	CiliaSecretory	Slc16a11
345	3.21064e-82	2.00722	0.993	0.891	5.59229e-78	CiliaSecretory	Selenbp1
346	1.60172e-238	2.00173	0.953	0.113	2.78987e-234	CiliaSecretory	Gpx2
347	4.45635e-222	1.92974	0.851	0.091	7.76207e-218	CiliaSecretory	Cdkn1c
348	1.96031e-115	1.91883	0.966	0.287	3.41446e-111	CiliaSecretory	Slc23a2
349	9.60429e-79	1.86272	1	0.963	1.67288e-74	CiliaSecretory	Prdx6
350	1.77178e-125	1.86158	0.986	0.274	3.08609e-121	CiliaSecretory	Hspa4l
351	4.15404e-227	4.08954	0.99	0.204	7.2355e-223	Ciliated	Tppp3
352	0	3.96446	0.969	0.02	0	Ciliated	Ccdc153
353	0	3.88139	0.99	0.113	0	Ciliated	Cd24a
354	0	3.833	0.969	0.019	0	Ciliated	Tmem212
355	1.73957e-294	3.70659	0.964	0.134	3.02998e-290	Ciliated	Dynlrb2
356	0	3.68551	0.985	0.12	0	Ciliated	Tuba1a
357	6.1722e-169	3.67309	0.995	0.323	1.07507e-164	Ciliated	Sec14l3
358	2.97227e-139	3.60545	0.974	0.475	5.17711e-135	Ciliated	Elof1
359	0	3.42554	0.954	0.021	0	Ciliated	1110017D15Rik
360	0	3.42047	0.964	0.064	0	Ciliated	Aldh1a1
361	0	3.37839	0.969	0.033	0	Ciliated	Igfbp5
362	0	3.33304	0.979	0.033	0	Ciliated	Cyp2s1
363	0	3.26904	0.974	0.02	0	Ciliated	Foxj1
364	0	3.26033	0.79	0.015	0	Ciliated	AU040972
365	0	3.1152	0.903	0.069	0	Ciliated	Plac9a
366	0	3.09207	0.959	0.05	0	Ciliated	Tm4sf1
367	0	3.03044	0.944	0.024	0	Ciliated	Riiad1
368	5.29797e-154	3.0086	0.969	0.332	9.228e-150	Ciliated	Gstm1
369	0	3.00749	0.933	0.079	0	Ciliated	Aldh3b1
370	0	2.99668	0.954	0.016	0	Ciliated	Fam183b
371	0	2.95922	0.892	0.019	0	Ciliated	3300002A11Rik
372	0	2.91005	0.979	0.021	0	Ciliated	Rsph1
373	0	2.86599	0.959	0.077	0	Ciliated	Arhgdig
374	0	2.85317	0.918	0.017	0	Ciliated	Gm19935
375	0	2.84472	0.964	0.034	0	Ciliated	Cfap126
376	2.82198e-117	2.82933	1	0.849	4.91532e-113	Ciliated	Tubb4b
377	0	2.81241	0.944	0.042	0	Ciliated	Csrp2
378	0	2.7373	0.944	0.017	0	Ciliated	Mlf1
379	0	2.72698	0.933	0.019	0	Ciliated	1700007K13Rik
380	0	2.67926	0.944	0.083	0	Ciliated	Traf3ip1
381	0	2.67603	0.887	0.016	0	Ciliated	Dnah5
382	0	2.66631	0.923	0.016	0	Ciliated	Dnah12
383	3.5902e-111	2.6536	0.964	0.561	6.25341e-107	Ciliated	Crip1
384	3.14052e-218	2.64534	0.738	0.089	5.47016e-214	Ciliated	Cdkn1c
385	3.08173e-172	2.61472	0.959	0.259	5.36776e-168	Ciliated	Tspan1
386	0	2.60424	0.918	0.018	0	Ciliated	Meig1
387	0	2.5931	0.897	0.035	0	Ciliated	Ckb
388	3.58133e-117	2.54339	1	0.911	6.23795e-113	Ciliated	Hsp90aa1
389	2.77177e-77	2.5396	0.872	0.447	4.82787e-73	Ciliated	Gsn
390	1.8073e-160	2.53335	0.933	0.271	3.14796e-156	Ciliated	Hspa4l
391	3.16283e-151	2.51548	0.928	0.285	5.50902e-147	Ciliated	Slc23a2
392	0	2.47425	0.944	0.046	0	Ciliated	1700016K19Rik
393	1.26968e-204	2.46537	0.954	0.18	2.21154e-200	Ciliated	Cyp2f2
394	0	2.45194	0.954	0.015	0	Ciliated	Cdhr3
395	0	2.44137	0.923	0.015	0	Ciliated	Ccdc113
396	0	2.44011	0.713	0.022	0	Ciliated	Pcp4l1
397	0	2.42896	0.928	0.029	0	Ciliated	Smim5
398	0	2.4192	0.923	0.017	0	Ciliated	BC051019
399	4.03532e-116	2.4158	1	0.971	7.02872e-112	Ciliated	Calm1
400	0	2.4052	0.908	0.016	0	Ciliated	Calml4
