# Supplementary material for: Mitochondrial integrated stress response controls lung epithelial cell fate
Source: Nature. 2023 Aug 9;620(7975):890–7. doi: 10.1038/s41586-023-06423-8 (PMC10447247; doi:10.1038/s41586-023-06423-8)
Supplement: Supplementary file 8 — Source Data Fig. 4 [file 41586_2023_6423_MOESM8_ESM.xlsx]

## Sheet: fig 4e_pairwise test p values
Pairwise comparisons using Wilcoxon rank sum test with continuity correction
	AT1	AT2	AT2-Lyz1+	Transitional	Transitional-Lyz1+	Secretory	CiliaSecretory
AT2	1.36924e-10
AT2-Lyz1+	5.36926e-06	1
Transitional	9.65281e-188	< 1.0E-323	2.18127e-260
Transitional-Lyz1+	1.65851e-62	5.7224e-111	1.05475e-86	0.170031
Secretory	0.223936	1	1	5.66846e-49	1.6426e-30
CiliaSecretory	6.5144e-15	1.09148e-12	3.21833e-11	4.11509e-64	3.02146e-42	2.3468e-05
Ciliated	3.50662e-31	3.64409e-30	1.97927e-25	1.63877e-99	1.09594e-61	4.20162e-11	0.238041
P value adjustment method: holm
