# Supplementary material for: Mitochondrial integrated stress response controls lung epithelial cell fate
Source: Nature. 2023 Aug 9;620(7975):890–7. doi: 10.1038/s41586-023-06423-8 (PMC10447247; doi:10.1038/s41586-023-06423-8)
Supplement: Supplementary file 9 — Source Data Fig. 5 [file 41586_2023_6423_MOESM9_ESM.xlsx]

## Sheet: Fig 5c_d_metabolomics peak area
Sample	1	4	5	6	7	8	9	10	11	12	13	15	16
Group	SDHD cKO-M	SDHD control-F	SDHD cKO-F	SDHD control-F	SDHD cKO-F	SDHD cKO-F	SDHD control-M	SDHD control-M	SDHD control-F	SDHD cKO-M	SDHD control-M	SDHD cKO-M	SDHD cKO-M
Total ion count	1.24278e+11	1.08372e+11	1.35637e+11	1.42319e+11	9.62463e+10	9.66225e+10	1.37121e+11	1.40782e+11	1.05927e+11	1.21153e+11	1.00168e+11	8.89167e+10	1.16256e+11
a-KG	1.67993e+06	953583	1.34925e+06	1.49445e+06	850332	743154	2.01617e+06	2.09513e+06	1.00119e+06	1.30001e+06	493519	815321	1.2455e+06
lactic acid	5.0389e+08	1.64534e+09	1.47194e+09	4.87691e+09	1.05241e+09	1.12471e+09	2.42939e+09	5.04485e+09	1.45018e+09	3.48498e+09	4.60778e+08	2.68223e+08	1.39888e+09
pyruvic acid	8.16131e+07	9.72281e+07	6.64235e+07	1.13163e+08	3.76e+07	4.36125e+07	1.12341e+08	1.20789e+08	5.38951e+07	5.18986e+07	2.35207e+07	3.24129e+07	7.64953e+07
succinic acid	9.42589e+08	1.00354e+07	3.49915e+08	1.23149e+07	2.10978e+08	5.12647e+08	1.38748e+07	1.88406e+07	9.75155e+06	1.36083e+08	1.68199e+07	1.18684e+09	4.54601e+08
