# Supplementary material for: Mitochondrial integrated stress response controls lung epithelial cell fate
Source: Nature. 2023 Aug 9;620(7975):890–7. doi: 10.1038/s41586-023-06423-8 (PMC10447247; doi:10.1038/s41586-023-06423-8)
Supplement: Supplementary file 10 — Source Data Extended Data Fig. 1 [file 41586_2023_6423_MOESM10_ESM.xlsx]

## Sheet: Extended fig 1a_1b
Glycolysis
Pairwise comparisons using Wilcoxon rank sum test with continuity correction
	E12	E15	E18	P0	P3	P5	P7
E15	1.47413e-07
E18	7.18937e-51	1.92852e-06
P0	5.02778e-104	1.17835e-18	1.0498e-13
P3	3.9599e-89	5.98062e-11	0.0751509	7.495e-18
P5	1.92641e-103	1.00224e-15	1.00333e-08	0.00188859	5.13784e-10
P7	4.76328e-77	1.34701e-07	0.955513	3.12184e-39	5.66475e-05	8.99897e-34
P14	4.12143e-83	3.09022e-16	2.1804e-12	0.54123	1.8821e-14	0.000609614	1.32801e-26
P value adjustment method: holm
Oxidative phosphorylation
Pairwise comparisons using Wilcoxon rank sum test with continuity correction
	E12	E15	E18	P0	P3	P5	P7
E15	1
E18	1	1
P0	0.00024088	0.0206896	0.0077466
P3	5.92755e-16	1.28261e-06	8.6991e-17	6.98422e-12
P5	5.34033e-05	0.00503374	5.5082e-05	1	1.1554e-12
P7	1.86147e-06	0.00172099	7.28657e-08	0.00718667	1.4831e-06	0.0924692
P14	0.0516679	1	0.00355368	1.54388e-12	8.45958e-37	3.96271e-21	1.48465e-26
P value adjustment method: holm
