# Supplementary material for: Mitochondrial integrated stress response controls lung epithelial cell fate
Source: Nature. 2023 Aug 9;620(7975):890–7. doi: 10.1038/s41586-023-06423-8 (PMC10447247; doi:10.1038/s41586-023-06423-8)
Supplement: Supplementary file 11 — Source Data Extended Data Fig. 3 [file 41586_2023_6423_MOESM11_ESM.xlsx]

## Sheet: Extended Fig 3d
Image Number	mouse	cKO	Average Thickness (pixel)
1	m1	1	15.8005
2	m1	1	13.7118
3	m1	1	14.5248
4	m1	1	16.3222
5	m1	1	16.1961
6	m1	1	13.5792
7	m2	1	19.8538
8	m2	1	13.5683
9	m2	1	24.9843
10	m2	1	13.8305
11	m3	1	13.4849
12	m3	1	12.0069
13	m3	1	15.603
14	m3	1	11.6819
15	m3	1	17.6814
16	m4	1	17.11
17	m4	1	15.7553
18	m4	1	14.2441
19	m4	1	19.0336
20	m4	1	21.1977
21	m4	1	20.2712
22	m5	0	7.0112
23	m5	0	6.6062
24	m5	0	6.5512
25	m5	0	6.0373
26	m6	0	8.0742
27	m6	0	8.667
28	m6	0	8.3906
29	m6	0	7.5652
30	m7	0	8.6626
31	m7	0	7.25
32	m7	0	6.2791
33	m7	0	6.7337
34	m8	0	6.4129
35	m8	0	5.9413
36	m8	0	7.5374
37	m8	0	6.153
