# Supplementary material for: Mitochondrial integrated stress response controls lung epithelial cell fate
Source: Nature. 2023 Aug 9;620(7975):890–7. doi: 10.1038/s41586-023-06423-8 (PMC10447247; doi:10.1038/s41586-023-06423-8)
Supplement: Supplementary file 12 — Source Data Extended Data Fig. 5 [file 41586_2023_6423_MOESM12_ESM.xlsx]

## Sheet: Ext Fig 5d_AT1_pseudobulk_gene
	genes	logFC	logCPM	F	PValue	FDR
Phgdh	Phgdh	5.78794	6.04262	88.0805	1.64e-08	1.64e-05
Mt2	Mt2	4.76233	5.15954	15.9694	0.00335557	0.0460782
Mthfd2	Mthfd2	4.71504	5.89149	92.2871	5.56e-09	9.75e-06
Cldn4	Cldn4	4.68841	5.5175	7.21622	0.0339535	0.174005
Areg	Areg	4.44035	7.15027	8.89363	0.0232868	0.142139
Krtap17-1	Krtap17-1	4.42452	6.51631	96.5855	8.82e-09	1.24e-05
Fxyd4	Fxyd4	4.15156	5.42135	60.0851	1.76e-07	0.000112095
Nr4a1	Nr4a1	4.02196	5.00345	46.2756	1.22e-06	0.000389201
Kcnk2	Kcnk2	4.02107	6.30938	96.52	3.81e-09	8.92e-06
Cox6a2	Cox6a2	4.01417	8.68422	33.1141	0.000599997	0.016585
Emp1	Emp1	3.83458	6.28613	8.11386	0.0274024	0.155423
Mt1	Mt1	3.78006	7.8245	37.7298	0.000256506	0.010291
Atf3	Atf3	3.69332	5.9329	13.2642	0.00766811	0.0765587
Egr1	Egr1	3.66907	5.71056	11.8683	0.0101901	0.0882417
Cdkn1a	Cdkn1a	3.63699	7.68956	30.5659	0.000627751	0.0169128
S100a14	S100a14	3.62668	7.71309	114.756	1.64e-09	5.76e-06
Msln	Msln	3.53996	7.26247	5.173	0.0615103	0.245678
Ckmt1	Ckmt1	3.48588	6.0986	82.592	1.39e-08	1.63e-05
Atf5	Atf5	3.44856	6.91317	54.9019	6.25e-06	0.00137194
Podxl	Podxl	3.44778	5.11003	6.54289	0.0376885	0.18567
Sfn	Sfn	3.41287	8.05576	6.4381	0.0426622	0.19876
Nupr1	Nupr1	3.23924	9.45974	20.1074	0.00281984	0.0421368
Ildr2	Ildr2	3.22229	4.95728	24.2056	0.000137077	0.00702493
Tpm2	Tpm2	3.17149	7.15333	12.5709	0.0104199	0.089239
Cnn3	Cnn3	3.13689	4.88723	26.9821	4.81e-05	0.00406964
AW112010	AW112010	3.09482	5.27947	3.05173	0.12879	0.363
Clu	Clu	2.89379	7.72223	19.471	0.00273395	0.0411911
Phgr1	Phgr1	2.87689	6.17991	4.48555	0.0762717	0.271554
Tnxb	Tnxb	2.87354	5.35988	34.7875	1.02e-05	0.00188425
Glipr2	Glipr2	2.87285	5.34524	9.77609	0.0138744	0.106949
S100a10	S100a10	2.83771	9.48566	19.2855	0.00280754	0.0421368
Bmp5	Bmp5	2.79844	4.60064	28.3774	3.14e-05	0.00325177
Prxl2a	Prxl2a	2.74144	4.55655	30.1562	2.16e-05	0.0025254
Nexn	Nexn	2.68489	4.71135	19.1852	0.000324161	0.0120225
Inf2	Inf2	2.67418	5.02087	22.331	0.000179838	0.00825257
Clcn5	Clcn5	2.59498	5.42122	14.3883	0.00308378	0.0433892
1110038B12Rik	1110038B12Rik	2.58484	5.29731	26.0273	8.58e-05	0.00547814
Ccnd1	Ccnd1	2.5424	6.96405	7.75846	0.0295432	0.162136
Fos	Fos	2.51879	7.14304	22.6725	0.00101805	0.0232824
Bhlhe40	Bhlhe40	2.48648	5.89202	5.66755	0.0507879	0.220521
Flna	Flna	2.44857	7.40251	30.5961	0.000178698	0.00825257
Hacd1	Hacd1	2.42058	6.56445	58.9981	2.01e-07	0.000117888
Spink5	Spink5	2.4003	5.96725	7.31791	0.0296471	0.162136
Niban1	Niban1	2.30235	5.15855	28.0361	3.38e-05	0.00333949
Naaa	Naaa	2.26545	5.59011	13.7436	0.00346712	0.0470312
Thbs1	Thbs1	2.20379	8.14034	6.03812	0.0470084	0.210623
Chia1	Chia1	2.19077	6.05903	12.9408	0.00510274	0.0589249
Slc12a7	Slc12a7	2.13168	5.22113	33.4062	1.13e-05	0.00188425
Krt8	Krt8	2.0939	10.0528	16.5325	0.0028606	0.0422864
Krt18	Krt18	2.09307	9.43163	20.0609	0.001279	0.0257436
Ptp4a3	Ptp4a3	2.08743	4.99155	25.7702	5.58e-05	0.00444055
Ttc9	Ttc9	2.07692	5.00039	16.6712	0.00062902	0.0169128
Itm2a	Itm2a	2.06844	6.60573	49.5484	7.44e-07	0.00027475
Malt1	Malt1	2.06304	5.65864	5.20739	0.0556144	0.23132
Gsta3	Gsta3	2.05605	5.94559	6.19194	0.040351	0.193293
Lgals3	Lgals3	2.05543	10.3117	30.2362	7.89e-05	0.00543407
Celsr1	Celsr1	2.04407	4.58352	18.2102	0.00036833	0.0127391
Cd44	Cd44	2.02221	5.71469	5.26829	0.0543263	0.229084
Phlda1	Phlda1	2.01119	8.02786	19.3131	0.00158046	0.0289378
Gsta4	Gsta4	2.00733	5.6576	18.8894	0.000503737	0.0147981
Ctsh	Ctsh	1.97806	10.5785	37.0773	1.02e-05	0.00188425
Slc16a1	Slc16a1	1.92807	4.72058	17.7093	0.00042321	0.0138209
Srm	Srm	1.92549	4.92253	14.578	0.00110918	0.0245664
Rpl12	Rpl12	1.91996	9.50727	40.2862	4.86e-06	0.00113819
Lgals3bp	Lgals3bp	1.9175	5.53553	6.1305	0.0378435	0.186064
mt-Co2	mt-Co2	1.89702	12.7801	42.273	2.31e-06	0.000649752
Krt19	Krt19	1.87089	10.0873	13.6823	0.00490052	0.057536
mt-Co1	mt-Co1	1.85977	13.2547	35.6206	7.41e-06	0.0014863
Gnai1	Gnai1	1.85806	4.4269	15.8474	0.000722213	0.0184388
Fam83h	Fam83h	1.85476	4.86682	12.0546	0.00262781	0.0404602
Slc25a24	Slc25a24	1.83804	5.37405	23.3468	9.83e-05	0.00589933
Tnfrsf12a	Tnfrsf12a	1.83766	7.48303	6.99452	0.0336608	0.173137
Qsox1	Qsox1	1.83407	6.64936	7.08896	0.0315639	0.167798
Mal	Mal	1.82663	6.98128	8.4956	0.0212249	0.134252
Desi1	Desi1	1.82046	5.77773	21.8976	0.000165993	0.00792258
Adam15	Adam15	1.81187	4.80562	12.6858	0.00197321	0.0335446
Klhdc8a	Klhdc8a	1.80639	5.64185	5.45575	0.0483294	0.213947
Eif4ebp1	Eif4ebp1	1.79306	6.41952	44.763	1.55e-06	0.000452274
Nubp1	Nubp1	1.79237	5.7523	25.3406	6.15e-05	0.00466489
Rpl13a	Rpl13a	1.78198	6.19221	39.5703	3.65e-06	0.000915945
Trib3	Trib3	1.7634	5.03791	14.6433	0.00106941	0.0240148
mt-Co3	mt-Co3	1.74818	12.9822	33.613	1.08e-05	0.00188425
Vmp1	Vmp1	1.72001	7.5108	20.4768	0.000620481	0.0169128
Optn	Optn	1.71686	4.77728	15.2615	0.000859909	0.0207472
Rps2	Rps2	1.70293	10.1267	49.5775	7.4e-07	0.00027475
Perp	Perp	1.6879	5.94213	16.1698	0.000944894	0.0222476
Uxs1	Uxs1	1.6852	5.59175	23.4866	9.51e-05	0.0058547
F3	F3	1.67674	8.46902	2.82624	0.14143	0.383087
2610028H24Rik	2610028H24Rik	1.67582	4.88354	13.6974	0.00139247	0.0270818
Vars	Vars	1.67297	4.74753	11.8556	0.00253948	0.0394462
Rasef	Rasef	1.66339	4.96793	17.3428	0.000469077	0.0143191
Epb41l4aos	Epb41l4aos	1.66124	4.86283	10.9386	0.00368722	0.0489269
Anxa1	Anxa1	1.64434	10.4288	25.5118	9.61e-05	0.00586695
Galc	Galc	1.64249	4.82811	17.775	0.000415526	0.0136968
S100a1	S100a1	1.62725	8.15389	24.5729	0.000190948	0.00849551
Rpl9-ps6	Rpl9-ps6	1.60911	4.90408	14.2479	0.00117192	0.0253171
Ahnak2	Ahnak2	1.60855	7.13295	13.018	0.00453386	0.0549779
Dctpp1	Dctpp1	1.60091	4.7053	13.582	0.00144428	0.0273654
Arhgdig	Arhgdig	1.59685	6.01751	22.4841	0.000121258	0.00644967
2410006H16Rik	2410006H16Rik	1.5947	6.97518	13.9409	0.00336392	0.0460782
Kitl	Kitl	1.58699	5.12896	17.2866	0.000476586	0.014361
Rpsa	Rpsa	1.58325	10.1206	28.8015	3.27e-05	0.0032778
Nek6	Nek6	1.577	4.86068	15.9529	0.000700112	0.0182025
mt-Atp6	mt-Atp6	1.5712	13.2878	31.2435	1.73e-05	0.00224722
Agap1	Agap1	1.56119	4.79423	12.9635	0.00176111	0.0308348
Thyn1	Thyn1	1.55539	4.85408	14.4546	0.00109931	0.0244249
Asns	Asns	1.54029	6.62727	26.031	5.56e-05	0.00444055
Gale	Gale	1.53635	4.24337	6.87826	0.0162116	0.115639
P4ha2	P4ha2	1.53153	5.70682	20.1163	0.000220927	0.0092882
Eif2b3	Eif2b3	1.51978	4.4996	10.9482	0.0034654	0.0470312
Pmepa1	Pmepa1	1.51761	6.3325	12.8626	0.00332523	0.0460036
mt-Nd6	mt-Nd6	1.50813	5.82707	17.7584	0.000441627	0.0138859
Zyx	Zyx	1.50666	5.76741	3.92377	0.0850371	0.289051
Rps12	Rps12	1.50421	10.3914	21.8329	0.000214031	0.00911875
Nhp2	Nhp2	1.49251	5.97808	22.7636	0.000113234	0.00630964
Actn1	Actn1	1.4925	8.00276	5.87328	0.0452504	0.205198
Rpl23	Rpl23	1.49248	10.8103	30.3805	2.06e-05	0.00245221
Gm13056	Gm13056	1.48271	4.44925	8.11151	0.00986573	0.0868011
Rpl39	Rpl39	1.4775	10.5006	20.1791	0.000336163	0.0121036
Litaf	Litaf	1.47671	4.88707	9.16084	0.0069345	0.0718099
Ppp1r14b	Ppp1r14b	1.47254	6.67372	24.5252	8.29e-05	0.00547814
Hspa9	Hspa9	1.47129	7.24855	35.8926	7.05e-06	0.0014863
Rab3c	Rab3c	1.46342	4.98048	14.9349	0.000949071	0.0222476
Cars	Cars	1.46263	4.50904	12.7533	0.0018857	0.0323748
Vegfb	Vegfb	1.45596	5.72517	24.7052	7.13e-05	0.00510632
mt-Cytb	mt-Cytb	1.45567	12.3176	30.0259	2.22e-05	0.00255182
Chchd10	Chchd10	1.45399	9.49327	33.508	1.11e-05	0.00188425
Kctd1	Kctd1	1.453	4.86865	10.8341	0.0036062	0.0482824
Rplp1	Rplp1	1.45223	10.8052	35.7074	7.29e-06	0.0014863
Psmg4	Psmg4	1.4436	5.36254	14.9955	0.00093177	0.0221012
Rpl17	Rpl17	1.43636	9.9376	21.7096	0.000204761	0.00904166
Aen	Aen	1.43577	4.96078	14.2051	0.00118761	0.0253917
Nabp1	Nabp1	1.43451	4.39215	6.47556	0.0193592	0.127745
Tpm4	Tpm4	1.43132	8.2324	32.5532	1.33e-05	0.00197364
Plb1	Plb1	1.41921	7.2253	14.6047	0.00222995	0.0366498
Ralgapa2	Ralgapa2	1.40906	5.94194	12.1424	0.00300671	0.0429067
Rps7	Rps7	1.40478	10.2871	16.9507	0.000871204	0.0209477
Cibar1	Cibar1	1.39987	5.07631	9.29818	0.00679065	0.0707376
tdTomato	tdTomato	1.39179	6.65237	31.0462	1.8e-05	0.00226714
Gsr	Gsr	1.38278	6.07714	25.458	5.99e-05	0.00462178
Rpl13	Rpl13	1.37925	11.0634	26.6507	4.58e-05	0.00402169
Rps24	Rps24	1.3777	11.0052	18.8583	0.000371077	0.0127712
Rps20	Rps20	1.37468	10.4677	18.2136	0.00051108	0.0148892
Rpl36a	Rpl36a	1.37348	8.76737	19.5289	0.000433925	0.0138859
Rps18	Rps18	1.37227	10.1747	23.8615	8.97e-05	0.00567537
Sfxn1	Sfxn1	1.36305	4.98909	5.01089	0.0439806	0.20169
Rps8	Rps8	1.35617	11.2064	22.0293	0.000135684	0.00700471
Eprs	Eprs	1.35338	6.96865	41.7727	2.51e-06	0.000657257
Ccn1	Ccn1	1.35169	8.89812	8.60572	0.0162455	0.115679
Cenpv	Cenpv	1.34759	4.52771	9.62985	0.00555118	0.0618847
Mif	Mif	1.34506	7.63854	33.7642	1.05e-05	0.00188425
Gadd45a	Gadd45a	1.34312	5.58581	17.3077	0.000473752	0.0143371
Ccng1	Ccng1	1.3418	6.35368	16.4521	0.000725474	0.0184549
Uba52	Uba52	1.33918	8.48435	3.69784	0.098164	0.313216
Rpl32	Rpl32	1.33799	10.6514	23.2383	0.000100913	0.005999
Rps5	Rps5	1.33571	10.3207	25.0961	6.51e-05	0.00486236
Rplp0	Rplp0	1.3347	10.3611	22.5246	0.000120982	0.00644967
Rps26	Rps26	1.33429	9.77843	32.5128	1.34e-05	0.00197364
EPPK1	EPPK1	1.33428	5.7288	14.1909	0.00119356	0.0253939
Rpl4	Rpl4	1.33291	8.69139	31.3505	1.69e-05	0.00224077
Acot2	Acot2	1.32981	6.43496	15.5853	0.000977504	0.0228009
Rps3	Rps3	1.32875	10.1052	16.9294	0.000761857	0.019241
Rps15a	Rps15a	1.32763	10.3225	16.0379	0.000999564	0.0230951
Net1	Net1	1.31366	4.24482	5.61552	0.0278508	0.156474
Ipo5	Ipo5	1.3114	5.72633	18.5772	0.000333107	0.0120554
Rcc2	Rcc2	1.30748	5.26702	9.17637	0.00721171	0.0735951
Minpp1	Minpp1	1.30189	4.60846	8.71302	0.00782075	0.0769151
Tbc1d9b	Tbc1d9b	1.29642	4.84491	13.2177	0.00162244	0.0295875
Gm10076	Gm10076	1.29437	9.04815	6.76398	0.0300566	0.163461
Rpl26	Rpl26	1.28475	10.4549	18.212	0.000415383	0.0136968
Rpl30	Rpl30	1.27558	10.2607	15.0954	0.00127859	0.0257436
Tpt1	Tpt1	1.27385	11.3833	16.9434	0.000563539	0.01589
Rack1	Rack1	1.2694	9.4719	28.443	3.09e-05	0.00325177
Ctnnbip1	Ctnnbip1	1.26855	4.923	9.37735	0.00609281	0.0658117
Eef1b2	Eef1b2	1.26389	8.75837	19.2107	0.000376026	0.0128784
Rpl5	Rpl5	1.25828	8.69836	24.0783	8.26e-05	0.00547814
Cfap36	Cfap36	1.25432	6.28294	11.1887	0.00439262	0.0542123
Cln3	Cln3	1.25229	4.47097	8.3341	0.00904664	0.0827037
Uqcc2	Uqcc2	1.25038	7.3426	26.5568	4.67e-05	0.00402169
Rps28	Rps28	1.24696	10.4994	5.79551	0.0402207	0.193021
Cstb	Cstb	1.24672	8.09395	22.2127	0.000140302	0.00708678
Lmna	Lmna	1.24651	8.03262	13.7808	0.00242235	0.0384976
Mrpl19	Mrpl19	1.24493	4.70182	6.83314	0.0165182	0.116169
Tmem242	Tmem242	1.24181	4.72385	9.78384	0.00524722	0.0600991
Pcx	Pcx	1.24169	5.22607	15.396	0.000825902	0.0203462
Osbpl3	Osbpl3	1.23965	6.05522	7.61846	0.0161562	0.115394
Lyar	Lyar	1.23627	4.84286	10.649	0.00384832	0.0504087
Renbp	Renbp	1.23576	5.9226	18.3568	0.000353789	0.0124822
Timm8a1	Timm8a1	1.2355	4.76697	8.76723	0.00766101	0.0765587
Mgst3	Mgst3	1.23532	7.67322	19.3789	0.000308328	0.0116764
Rps4x	Rps4x	1.22998	10.301	18.4624	0.000356934	0.0124866
Nudt1	Nudt1	1.22987	4.53323	8.39598	0.00883257	0.0814096
Rps16	Rps16	1.22911	10.2372	23.9487	8.51e-05	0.00547814
Itga6	Itga6	1.22802	5.75024	7.99932	0.0128984	0.102443
Rps3a1	Rps3a1	1.22674	10.5432	14.5342	0.00137497	0.0269655
Rnf149	Rnf149	1.22296	4.98531	10.0191	0.00481784	0.0571386
Sqle	Sqle	1.22089	5.72313	11.5772	0.00286688	0.0422864
Pdlim5	Pdlim5	1.21903	5.59151	12.8499	0.00182728	0.0318346
Gapdh	Gapdh	1.21805	9.14993	22.3228	0.00012617	0.00661075
Rps23	Rps23	1.21602	10.2391	18.7074	0.000330486	0.0120225
mt-Atp8	mt-Atp8	1.21539	7.74111	11.0046	0.00600805	0.0651231
Gm11808	Gm11808	1.21468	6.13336	4.42234	0.0654579	0.254496
Ola1	Ola1	1.21454	5.60489	18.9284	0.000302849	0.0116192
Sars	Sars	1.20761	7.15116	21.5746	0.000152025	0.00746412
Tnks1bp1	Tnks1bp1	1.20643	6.08834	17.461	0.000453711	0.0141578
Cox8a	Cox8a	1.20561	9.98972	26.5339	4.7e-05	0.00402169
Eef1a1	Eef1a1	1.20286	11.0488	16.7094	0.000577692	0.0162239
Rpl28	Rpl28	1.20081	10.097	18.5561	0.000344283	0.0122701
Rpl22	Rpl22	1.19967	9.45534	20.9591	0.000177695	0.00825257
Hsbp1l1	Hsbp1l1	1.1989	4.50329	8.02056	0.010224	0.0882934
Vim	Vim	1.19803	4.99553	5.61177	0.0305649	0.16448
Hook2	Hook2	1.19788	4.74225	5.84589	0.0255765	0.149087
Rps21	Rps21	1.19661	10.2063	7.92154	0.0169934	0.118246
Col12a1	Col12a1	1.19407	6.53058	10.3554	0.00620793	0.0665433
Rpl23a	Rpl23a	1.19162	8.38675	21.9714	0.000140031	0.00708678
Rpl18a	Rpl18a	1.19029	10.6566	16.6402	0.000594198	0.0164896
Rpl31	Rpl31	1.19004	8.53434	26.1623	5.11e-05	0.00421689
Ly6e	Ly6e	1.18608	7.50652	6.32806	0.0333239	0.171711
Rpl7a	Rpl7a	1.18031	9.09003	14.7976	0.00136106	0.0268486
Lsm2	Lsm2	1.17962	5.37501	12.8147	0.00184833	0.0320102
Pfn2	Pfn2	1.17918	5.04994	12.3721	0.00213728	0.0355589
Rpl38	Rpl38	1.17812	10.1874	10.8601	0.00532185	0.0604607
Ppa1	Ppa1	1.17763	6.14626	7.01444	0.0203316	0.130483
S100a6	S100a6	1.17671	12.3897	14.0498	0.00127457	0.0257436
Mrps18b	Mrps18b	1.17306	5.08554	8.16433	0.00966415	0.0858697
mt-Nd4	mt-Nd4	1.17243	11.3156	18.2767	0.000361656	0.0125702
Ctsz	Ctsz	1.17109	7.66111	22.8698	0.000110339	0.00630964
Rps13	Rps13	1.16873	9.88029	22.344	0.000125514	0.00661075
Ehd4	Ehd4	1.16653	5.80541	6.98763	0.0195441	0.128844
Coq7	Coq7	1.16641	6.45605	15.8618	0.000719159	0.0184278
Rpl15	Rpl15	1.16397	10.2585	24.1984	8.03e-05	0.00547102
Bmp1	Bmp1	1.16205	5.98045	13.8765	0.00131604	0.0262497
Rpl19	Rpl19	1.16161	10.7775	20.3744	0.000206569	0.0090645
Alkbh3	Alkbh3	1.16051	4.64305	7.66668	0.0117625	0.0972038
Siva1	Siva1	1.16018	7.16659	14.461	0.00146568	0.0275668
Ucp2	Ucp2	1.15937	8.35362	21.267	0.000164305	0.00790127
Nsa2	Nsa2	1.1584	7.13839	19.4118	0.000266044	0.010613
Eif3f	Eif3f	1.15815	8.1503	26.6317	4.6e-05	0.00402169
Dusp6	Dusp6	1.15625	6.0868	6.78548	0.0218276	0.136832
Dancr	Dancr	1.15504	5.21	13.5782	0.00144603	0.0273654
Rps6	Rps6	1.15477	9.41404	17.4731	0.000471796	0.0143371
Abhd17a	Abhd17a	1.15042	6.59427	17.6926	0.000425197	0.0138209
Rnh1	Rnh1	1.14752	7.79442	16.7488	0.000648295	0.0172412
Clip4	Clip4	1.14648	6.4463	5.6939	0.0381762	0.187206
Rpl37	Rpl37	1.14397	10.4163	11.0163	0.00463277	0.0557021
Zfpm1	Zfpm1	1.14161	4.55984	6.03148	0.02321	0.142073
Mical1	Mical1	1.14158	5.01197	6.19995	0.0222108	0.13778
Rpl10a	Rpl10a	1.13904	9.66198	20.1408	0.000219522	0.0092847
Lactb	Lactb	1.13331	5.26611	8.16027	0.00978247	0.0862507
Rpl35	Rpl35	1.13277	9.58395	13.7425	0.00172042	0.0303495
Tubb2a	Tubb2a	1.132	6.50861	7.12562	0.021128	0.133881
Gfer	Gfer	1.12715	5.16397	11.3185	0.00304865	0.0431544
Rpl35a	Rpl35a	1.12701	10.2644	11.0183	0.00458017	0.0553483
Syngr1	Syngr1	1.12557	4.96257	3.56955	0.082684	0.28485
Rpl3	Rpl3	1.12524	9.83408	14.3586	0.00128601	0.0257973
Cox5a	Cox5a	1.12481	8.6275	22.7655	0.00011318	0.00630964
Selenow	Selenow	1.12416	9.09215	23.9703	8.47e-05	0.00547814
Rpl41	Rpl41	1.11837	10.736	16.5712	0.000584661	0.0162893
Mrpl30	Mrpl30	1.11689	7.23994	23.6657	9.11e-05	0.00570926
Arsb	Arsb	1.11553	4.53172	5.27334	0.0324612	0.169098
Ppic	Ppic	1.11322	8.86334	28.2923	3.2e-05	0.00325177
Mettl22	Mettl22	1.11242	4.84895	6.74309	0.0171495	0.118856
Dnajc15	Dnajc15	1.1122	5.56732	8.78009	0.00800672	0.0781975
Isg15	Isg15	1.11182	6.54965	1.80906	0.223644	0.490996
Eef1g	Eef1g	1.11166	7.95996	23.5683	9.32e-05	0.00579195
mt-Nd4l	mt-Nd4l	1.10538	10.0789	17.5959	0.00043686	0.0138859
Wfs1	Wfs1	1.10445	4.98664	5.71084	0.0276657	0.15595
Scpep1	Scpep1	1.10404	5.14203	9.21679	0.00646768	0.0684911
Fuom	Fuom	1.10242	4.85033	6.7312	0.0172349	0.118856
Hmgb3	Hmgb3	1.10199	4.98121	5.5471	0.029963	0.163078
Wee1	Wee1	1.10175	4.60225	4.77401	0.041052	0.194338
Prkar2a	Prkar2a	1.09764	8.13773	10.2287	0.00695449	0.0719109
Rplp2	Rplp2	1.09617	9.4596	17.2121	0.00048674	0.0145174
Gm2a	Gm2a	1.09478	5.26042	11.6403	0.00273128	0.0411911
Creg1	Creg1	1.08812	8.07171	20.7088	0.000189474	0.00849551
Ptrh2	Ptrh2	1.08523	4.74656	6.71736	0.0173349	0.118972
Rps9	Rps9	1.08464	10.1205	11.9029	0.00302882	0.0431345
Odc1	Odc1	1.08029	6.07357	15.0081	0.000928234	0.0221012
Lsm12	Lsm12	1.07973	6.59193	17.9359	0.000397342	0.013348
Fam136a	Fam136a	1.07915	4.9162	6.73066	0.0172388	0.118856
Rpl29	Rpl29	1.07757	9.62841	20.0538	0.00022457	0.00938515
Npm1	Npm1	1.0736	8.75309	22.5618	0.000118967	0.00644967
mt-Nd5	mt-Nd5	1.06977	9.41847	15.3987	0.000849371	0.0206347
Cavin3	Cavin3	1.0668	7.52582	3.72826	0.0910545	0.301411
Rps10	Rps10	1.06564	7.90833	17.2913	0.000487979	0.0145174
Ftl1	Ftl1	1.06527	10.9396	20.2522	0.000213236	0.00911875
Cmtm7	Cmtm7	1.06431	4.56209	5.9617	0.0239238	0.144066
Gnl3	Gnl3	1.06363	4.77182	7.02299	0.0152704	0.111914
Mboat2	Mboat2	1.06292	4.41882	3.94479	0.0608335	0.243646
C1qbp	C1qbp	1.06156	6.13609	14.2103	0.00118567	0.0253917
Cyb5r1	Cyb5r1	1.06102	5.13108	7.26144	0.0138501	0.106949
Atp5g2	Atp5g2	1.05787	8.86322	22.5814	0.000118396	0.00644967
Ank	Ank	1.05747	4.63979	5.94846	0.0240619	0.144181
Lrrc8c	Lrrc8c	1.05483	6.19601	6.34489	0.0255705	0.149087
Actg1	Actg1	1.04899	11.6909	18.0236	0.000387807	0.0131751
Pes1	Pes1	1.04437	4.53946	5.46802	0.0297409	0.162136
Adssl1	Adssl1	1.04119	4.89732	1.98715	0.189936	0.450473
Lrrc8a	Lrrc8a	1.03886	5.16966	9.30659	0.00625495	0.0668514
Rps19bp1	Rps19bp1	1.03713	5.44834	10.8119	0.0036343	0.0485103
Tuba8	Tuba8	1.03308	4.84158	6.31754	0.0205239	0.131468
Ranbp1	Ranbp1	1.03116	6.54028	17.7015	0.00042414	0.0138209
Usp38	Usp38	1.03101	4.42086	5.02063	0.0364218	0.182492
Rps11	Rps11	1.0302	10.0678	19.2474	0.000277977	0.0109645
Nans	Nans	1.02896	4.4628	5.47147	0.0296951	0.162136
Rpl10-ps3	Rpl10-ps3	1.02842	4.51862	5.92665	0.0242915	0.145026
Cebpg	Cebpg	1.02718	6.62653	17.584	0.000438311	0.0138859
2310061I04Rik	2310061I04Rik	1.02548	4.70736	6.14123	0.0221352	0.13778
Srek1ip1	Srek1ip1	1.0238	5.27155	9.67397	0.00546212	0.0614576
Rpl27a	Rpl27a	1.02316	10.6377	12.7165	0.00194611	0.0332449
Adgrg1	Adgrg1	1.02196	5.98045	6.72119	0.0197886	0.129687
Rpl8	Rpl8	1.01906	10.3638	14.2481	0.00117183	0.0253171
Rpl14	Rpl14	1.01746	9.33308	17.4356	0.000456974	0.0141749
Haus7	Haus7	1.01657	4.73129	7.61653	0.0120007	0.0979731
Slc7a1	Slc7a1	1.0145	5.31013	6.6367	0.0181358	0.122401
Hspe1	Hspe1	1.01346	7.34056	14.574	0.00107059	0.0240148
Timm10	Timm10	1.01179	5.49241	11.0641	0.00332856	0.0460036
Spred1	Spred1	1.01093	7.21517	17.2194	0.000485742	0.0145174
Rpl18	Rpl18	1.00878	10.2141	16.3437	0.000624503	0.0169128
Cda	Cda	1.00596	4.5822	3.32079	0.0851476	0.289082
Aldoa	Aldoa	1.0023	8.80435	21.2027	0.000167005	0.00792258
Rps15	Rps15	1.00169	9.30175	17.5913	0.000437424	0.0138859
Rpl9	Rpl9	1.00125	10.5967	15.5024	0.000800055	0.0198487
Phpt1	Phpt1	1.00062	5.08439	4.57189	0.0476242	0.211895
Gcsh	Gcsh	0.998661	5.01549	8.60984	0.00813514	0.0788042
Chchd1	Chchd1	0.998362	6.89772	16.7498	0.000555361	0.0157701
Rps27a	Rps27a	0.996268	10.5616	12.7529	0.00188595	0.0323748
Zfp593	Zfp593	0.995915	5.21979	9.76065	0.00529179	0.0604352
Snrpd1	Snrpd1	0.995904	6.47329	10.7632	0.00393357	0.0510547
Farsb	Farsb	0.995658	4.83266	6.85076	0.0163977	0.116085
Ndufab1	Ndufab1	0.992881	7.60939	16.4228	0.000610317	0.0167384
Ppia	Ppia	0.991948	10.5063	16.9915	0.000518245	0.0149737
Rcan1	Rcan1	0.991363	5.26245	6.86654	0.0162906	0.115766
Sdhb	Sdhb	0.990259	6.77766	16.1123	0.000668127	0.0175206
Sms	Sms	0.990251	6.50094	17.1683	0.00049283	0.0145385
Traf3	Traf3	0.988975	4.63463	4.79819	0.0403655	0.193293
Gas5	Gas5	0.987983	7.77404	10.9305	0.00432453	0.0542123
Rps19	Rps19	0.987205	11.6158	8.6107	0.0091985	0.083118
Alas1	Alas1	0.986807	5.97091	8.55109	0.00845745	0.0799817
Snhg6	Snhg6	0.986556	5.31497	7.93531	0.0105729	0.0903072
Rpl10	Rpl10	0.986249	9.93017	16.2226	0.000646914	0.0172412
Cox7a2	Cox7a2	0.983686	9.06363	17.9363	0.000397298	0.013348
Hexa	Hexa	0.983	6.64971	14.7124	0.00101563	0.0232824
Rassf2	Rassf2	0.982006	5.34656	7.05996	0.0150399	0.110919
Mapk13	Mapk13	0.98187	4.96855	4.62972	0.0444845	0.203477
Gart	Gart	0.98114	4.82606	6.92119	0.0159258	0.115154
Avpi1	Avpi1	0.979405	7.14396	17.378	0.000464452	0.0142398
Rpl34	Rpl34	0.977825	10.1916	9.06445	0.00817488	0.0788042
Rps25	Rps25	0.975813	9.1334	12.1312	0.00248036	0.0390462
Emc6	Emc6	0.974233	7.84886	18.9904	0.000297834	0.011553
Mrps10	Mrps10	0.971307	5.43532	6.56086	0.018798	0.12515
mt-Nd1	mt-Nd1	0.970934	10.248	12.4816	0.00206143	0.0347915
Exoc4	Exoc4	0.969097	5.53262	10.0058	0.00484108	0.0572454
Nav1	Nav1	0.968596	4.31854	3.34674	0.0821183	0.28406
S100a11	S100a11	0.967918	11.2324	9.75869	0.00554288	0.0618847
Nit2	Nit2	0.966147	4.8608	5.60367	0.0279976	0.156755
Lrrc8d	Lrrc8d	0.962085	4.82199	7.12294	0.0146561	0.109121
Iars	Iars	0.961479	5.42295	8.24302	0.00937227	0.0844707
Ndufa12	Ndufa12	0.960532	7.00375	16.7891	0.000549126	0.0156724
Plac9a	Plac9a	0.959359	5.28268	3.44037	0.0871404	0.293366
Uqcrq	Uqcrq	0.958781	8.55892	18.85	0.000309332	0.0116764
Fau	Fau	0.958338	10.7654	13.9099	0.0013023	0.0260497
Slirp	Slirp	0.958194	5.99371	8.00266	0.0105088	0.089869
Eef1d	Eef1d	0.949645	7.97459	18.5104	0.000339231	0.0121517
Pla2g12a	Pla2g12a	0.949518	4.85461	5.55157	0.0286532	0.159662
Nudt4	Nudt4	0.949221	7.31641	17.7986	0.000412802	0.0136968
Rpl6	Rpl6	0.949168	9.82355	11.197	0.00331114	0.0460036
Lsm4	Lsm4	0.947887	6.60062	12.3543	0.00214997	0.0356853
Rpl36	Rpl36	0.946928	10.0979	10.0963	0.00506729	0.0587086
Bst2	Bst2	0.946021	7.34445	4.51932	0.0606652	0.243331
Coq9	Coq9	0.944644	4.68322	4.42795	0.0480547	0.213135
Ifrd2	Ifrd2	0.942056	4.91667	7.68614	0.0116714	0.096862
Gstk1	Gstk1	0.940566	4.961	6.13546	0.0221904	0.13778
Itpr3	Itpr3	0.940403	5.01573	4.43265	0.0488773	0.215255
Mrpl22	Mrpl22	0.938595	5.34469	7.45534	0.0128036	0.101921
Kmt5a	Kmt5a	0.938575	6.76448	15.9157	0.000707818	0.0182036
Rpl27	Rpl27	0.935363	9.85399	16.7393	0.000557042	0.0157701
Fth1	Fth1	0.934727	11.7558	13.6526	0.00141234	0.0272311
Mrpl13	Mrpl13	0.934235	5.51793	8.31088	0.00912845	0.08296
Rpl11	Rpl11	0.933968	10.4266	14.02	0.00125817	0.0257436
Steap2	Steap2	0.932676	4.29874	2.27051	0.150022	0.396576
Nme1	Nme1	0.931817	7.51961	11.5385	0.00295077	0.0425408
Aars	Aars	0.930109	5.79918	10.9321	0.00348482	0.0471425
Cluh	Cluh	0.930034	4.5341	3.51258	0.0757042	0.270608
Zmat3	Zmat3	0.92925	4.65555	4.81306	0.0400871	0.192775
Mrpl45	Mrpl45	0.927251	4.69264	5.24484	0.0328825	0.170382
Apex1	Apex1	0.926175	4.93547	5.51602	0.0291103	0.160805
Nagpa	Nagpa	0.926146	4.21087	3.58189	0.0728117	0.266269
Eef1e1	Eef1e1	0.92608	5.41275	9.39803	0.00604631	0.06541
Rps17	Rps17	0.92592	9.07367	14.3645	0.00113032	0.0248
Mrpl38	Mrpl38	0.920823	5.20328	5.66036	0.0273033	0.155423
Gadd45gip1	Gadd45gip1	0.920813	5.65664	8.83314	0.00747164	0.0754706
Rps27l	Rps27l	0.919472	8.61173	14.5243	0.00107598	0.0240588
Naca	Naca	0.916224	9.47139	13.5159	0.00147496	0.0276153
Chmp6	Chmp6	0.915414	5.09007	6.35785	0.0201742	0.129948
Lmo4	Lmo4	0.914119	6.38875	10.6286	0.00387614	0.0506785
Lgals9	Lgals9	0.913993	5.11902	7.27889	0.0137522	0.106949
Ctnnd2	Ctnnd2	0.913498	4.92935	4.84525	0.0394923	0.191236
Rabggtb	Rabggtb	0.913299	5.66884	10.5872	0.00393317	0.0510547
Specc1	Specc1	0.911976	6.04715	8.71264	0.00782187	0.0769151
Slc25a5	Slc25a5	0.910432	8.35424	16.8115	0.000545604	0.0156355
Atp5g1	Atp5g1	0.909305	8.44694	18.8016	0.00031341	0.0117671
Calm3	Calm3	0.908509	6.93519	14.0105	0.0012619	0.0257436
Hmgcs1	Hmgcs1	0.908371	7.38682	11.3954	0.00304235	0.0431543
Pabpc4	Pabpc4	0.906439	4.75963	5.16092	0.0341595	0.174633
Naa20	Naa20	0.905757	5.7776	6.9391	0.0160012	0.115266
Dnaja3	Dnaja3	0.904246	5.1601	6.65197	0.0178161	0.120857
Osbpl1a	Osbpl1a	0.900883	4.65501	3.4844	0.0767849	0.272088
Stx3	Stx3	0.900648	6.00777	10.9475	0.00346622	0.0470312
Lcp1	Lcp1	0.897309	5.90137	8.02518	0.0102054	0.0882417
Mylk	Mylk	0.896265	4.78093	3.38336	0.082212	0.28406
Efhd2	Efhd2	0.895845	5.92484	2.67357	0.133909	0.370149
Rhod	Rhod	0.895599	4.58684	5.52923	0.0289394	0.16024
Josd2	Josd2	0.895479	6.79215	8.68741	0.00881563	0.0814096
Cdh13	Cdh13	0.893394	6.77704	9.4033	0.00638714	0.0680487
Eef2	Eef2	0.892688	9.23213	13.6484	0.00141423	0.0272311
Gm26532	Gm26532	0.891414	6.73259	5.22814	0.0408419	0.194061
Ddx39a	Ddx39a	0.889357	4.81159	5.40109	0.0306459	0.164625
Mars1	Mars1	0.886839	5.02569	7.92782	0.0106042	0.0903545
Dbp	Dbp	0.884675	4.84639	1.81849	0.203844	0.466412
Rbms2	Rbms2	0.882836	5.50648	8.0476	0.010116	0.0880423
Wdr83os	Wdr83os	0.8822	7.138	13.1012	0.00168441	0.0300834
Eef2kmt	Eef2kmt	0.880543	4.73919	5.17976	0.0338681	0.173695
Slco2a1	Slco2a1	0.880304	6.72595	10.7821	0.00367245	0.0488339
Mrps7	Mrps7	0.88024	6.04088	11.7131	0.00266473	0.0407462
Nme2	Nme2	0.87996	5.94908	0.315608	0.593797	0.801026
Degs1	Degs1	0.878724	7.18099	10.5321	0.00414197	0.0527781
Snhg1	Snhg1	0.877459	6.15451	8.28597	0.0092171	0.083179
Tnfrsf1a	Tnfrsf1a	0.876407	5.19248	5.62906	0.0276842	0.15595
Ddit3	Ddit3	0.87545	6.4012	9.98142	0.00488395	0.0575339
Zdhhc18	Zdhhc18	0.87489	5.37024	3.17737	0.097891	0.312548
Hspb8	Hspb8	0.874353	5.82723	9.44959	0.00593209	0.0645725
Ybx1	Ybx1	0.872283	8.44928	16.851	0.000539478	0.0155233
Isoc1	Isoc1	0.870428	5.03389	5.84378	0.0251867	0.148104
Cfl1	Cfl1	0.869607	9.27894	13.9846	0.00127217	0.0257436
Slc50a1	Slc50a1	0.868118	5.33493	7.7205	0.0115126	0.0958841
Commd1	Commd1	0.866949	6.34911	9.8358	0.00514887	0.0593007
Hbegf	Hbegf	0.866812	8.02734	4.88051	0.0497571	0.217802
Tspan3	Tspan3	0.865511	6.10866	6.75909	0.017296	0.118938
Cyrib	Cyrib	0.865269	5.98358	6.62946	0.0181484	0.122401
C77080	C77080	0.865246	5.37108	1.89524	0.200372	0.462739
Epha2	Epha2	0.865034	6.34463	4.28571	0.060273	0.242647
Tmem256	Tmem256	0.863203	7.64645	6.32278	0.0254976	0.149087
Rpl7	Rpl7	0.86315	9.8054	9.71153	0.00547555	0.061467
Ly6c1	Ly6c1	0.862569	5.75866	0.820247	0.397276	0.655991
Noc2l	Noc2l	0.862344	4.86542	4.5761	0.0447937	0.204009
Rmdn1	Rmdn1	0.862166	4.51134	3.66234	0.069912	0.261509
Atp5mpl	Atp5mpl	0.861833	7.22834	12.3801	0.00213165	0.0355494
Dot1l	Dot1l	0.861825	5.86762	7.54122	0.0123686	0.099931
Tpm1	Tpm1	0.860494	9.62426	14.0714	0.00123809	0.0257436
Farsa	Farsa	0.860173	4.66056	4.63696	0.0435274	0.200266
Npm3	Npm3	0.858864	4.94821	5.22367	0.0331994	0.171518
Csrp1	Csrp1	0.858743	8.60091	18.3949	0.000350123	0.0124152
Fam117b	Fam117b	0.85727	4.87196	5.6279	0.0276984	0.15595
Pgk1	Pgk1	0.856857	6.89611	10.3313	0.00433515	0.0542123
Ndufb9	Ndufb9	0.856783	8.84553	14.0531	0.00124522	0.0257436
Rhof	Rhof	0.855829	5.53044	1.86263	0.205386	0.468036
Ifngr2	Ifngr2	0.854431	6.86113	12.6176	0.00197132	0.0335446
Rps29	Rps29	0.854403	10.8319	6.63261	0.0199698	0.129762
Lypla2	Lypla2	0.853435	5.08076	7.12996	0.0146141	0.109039
Rrp15	Rrp15	0.853281	4.3587	4.23639	0.0526806	0.224723
Asnsd1	Asnsd1	0.85256	4.81913	4.84683	0.0394633	0.191236
Cox6b1	Cox6b1	0.852357	8.96923	12.2244	0.00224461	0.0366498
Sdc1	Sdc1	0.850407	8.71495	14.6399	0.00103845	0.0235954
Pabpc1	Pabpc1	0.84939	7.97614	11.4735	0.00289542	0.0425408
Hif1a	Hif1a	0.848636	6.9325	12.1688	0.00228653	0.0369902
Samd8	Samd8	0.848455	5.86008	6.72385	0.017288	0.118938
Rap1gds1	Rap1gds1	0.846723	5.27496	6.7114	0.0173782	0.119152
Chchd4	Chchd4	0.844279	5.85956	7.7562	0.0113502	0.0950955
Clic4	Clic4	0.843328	6.36134	5.87474	0.0273811	0.155423
Habp4	Habp4	0.842068	5.68194	7.41998	0.0129877	0.103036
Anp32b	Anp32b	0.841597	6.958	11.0492	0.00334574	0.0460782
Sat1	Sat1	0.839551	7.49784	6.78384	0.0199407	0.129762
Cd63	Cd63	0.838827	8.91172	13.3101	0.00157506	0.0289378
Ppih	Ppih	0.838024	4.29603	3.59037	0.0724995	0.266153
Car2	Car2	0.834213	6.95189	8.85523	0.0078578	0.0770525
Marcks	Marcks	0.833936	5.50859	3.29313	0.091621	0.302431
Smyd2	Smyd2	0.832886	5.0725	6.68093	0.0176012	0.11997
Gja1	Gja1	0.832858	8.84955	13.824	0.00133797	0.0266116
Pycard	Pycard	0.83273	5.54553	4.11636	0.0587579	0.239431
Glrx3	Glrx3	0.832567	6.3355	8.47882	0.00855481	0.0801913
S100a16	S100a16	0.831773	7.33113	7.07727	0.0171296	0.118841
Zcrb1	Zcrb1	0.831584	6.98745	16.5912	0.000581302	0.0162603
Tubb5	Tubb5	0.831162	7.68232	11.1891	0.00318758	0.0445817
Cdc34	Cdc34	0.830601	6.00196	7.76241	0.0113222	0.0950876
Exosc1	Exosc1	0.83056	4.74671	4.08326	0.0567465	0.234777
Slc16a2	Slc16a2	0.830121	5.66449	8.90733	0.00726471	0.073921
Rpl22l1	Rpl22l1	0.829245	8.91587	11.8724	0.00252513	0.0393977
Mrps18a	Mrps18a	0.827163	6.04529	7.1811	0.0143114	0.108149
Slc11a2	Slc11a2	0.825829	4.88929	4.48646	0.0467354	0.209936
Ell2	Ell2	0.825322	4.87246	3.56411	0.0737954	0.268163
Rbm3	Rbm3	0.825268	8.75679	11.503	0.00286199	0.0422864
Plpp2	Plpp2	0.824799	5.53858	7.33896	0.0134207	0.105332
Ssbp4	Ssbp4	0.824675	4.92598	3.77757	0.0661574	0.255496
Ndufc1	Ndufc1	0.823886	7.68071	11.4151	0.00294929	0.0425408
H2-Eb1	H2-Eb1	0.823624	5.56686	0.596742	0.467268	0.710106
Pkig	Pkig	0.822481	4.8215	3.25547	0.0866134	0.292081
Lsm3	Lsm3	0.821519	5.37209	6.75291	0.0170794	0.11861
Dcps	Dcps	0.821408	4.19066	2.6842	0.116809	0.345136
Ran	Ran	0.819062	7.5435	11.4222	0.00294216	0.0425408
Igf2r	Igf2r	0.818927	6.8837	10.2455	0.00444122	0.0543646
Ndufa10	Ndufa10	0.818722	6.55391	13.6136	0.00142988	0.0272981
Ciao2a	Ciao2a	0.81809	5.5722	5.49131	0.0296361	0.162136
Rpl37a	Rpl37a	0.817747	10.8205	6.18301	0.0238223	0.143815
Slc25a1	Slc25a1	0.81506	5.8783	8.51346	0.00844157	0.0799817
Npc2	Npc2	0.815039	10.6756	2.88855	0.121667	0.354156
Eif3c	Eif3c	0.81425	7.883	16.0962	0.000671276	0.0175206
Cox4i1	Cox4i1	0.813803	9.76852	14.9365	0.000948617	0.0222476
Pafah1b3	Pafah1b3	0.811713	5.74506	7.19447	0.0142335	0.107803
Elovl7	Elovl7	0.809224	4.72787	3.87515	0.0628619	0.248809
C1qtnf12	C1qtnf12	0.807466	4.52646	4.00514	0.0589583	0.239914
Dbf4	Dbf4	0.806985	4.24275	2.01211	0.17155	0.427003
Psmb9	Psmb9	0.806524	4.8771	3.65365	0.0702188	0.262117
Atpif1	Atpif1	0.80535	8.41107	13.7599	0.00136526	0.0268502
Naa50	Naa50	0.804417	5.7779	6.93876	0.0158105	0.114824
Pfdn1	Pfdn1	0.804361	7.50657	11.5154	0.00284989	0.0422864
Eif5	Eif5	0.803215	7.95132	13.1309	0.00166841	0.0298824
Hpf1	Hpf1	0.8021	5.01599	4.17642	0.0542318	0.228823
Hmgcr	Hmgcr	0.801654	6.27258	9.68385	0.00544241	0.0613342
Aimp1	Aimp1	0.801046	6.7572	10.7256	0.00374599	0.0493344
Bax	Bax	0.800644	7.15699	11.9755	0.00243916	0.0385706
Tgif1	Tgif1	0.800473	4.81797	2.58493	0.12608	0.358528
Pcgf6	Pcgf6	0.800122	4.2938	2.46057	0.132247	0.367561
Natd1	Natd1	0.799877	4.75126	3.78273	0.0658178	0.254956
Gpx1	Gpx1	0.799288	8.9299	13.4006	0.00153014	0.0283614
Pgpep1	Pgpep1	0.798732	4.6606	3.60252	0.0720552	0.265528
Srpk1	Srpk1	0.79837	6.01551	8.83514	0.00746597	0.0754706
Serf2	Serf2	0.798286	10.1333	10.0324	0.00479481	0.0569617
Zcchc17	Zcchc17	0.79721	5.5893	7.92907	0.010599	0.0903545
Nop58	Nop58	0.796521	5.28066	3.94805	0.0615857	0.245678
Nars	Nars	0.796466	6.4136	3.08165	0.108143	0.331851
Atp5e	Atp5e	0.796251	9.37884	9.62465	0.00556178	0.0618847
Ldlr	Ldlr	0.79617	6.42238	2.42642	0.153622	0.401866
Bex3	Bex3	0.795475	7.56828	10.3732	0.00424328	0.0538735
Slc4a4	Slc4a4	0.79389	4.60027	2.86165	0.106063	0.327726
Usp5	Usp5	0.791873	4.93384	4.82067	0.0399456	0.192358
Cmpk1	Cmpk1	0.791559	7.27102	13.1548	0.00165561	0.0298248
Tspo	Tspo	0.790716	9.26239	11.5275	0.00283819	0.0422181
Fez2	Fez2	0.790399	4.98016	4.24628	0.0524296	0.224723
C1d	C1d	0.789514	6.14612	8.30191	0.00916025	0.08296
Atp5c1	Atp5c1	0.788428	7.97551	13.6452	0.00141566	0.0272311
Zbtb18	Zbtb18	0.788226	5.48765	6.01122	0.0234147	0.142456
Cox7c	Cox7c	0.788203	9.2356	9.53406	0.00575009	0.0632261
Ndnf	Ndnf	0.787239	11.2494	6.67224	0.0180169	0.121866
Morn2	Morn2	0.787073	4.67578	3.22134	0.0876422	0.29417
Xpnpep1	Xpnpep1	0.785569	5.16229	5.93945	0.0241565	0.144466
Mrpl52	Mrpl52	0.785487	7.8631	9.95763	0.00492618	0.0576445
Pitpnm2	Pitpnm2	0.785146	5.08612	1.60512	0.231558	0.502556
Mphosph10	Mphosph10	0.785029	4.68623	3.397	0.0800186	0.279091
Pgam1	Pgam1	0.783662	7.27562	11.4226	0.00294171	0.0425408
Mrpl2	Mrpl2	0.781995	5.94425	6.59508	0.018247	0.122948
Cox7a2l	Cox7a2l	0.781745	7.94232	10.8377	0.00360165	0.0482824
Rpl24	Rpl24	0.781397	8.0598	10.7151	0.00375981	0.0493413
Mrpl16	Mrpl16	0.778982	4.65257	3.27935	0.0850347	0.289051
Cmip	Cmip	0.778661	4.7929	3.49149	0.0762371	0.271554
Cops6	Cops6	0.778238	6.2786	9.07264	0.00682616	0.0708397
Ndufs6	Ndufs6	0.776823	7.86033	8.64196	0.008272	0.0793368
Blzf1	Blzf1	0.776303	4.67927	3.60472	0.0719748	0.265407
Ift46	Ift46	0.77496	4.36532	2.75824	0.112176	0.337443
Irf2bpl	Irf2bpl	0.774837	6.62923	11.8068	0.00258162	0.0400122
Hint1	Hint1	0.774502	9.07635	13.9862	0.00127151	0.0257436
Xpot	Xpot	0.772347	5.77275	4.27533	0.0541145	0.228603
Prelid3b	Prelid3b	0.771945	5.35944	4.55363	0.0452716	0.205198
Dnlz	Dnlz	0.768584	5.82525	6.07043	0.022822	0.140485
Hyal2	Hyal2	0.768063	4.72028	2.82726	0.108264	0.332075
Gars	Gars	0.76657	6.01878	8.04806	0.0101141	0.0880423
Cep83	Cep83	0.766272	4.7428	4.00239	0.059038	0.239914
Tmem126a	Tmem126a	0.766112	5.86617	5.81017	0.0255603	0.149087
Sde2	Sde2	0.765911	5.01611	5.14024	0.0344828	0.175456
Bcat2	Bcat2	0.765124	5.07844	5.57036	0.0284146	0.158711
Nelfcd	Nelfcd	0.76395	4.7492	2.85252	0.106769	0.329073
Mecr	Mecr	0.763466	4.51342	3.55217	0.0739178	0.268163
Arpc1b	Arpc1b	0.762674	7.18174	8.71466	0.00783934	0.076979
Rpp30	Rpp30	0.762188	4.61295	4.45877	0.0473546	0.211119
Atp5l	Atp5l	0.761185	9.00274	12.0817	0.00235392	0.0379928
Arl2	Arl2	0.760915	6.14584	7.70848	0.0115679	0.0962305
Cdc42se1	Cdc42se1	0.759818	6.09717	7.65284	0.0118277	0.0973396
Rpl21	Rpl21	0.758232	10.5138	4.88855	0.0428253	0.199092
Naf1	Naf1	0.757383	4.35473	2.37886	0.138486	0.378184
Pebp1	Pebp1	0.75737	7.9258	13.7248	0.00138048	0.0269983
Pmm1	Pmm1	0.757042	5.17353	4.28403	0.0514845	0.222035
Slc25a39	Slc25a39	0.756593	6.24457	10.2775	0.0043907	0.0542123
Rbm17	Rbm17	0.755891	5.76598	7.83962	0.0109805	0.0925502
Eif2s2	Eif2s2	0.755802	8.08012	9.75561	0.00530153	0.0604352
Shkbp1	Shkbp1	0.755528	4.51891	2.38087	0.138393	0.378167
Slc6a8	Slc6a8	0.755468	6.51124	11.8786	0.0025199	0.0393977
Atp13a4	Atp13a4	0.755187	4.64653	1.37386	0.263512	0.537201
Marchf5	Marchf5	0.75482	6.7506	9.95931	0.00492319	0.0576445
Amz2	Amz2	0.754551	4.84494	3.84049	0.0639521	0.251404
Fdft1	Fdft1	0.754533	5.78293	5.95233	0.0240215	0.144181
Trp53inp2	Trp53inp2	0.751997	5.70385	5.76765	0.026042	0.150859
Aimp2	Aimp2	0.751301	5.20921	4.05479	0.0575414	0.236672
Tom1l1	Tom1l1	0.749827	6.14278	7.23941	0.0139749	0.107116
Fbl	Fbl	0.749485	5.14201	3.77815	0.0659685	0.255187
Ppl	Ppl	0.748111	6.43267	3.10915	0.104783	0.325093
Hscb	Hscb	0.747164	4.62604	2.78292	0.11068	0.335162
Ier2	Ier2	0.747161	5.71377	4.85751	0.0394947	0.191236
Tomm7	Tomm7	0.74604	7.84625	6.28886	0.0232863	0.142139
Idh3b	Idh3b	0.745923	5.82801	7.25741	0.0138729	0.106949
Ndufaf8	Ndufaf8	0.745687	6.25648	7.88925	0.010767	0.0915192
Ptpmt1	Ptpmt1	0.745581	6.37683	7.18277	0.0143017	0.108149
Erp29	Erp29	0.745039	7.33492	9.94292	0.0049525	0.05776
mt-Nd2	mt-Nd2	0.743573	10.4758	7.51117	0.0125189	0.100814
Bak1	Bak1	0.743318	5.00279	3.39519	0.0800928	0.279128
Eif3i	Eif3i	0.74296	7.01707	7.6497	0.0120746	0.0982339
Jagn1	Jagn1	0.742817	5.6535	6.34251	0.0203064	0.13044
Rab3d	Rab3d	0.742438	5.31984	6.38914	0.0199074	0.129762
Ptma	Ptma	0.742033	9.79544	10.9028	0.00352064	0.0473735
Ybx3	Ybx3	0.740491	7.05524	10.9444	0.0034699	0.0470312
Pigyl	Pigyl	0.739462	6.55801	8.9827	0.00706097	0.0725843
Sdhaf4	Sdhaf4	0.738209	5.61416	4.96493	0.0373666	0.185538
Bola3	Bola3	0.737533	6.4731	8.41011	0.00878449	0.0814096
Mrps28	Mrps28	0.734064	6.12221	6.93562	0.015831	0.114824
Chid1	Chid1	0.732502	4.59409	2.78597	0.110497	0.335118
Gm20559	Gm20559	0.732116	6.07316	4.96774	0.0375707	0.18567
Ide	Ide	0.73135	6.27992	4.13648	0.0598768	0.241404
R3hdm4	R3hdm4	0.731147	6.78081	10.5777	0.00394641	0.0511213
Ptgs1	Ptgs1	0.727873	6.89259	8.13812	0.0097636	0.0862507
Cs	Cs	0.727567	6.18257	7.24368	0.0139506	0.107116
Ralb	Ralb	0.727146	5.82634	6.12384	0.0223018	0.137957
Polr1c	Polr1c	0.726802	5.34775	5.26175	0.0326318	0.169709
Atp13a1	Atp13a1	0.726356	5.23621	4.83988	0.0395908	0.191569
Oxct1	Oxct1	0.725604	6.24534	8.41895	0.00875457	0.0814096
Eif3b	Eif3b	0.724814	7.33889	11.769	0.00261484	0.040349
Rps27	Rps27	0.724773	10.4014	2.36276	0.15687	0.405983
Ndufa5	Ndufa5	0.724314	7.52877	6.3974	0.0211661	0.134001
Mapk6	Mapk6	0.723759	5.34811	3.30955	0.0848945	0.289051
Irak2	Irak2	0.723207	5.66317	5.91698	0.0243941	0.145145
Bmi1	Bmi1	0.721657	5.20972	5.41347	0.0304762	0.164342
Txn2	Txn2	0.721529	6.27208	7.10394	0.0147708	0.109655
Glud1	Glud1	0.720146	6.93788	10.8308	0.00361035	0.0482824
Tst	Tst	0.719342	6.40556	6.47595	0.0191876	0.126971
Foxk2	Foxk2	0.718869	4.72226	3.39481	0.0801085	0.279128
Etfa	Etfa	0.718769	6.47842	7.75837	0.0113404	0.0950955
Psat1	Psat1	0.718231	5.22777	4.1614	0.0546284	0.229633
Ppp4r1	Ppp4r1	0.717889	5.05632	3.84445	0.0638264	0.25105
1700123O20Rik	1700123O20Rik	0.717795	5.63718	5.94161	0.0241338	0.144453
Lamp1	Lamp1	0.717453	9.76495	12.2918	0.00219494	0.0361753
Ccm2	Ccm2	0.717299	4.71532	3.59094	0.0724787	0.266153
Dstn	Dstn	0.716913	10.4049	10.0538	0.00475793	0.0567149
Polr2m	Polr2m	0.716328	6.335	6.8765	0.0162234	0.115639
Ndufb2	Ndufb2	0.716181	7.17534	3.10538	0.107055	0.329807
Zfas1	Zfas1	0.714728	6.59135	3.67913	0.0772227	0.273139
Fastk	Fastk	0.713474	5.49016	5.65157	0.0274097	0.155423
Apoo	Apoo	0.713426	4.61382	3.86134	0.0632937	0.249795
Cct3	Cct3	0.712577	7.05793	11.4217	0.00294268	0.0425408
Uqcr11	Uqcr11	0.712166	8.79418	8.10051	0.00990831	0.0869578
Rps14	Rps14	0.712081	10.7024	7.75042	0.0113763	0.0952006
Tbc1d14	Tbc1d14	0.711539	4.78193	2.455	0.133128	0.36886
Esd	Esd	0.711058	7.57602	7.98188	0.0103807	0.0892077
Lamtor1	Lamtor1	0.709254	6.83177	9.98389	0.00487959	0.0575339
Mrpl17	Mrpl17	0.708193	6.76708	9.23441	0.0064253	0.0682482
Txnl4a	Txnl4a	0.707891	6.44129	6.971	0.0156013	0.113745
Mrpl12	Mrpl12	0.707719	6.7351	8.78724	0.00760295	0.0763667
Prkab1	Prkab1	0.707594	4.38637	2.4891	0.130148	0.364923
Atp5o.1	Atp5o.1	0.707293	7.69772	9.19527	0.00651982	0.0688356
Adh5	Adh5	0.705527	6.14727	4.901	0.0387423	0.188895
Ddx27	Ddx27	0.704905	4.80628	4.02153	0.0584861	0.239045
Traf4	Traf4	0.704797	4.86426	3.82686	0.0643868	0.252406
Atox1	Atox1	0.704629	8.21189	10.3582	0.0042661	0.0540655
Arpc5l	Arpc5l	0.704314	6.65528	9.88349	0.0050604	0.0587086
Maip1	Maip1	0.702869	4.71076	3.23971	0.0868069	0.292593
Ndufb8	Ndufb8	0.702852	7.94426	8.16165	0.00967426	0.0858697
Etf1	Etf1	0.702774	6.55937	9.29361	0.00628522	0.0670646
Atp5h	Atp5h	0.701827	9.07527	9.93795	0.00496142	0.0577681
Dst	Dst	0.701687	5.70927	4.91573	0.0382243	0.187281
Uqcr10	Uqcr10	0.701612	8.40277	10.1124	0.00465856	0.0557202
Micos13	Micos13	0.701506	7.37597	8.30261	0.00915778	0.08296
Cct2	Cct2	0.698758	7.23795	11.7797	0.00260538	0.0402916
Ndufaf2	Ndufaf2	0.697074	4.92885	3.51967	0.0751496	0.269921
Rras	Rras	0.696964	7.80513	7.39361	0.0132482	0.104423
Cnpy3	Cnpy3	0.696827	4.97566	3.74348	0.0671217	0.256679
Rap2b	Rap2b	0.696542	4.78522	2.17916	0.156325	0.404854
Rfk	Rfk	0.695823	6.11883	5.60402	0.0279932	0.156755
Klhl5	Klhl5	0.695769	4.79214	2.92156	0.102701	0.320759
Pno1	Pno1	0.695562	5.29544	4.22836	0.0528854	0.225049
Lrrfip2	Lrrfip2	0.695308	6.94485	7.64505	0.0118646	0.0973396
Abracl	Abracl	0.69486	7.28069	8.13365	0.00978068	0.0862507
Hadh	Hadh	0.693978	5.90595	5.85321	0.0250831	0.147866
Rbfa	Rbfa	0.693215	5.06117	3.75872	0.0666119	0.256517
Hikeshi	Hikeshi	0.69222	5.00373	3.33048	0.0828113	0.285009
Cltb	Cltb	0.691979	6.95814	8.9343	0.00719107	0.0734913
Rnft1	Rnft1	0.691727	4.88221	4.23812	0.0526367	0.224723
Taldo1	Taldo1	0.691696	7.56146	7.19513	0.014373	0.10816
Twf1	Twf1	0.691575	6.6922	8.20568	0.00950954	0.0848367
Ccnd3	Ccnd3	0.689584	7.15081	6.20147	0.0220919	0.13775
Aprt	Aprt	0.689112	6.91461	9.33684	0.00618506	0.0663996
Gm2000	Gm2000	0.688994	5.15565	3.30556	0.0838864	0.287636
Timm8b	Timm8b	0.688358	7.27508	9.48682	0.0058511	0.0639884
Slc9a3r1	Slc9a3r1	0.688288	5.51911	4.37964	0.0491761	0.215926
Romo1	Romo1	0.688117	7.86776	7.67078	0.0117432	0.0972038
Pdcd5	Pdcd5	0.687875	7.10738	10.3865	0.00422325	0.0537164
Mrps30	Mrps30	0.687826	5.1731	4.12987	0.0554719	0.231165
Hsp90ab1	Hsp90ab1	0.687561	10.1326	6.90699	0.0160197	0.115266
Phf10	Phf10	0.686456	5.60537	4.72684	0.0417314	0.196437
Gpc4	Gpc4	0.686312	4.97155	3.09178	0.0938102	0.306487
Gm17018	Gm17018	0.685998	5.07249	3.68815	0.0690101	0.259445
H2-K1	H2-K1	0.68588	9.07607	10.0046	0.00484315	0.0572454
Sh3d21	Sh3d21	0.685581	5.10478	2.21506	0.156158	0.404799
Cox6a1	Cox6a1	0.684365	8.29844	11.0339	0.00336358	0.0460782
Wdfy1	Wdfy1	0.683535	5.64169	1.45409	0.256743	0.530018
Trp53inp1	Trp53inp1	0.683457	6.05454	3.10267	0.0981896	0.313216
Smarcd2	Smarcd2	0.6833	5.05811	4.0595	0.0574089	0.236265
Tagln2	Tagln2	0.682765	9.44474	9.56313	0.00568891	0.0628483
Plin2	Plin2	0.68175	6.33921	8.48553	0.00853275	0.0801913
Emc8	Emc8	0.680708	5.81623	6.73503	0.0172074	0.118856
Atp5j2	Atp5j2	0.68015	8.73125	6.51642	0.0192248	0.127097
Wdr43	Wdr43	0.679217	5.13578	3.49632	0.0760493	0.271174
Xpc	Xpc	0.678253	4.96901	3.4572	0.077585	0.273886
Atpsckmt	Atpsckmt	0.677857	4.90155	3.52301	0.0750221	0.269805
Lias	Lias	0.677737	5.10785	3.62675	0.0711781	0.264106
Ndufv2	Ndufv2	0.677523	6.95219	9.95246	0.00493541	0.0576564
Myof	Myof	0.677515	7.39079	10.2652	0.00441004	0.0542123
Ino80b	Ino80b	0.676528	5.12241	3.58236	0.0727941	0.266269
Tle5	Tle5	0.676447	8.84592	10.4428	0.00413953	0.0527781
Enpp5	Enpp5	0.675111	6.36427	7.15603	0.0144589	0.108457
Cd320	Cd320	0.67476	4.66664	2.52869	0.127301	0.360104
Psmc5	Psmc5	0.674274	6.80923	9.34515	0.00616601	0.0663282
Get3	Get3	0.673344	5.3828	4.71073	0.042047	0.197294
Kif3a	Kif3a	0.673031	4.57651	2.72859	0.114005	0.341334
Ctps	Ctps	0.672842	6.75006	4.58278	0.0473897	0.211119
Cuta	Cuta	0.672505	7.48142	9.53204	0.00575438	0.0632261
Glrx	Glrx	0.672361	5.34385	3.91711	0.0615703	0.245678
Exosc8	Exosc8	0.671417	4.67302	2.4419	0.133643	0.369703
Myadm	Myadm	0.670915	8.19259	1.22026	0.305666	0.578394
Msrb1	Msrb1	0.670113	6.19283	5.12322	0.0347513	0.176293
Tomm20	Tomm20	0.669771	8.01091	9.79958	0.0052172	0.0598529
Eif3h	Eif3h	0.668884	8.03821	7.22538	0.0141102	0.107216
Adamtsl5	Adamtsl5	0.668838	4.95544	2.65303	0.118924	0.349358
Mfsd11	Mfsd11	0.668751	4.56747	2.25654	0.148501	0.394188
Sesn2	Sesn2	0.66869	4.61741	2.17196	0.155939	0.404452
Rev3l	Rev3l	0.668359	5.12505	3.4285	0.078734	0.276294
Alad	Alad	0.668334	6.19153	6.53421	0.018721	0.124825
Psmd12	Psmd12	0.668249	5.97845	5.92217	0.024339	0.145136
Eno1	Eno1	0.668067	6.82745	4.78443	0.0434415	0.200002
Robo1	Robo1	0.667006	5.32275	5.33157	0.031619	0.167798
Gk	Gk	0.666606	4.60981	2.43482	0.134176	0.370717
Cetn2	Cetn2	0.666523	5.38108	4.28606	0.051434	0.222035
Acot13	Acot13	0.666061	6.75032	8.76897	0.00765592	0.0765587
Fra10ac1	Fra10ac1	0.66493	4.48361	1.9909	0.173442	0.429233
Ss18l2	Ss18l2	0.664707	5.51042	5.30759	0.0319628	0.168332
Ndufa4	Ndufa4	0.664603	9.50236	8.14916	0.00972158	0.0860721
Rpp14	Rpp14	0.664593	4.54	2.94533	0.101402	0.319139
Lsm10	Lsm10	0.664282	5.82423	5.0464	0.0359938	0.181099
Elob	Elob	0.662743	9.26132	8.3502	0.0089904	0.0822967
Tmem43	Tmem43	0.66248	6.8864	2.40407	0.151971	0.400197
Lzts2	Lzts2	0.662477	5.91268	5.7766	0.0259397	0.150492
Mrps35	Mrps35	0.661411	5.36739	3.75629	0.066693	0.256517
Ssx2ip	Ssx2ip	0.659968	5.81987	4.97229	0.0372402	0.185041
Cnih1	Cnih1	0.659787	5.85582	5.95956	0.023946	0.144066
Cops9	Cops9	0.65977	7.14173	7.1058	0.0147595	0.109655
Slc25a3	Slc25a3	0.65948	9.04537	10.1973	0.00451866	0.05492
Rmdn2	Rmdn2	0.658595	4.71111	3.44206	0.0781886	0.274926
Ndufa2	Ndufa2	0.658207	8.11753	8.82967	0.00748149	0.0754706
Hebp1	Hebp1	0.65811	4.85879	2.206	0.153517	0.401866
Dhrs7b	Dhrs7b	0.657574	5.16924	3.98151	0.0596468	0.241094
Ghitm	Ghitm	0.657503	7.49431	9.56072	0.00569395	0.0628483
Ndufb6	Ndufb6	0.657365	6.93134	7.65503	0.0118174	0.0973396
Rbm47	Rbm47	0.657101	6.12841	5.4678	0.0297437	0.162136
Uchl3	Uchl3	0.655963	5.06525	3.30251	0.0840191	0.287636
Tmem183a	Tmem183a	0.655875	5.42534	4.69723	0.0423135	0.197792
Card19	Card19	0.654875	6.5345	4.97315	0.0377074	0.18567
Pheta1	Pheta1	0.654298	4.53539	2.8428	0.107148	0.32995
Amd1	Amd1	0.653599	4.83829	2.70958	0.115196	0.343145
Cox11	Cox11	0.653282	4.5989	2.94677	0.101324	0.319139
Suds3	Suds3	0.651666	5.89241	5.67286	0.027153	0.154867
Arhgef5	Arhgef5	0.651588	6.06461	6.28732	0.0207905	0.132099
Evl	Evl	0.65118	4.78777	2.44337	0.133532	0.369541
Rrm1	Rrm1	0.650587	4.70184	2.47744	0.131001	0.365737
Mrpl21	Mrpl21	0.649762	6.00811	6.32594	0.0204505	0.131126
Wdr70	Wdr70	0.648469	4.92623	3.05578	0.0956128	0.309211
Vps11	Vps11	0.647984	4.75273	2.98973	0.099027	0.314743
Impdh2	Impdh2	0.647973	5.00039	4.13506	0.0553323	0.231093
Uqcrh	Uqcrh	0.647745	8.81145	8.98887	0.00704459	0.0725843
Gm47283	Gm47283	0.64756	6.14758	0.840011	0.389115	0.647843
Atp5pb	Atp5pb	0.64741	8.69211	10.261	0.00441667	0.0542123
P3h1	P3h1	0.646496	4.4368	1.80931	0.193478	0.454151
Pdcd2l	Pdcd2l	0.645964	4.62539	2.58932	0.123082	0.354951
Med22	Med22	0.645961	4.37793	2.48941	0.130125	0.364923
Coa6	Coa6	0.645526	5.35102	3.5426	0.0742781	0.268639
Mettl1	Mettl1	0.643363	4.23841	1.3919	0.251773	0.525007
Svip	Svip	0.64334	4.82313	2.98232	0.0994188	0.31518
Ift22	Ift22	0.641891	4.94443	3.47603	0.0768414	0.272088
Ak3	Ak3	0.641669	6.26096	6.401	0.0198073	0.129687
Nsmce1	Nsmce1	0.641292	5.74942	4.40175	0.0486593	0.215008
Gpd1l	Gpd1l	0.641171	4.77218	2.6576	0.118529	0.348747
Mbd3	Mbd3	0.638779	6.19421	5.67643	0.0271101	0.154748
Cstf2	Cstf2	0.638626	4.48719	1.66746	0.211525	0.476609
Erg28	Erg28	0.638515	6.21476	5.77507	0.0259572	0.150492
Tradd	Tradd	0.638202	4.61382	3.11489	0.0926734	0.30438
Kcnk1	Kcnk1	0.638037	4.94349	1.28907	0.276632	0.552035
Llph	Llph	0.637939	6.40671	5.6324	0.0276432	0.15595
Tmem79	Tmem79	0.637922	4.40387	1.63545	0.215432	0.480384
Mrpl55	Mrpl55	0.637643	5.96205	5.04472	0.0360215	0.181099
Cox5b	Cox5b	0.636863	8.57147	7.57009	0.0122261	0.0992363
Mrpl42	Mrpl42	0.635955	6.17236	6.5567	0.0185443	0.124236
Pacs2	Pacs2	0.635189	5.18922	4.09161	0.0565157	0.234098
Acp1	Acp1	0.635186	6.37915	6.91619	0.0159588	0.115184
Gipc1	Gipc1	0.634937	5.3488	2.51639	0.13032	0.364996
Pitpna	Pitpna	0.634869	6.78643	8.55933	0.00829414	0.0793368
Rdm1	Rdm1	0.634619	4.59004	2.36852	0.139301	0.379229
Wfdc2	Wfdc2	0.634552	10.3753	4.43817	0.049013	0.215443
Dnase2a	Dnase2a	0.634533	5.17809	3.90339	0.0619891	0.246727
Mettl9	Mettl9	0.632885	5.2191	3.249	0.0863875	0.291769
Rnf121	Rnf121	0.632784	4.46256	2.46366	0.132018	0.367233
Tuba1c	Tuba1c	0.632727	5.1458	3.30298	0.0839985	0.287636
Mrpl27	Mrpl27	0.632535	6.16208	5.28901	0.0322321	0.1684
Mtx1	Mtx1	0.632533	5.18736	3.57066	0.0732273	0.266803
Herc4	Herc4	0.632192	4.63915	2.60102	0.122288	0.354493
Gtf2e2	Gtf2e2	0.631544	4.31787	2.03652	0.168815	0.424436
Gna11	Gna11	0.631233	6.35773	6.41525	0.0196878	0.12941
Ndufs5	Ndufs5	0.630556	8.18863	6.14848	0.0222535	0.13778
Tomm70a	Tomm70a	0.630359	5.9757	3.80018	0.0653482	0.25447
Nucks1	Nucks1	0.630327	7.10288	6.66449	0.0177229	0.120457
Tmem134	Tmem134	0.630326	7.07309	8.54615	0.00833622	0.0794881
Sf3b4	Sf3b4	0.629909	5.35281	4.7427	0.0414233	0.195584
Tmem116	Tmem116	0.628933	6.00279	4.99385	0.0368726	0.183829
Lsm6	Lsm6	0.627337	6.43172	6.17746	0.0217929	0.136736
Nradd	Nradd	0.625761	4.85738	2.98448	0.0993044	0.31518
Micos10	Micos10	0.624861	8.37703	8.21429	0.00947769	0.084768
Ptges2	Ptges2	0.624322	4.68848	2.60716	0.121873	0.354347
Uxt	Uxt	0.623762	5.06908	3.21087	0.0881231	0.295046
Mybbp1a	Mybbp1a	0.623221	5.3901	3.99585	0.059228	0.240231
Uqcrc1	Uqcrc1	0.623208	6.61054	7.48757	0.0126384	0.101179
Opa3	Opa3	0.623097	4.89719	2.70879	0.115246	0.343148
Pex11b	Pex11b	0.622869	4.33825	1.65051	0.213407	0.478852
Gabarap	Gabarap	0.622591	9.02819	8.1885	0.00957345	0.0851903
Trappc1	Trappc1	0.622536	5.2419	2.91322	0.103162	0.321624
Pcyox1	Pcyox1	0.622037	5.51757	4.02669	0.0583384	0.23897
Rhbdf2	Rhbdf2	0.622032	5.38445	3.33886	0.082453	0.284407
Eif4a1	Eif4a1	0.621749	8.44992	9.80726	0.00520263	0.0597834
Ndufs4	Ndufs4	0.621714	7.02665	6.3676	0.0200906	0.129862
Cycs	Cycs	0.621535	7.30112	7.88262	0.0107952	0.0915247
Zfp36l1	Zfp36l1	0.621282	8.46616	5.25777	0.0337359	0.173397
Aldh1a1	Aldh1a1	0.6208	5.01665	0.646365	0.443455	0.691821
Mrpl46	Mrpl46	0.620771	5.44974	4.34157	0.0500806	0.218531
Cox20	Cox20	0.620658	5.12426	2.99249	0.0988813	0.314423
Zc3h14	Zc3h14	0.620199	6.08389	5.54737	0.0287067	0.159794
Lpp	Lpp	0.619916	7.99155	7.46602	0.0127486	0.101714
Myl6	Myl6	0.619205	11.2369	5.75392	0.0261996	0.151155
Nup50	Nup50	0.618962	5.20408	4.13921	0.0552205	0.230933
Gnl1	Gnl1	0.618947	5.20144	3.89651	0.0622005	0.247293
Mrpl35	Mrpl35	0.61836	5.8362	4.80961	0.0401516	0.192931
Tnks	Tnks	0.618101	5.64196	4.90771	0.0383663	0.187625
Prmt1	Prmt1	0.618011	6.046	4.39918	0.048719	0.215048
Cd81	Cd81	0.61799	9.78931	5.77659	0.0259398	0.150492
Col6a1	Col6a1	0.617461	5.44343	3.03777	0.0967744	0.31082
Ociad2	Ociad2	0.617288	5.97564	4.62086	0.0438584	0.201393
Dusp22	Dusp22	0.617128	4.48717	1.80382	0.194127	0.454545
Noct	Noct	0.616743	4.86548	0.90956	0.360458	0.62353
Nfe2l1	Nfe2l1	0.61655	7.11009	9.0989	0.00675923	0.0706199
Acbd6	Acbd6	0.61541	5.99109	5.49374	0.0294011	0.161966
Calm1	Calm1	0.615314	10.8451	5.2963	0.0321261	0.168362
Snhg12	Snhg12	0.61517	4.77998	2.62431	0.120723	0.352725
Ctsa	Ctsa	0.614639	6.50182	6.54188	0.0186605	0.124658
Ccdc43	Ccdc43	0.614423	4.75892	2.98047	0.0995168	0.31518
Lap3	Lap3	0.614231	6.02073	5.3199	0.0317859	0.167922
Ndufb5	Ndufb5	0.61335	7.65469	8.21829	0.00946292	0.0847438
Eea1	Eea1	0.612329	5.90387	4.78538	0.0406069	0.193814
Smim7	Smim7	0.612196	6.62361	6.83903	0.0164777	0.116169
Gng12	Gng12	0.61196	6.90223	7.91851	0.0106433	0.0905774
Arfip2	Arfip2	0.611787	4.7798	2.02789	0.169678	0.425925
Anxa2	Anxa2	0.61157	10.125	6.06181	0.0229072	0.140674
Dgcr6	Dgcr6	0.610309	6.44474	4.9181	0.0381825	0.187206
Btf3	Btf3	0.610052	9.19032	7.78897	0.0112034	0.0942023
Bag4	Bag4	0.609333	4.46041	1.70376	0.206449	0.468934
Nudt2	Nudt2	0.609129	4.8557	2.85637	0.106366	0.328261
Irak1bp1	Irak1bp1	0.608764	4.32642	1.07122	0.315049	0.587752
Blvra	Blvra	0.608248	4.72155	2.75133	0.112599	0.338569
Morc2a	Morc2a	0.607956	4.57154	2.26663	0.147643	0.393098
Syngr2	Syngr2	0.607796	6.74865	4.2885	0.052591	0.224723
Tada2b	Tada2b	0.606875	4.53957	2.13063	0.159737	0.410732
Abhd8	Abhd8	0.60636	4.47895	1.76622	0.198647	0.460859
Hacd2	Hacd2	0.605558	5.4795	3.78218	0.0658362	0.254956
Cpt1a	Cpt1a	0.60474	5.02873	2.29419	0.145328	0.389755
Diablo	Diablo	0.604143	5.48835	4.44271	0.0477181	0.212043
Plaa	Plaa	0.603711	5.19373	3.17592	0.0897493	0.298144
Ldhb	Ldhb	0.603526	7.60278	5.47985	0.0297231	0.162136
Camk2d	Camk2d	0.603427	7.14965	4.25529	0.054159	0.228653
Snrnp40	Snrnp40	0.603086	5.18209	3.0302	0.0969183	0.310856
Cd99l2	Cd99l2	0.602396	5.19283	2.61643	0.12125	0.353672
Snhg18	Snhg18	0.601364	6.58264	7.55268	0.0123118	0.099587
Sema3c	Sema3c	0.601069	4.9431	1.83717	0.19157	0.452365
Colgalt1	Colgalt1	0.597914	6.27517	5.17984	0.0338668	0.173695
Hspa4l	Hspa4l	0.597607	6.27818	4.78552	0.0406043	0.193814
Gpi1	Gpi1	0.597281	6.75928	7.98654	0.0103617	0.0891535
Cystm1	Cystm1	0.596757	10.0487	6.35428	0.0202049	0.130026
Cyc1	Cyc1	0.596498	7.16338	7.87582	0.0108243	0.0915247
Actn4	Actn4	0.596469	8.19862	5.56583	0.0286462	0.159662
Dnajb14	Dnajb14	0.59622	5.49939	4.76072	0.0410763	0.194338
Timm13	Timm13	0.596119	8.0439	7.60343	0.0120638	0.0982339
Vps53	Vps53	0.595445	5.38537	4.59069	0.0444862	0.203477
Lamc2	Lamc2	0.595231	8.86356	3.07537	0.10228	0.319869
Ndufa8	Ndufa8	0.594384	7.47879	7.40977	0.0130414	0.103345
Polr2h	Polr2h	0.594038	4.75993	2.71893	0.114609	0.342412
Hspbp1	Hspbp1	0.593901	5.02073	3.07213	0.094789	0.307823
Jpt1	Jpt1	0.593794	5.8523	3.92753	0.0612541	0.245191
Itpripl2	Itpripl2	0.59359	6.49104	3.06007	0.100325	0.316718
Atp5d	Atp5d	0.593493	8.91812	8.50653	0.00846409	0.0799817
Ago2	Ago2	0.593201	6.24187	5.42436	0.0303277	0.164172
Rbis	Rbis	0.592981	5.84559	4.50756	0.04627	0.208428
Plbd2	Plbd2	0.592771	6.0634	3.94637	0.0606877	0.243331
Ccnd2	Ccnd2	0.592015	8.45067	7.23078	0.0140242	0.107142
Mfsd10	Mfsd10	0.591889	4.8162	2.52891	0.127285	0.360104
Pcyt1a	Pcyt1a	0.590703	6.52615	3.83217	0.0655074	0.254496
Atp11c	Atp11c	0.590158	4.80231	1.6664	0.211878	0.476794
Thumpd3	Thumpd3	0.589364	4.55969	2.02465	0.170004	0.426208
Becn1	Becn1	0.589283	5.77727	4.13366	0.0553698	0.231093
Pkm	Pkm	0.589182	8.34813	4.32681	0.0528885	0.225049
Denr	Denr	0.588356	6.28643	5.74616	0.0262893	0.151411
Eif3k	Eif3k	0.58791	7.71941	8.22932	0.00942238	0.0845075
Trappc9	Trappc9	0.587905	4.54965	1.88455	0.184847	0.444
Mrpl9	Mrpl9	0.587639	5.15272	3.17697	0.0896998	0.298144
Jak2	Jak2	0.58748	5.24257	3.06902	0.0949449	0.308187
Gng5	Gng5	0.587099	10.4241	7.17747	0.0143327	0.108149
Auh	Auh	0.586134	5.02812	3.44403	0.0781097	0.274926
Smarcc1	Smarcc1	0.586062	5.3831	3.87112	0.0629873	0.248809
AU040320	AU040320	0.585657	5.71274	4.11109	0.0559815	0.232364
Lrrc59	Lrrc59	0.585537	5.74443	2.94861	0.10172	0.319575
Map2	Map2	0.585516	5.05122	1.68339	0.211662	0.476612
Pigu	Pigu	0.585205	4.84134	2.9549	0.100885	0.318342
Atp5k	Atp5k	0.585195	7.84255	4.67988	0.0438083	0.201339
Me1	Me1	0.584925	6.32308	4.77315	0.0408389	0.194061
Mmp14	Mmp14	0.584501	5.52278	0.836094	0.385538	0.644425
Cyb561	Cyb561	0.584476	5.88416	4.39179	0.0488913	0.215255
Tdg	Tdg	0.58443	5.29145	3.35753	0.0816619	0.283146
Med11	Med11	0.584241	4.84879	2.33566	0.141928	0.38385
Ankrd39	Ankrd39	0.584029	4.37716	2.18432	0.154825	0.4029
Epcam	Epcam	0.583829	8.30796	6.45922	0.0193241	0.127634
Pfdn2	Pfdn2	0.583825	7.06388	6.51446	0.0188778	0.125512
Ndufc2	Ndufc2	0.583795	9.09389	5.44003	0.0301157	0.163655
Fam204a	Fam204a	0.583606	5.87854	4.95084	0.03761	0.18567
Isca1	Isca1	0.5836	4.36936	1.30627	0.266418	0.540457
Ing5	Ing5	0.583505	4.45541	1.65418	0.212918	0.478286
Glb1	Glb1	0.583276	4.85133	1.81533	0.193098	0.453857
Itgav	Itgav	0.583062	7.26613	4.36988	0.0504524	0.219471
Arpc2	Arpc2	0.582035	8.82974	8.3271	0.00907119	0.0828203
Plxna4	Plxna4	0.581688	5.72575	3.91845	0.0615296	0.245678
Nbas	Nbas	0.581546	4.35434	1.46468	0.240139	0.513246
Tkt	Tkt	0.581514	6.74034	6.81152	0.0166673	0.116904
Ckap4	Ckap4	0.581365	6.65312	5.98159	0.0237178	0.143678
Trmt1	Trmt1	0.581092	4.4519	1.84737	0.189051	0.448918
Hmbs	Hmbs	0.58108	4.65156	1.64164	0.214594	0.479402
Phyh	Phyh	0.580909	6.82926	4.41435	0.0489313	0.215255
Plaat3	Plaat3	0.580829	5.87009	3.64915	0.0703782	0.262414
Cd74	Cd74	0.580743	9.23477	2.89176	0.111769	0.336939
Ndufs8	Ndufs8	0.579938	7.23651	5.39438	0.0307384	0.16487
Ccdc58	Ccdc58	0.579497	4.55686	1.68725	0.208575	0.472084
Necap2	Necap2	0.579273	6.3387	6.18419	0.02173	0.136463
Cyp51	Cyp51	0.578983	5.82558	2.9587	0.101142	0.319012
Slc25a4	Slc25a4	0.578802	8.55069	5.80776	0.0255874	0.149087
Sh3d19	Sh3d19	0.578646	5.6366	3.54188	0.0743053	0.268639
Eif2b5	Eif2b5	0.578461	5.7929	4.95697	0.0375038	0.18567
Ldha	Ldha	0.578114	7.70744	7.08662	0.0148761	0.110174
Rab11a	Rab11a	0.57784	7.14646	7.02819	0.0152378	0.111791
Atp6v1g1	Atp6v1g1	0.577273	8.95775	7.46231	0.0127677	0.101751
Gmpr	Gmpr	0.576881	5.71305	2.70367	0.116187	0.344574
Uqcrfs1	Uqcrfs1	0.576773	6.90247	6.02036	0.0233221	0.142139
Mrpl23	Mrpl23	0.576216	6.94521	4.12726	0.0572302	0.235848
Lgi3	Lgi3	0.575925	7.77615	1.26442	0.294029	0.56735
Ufc1	Ufc1	0.575589	6.90483	6.47595	0.0191877	0.126971
Banf1	Banf1	0.575521	6.52421	5.273	0.0324661	0.169098
Ap1s1	Ap1s1	0.575463	6.12417	3.55265	0.0739445	0.268163
Srp72	Srp72	0.572706	6.12208	3.81673	0.0647121	0.252975
Vapa	Vapa	0.572241	9.37155	7.81491	0.0110886	0.0933492
Nop56	Nop56	0.571741	5.07732	2.54788	0.125947	0.358396
Atp6ap2	Atp6ap2	0.571521	7.14823	5.50742	0.0292222	0.161173
Clpb	Clpb	0.571486	4.80554	2.81874	0.108551	0.332521
Dnajc30	Dnajc30	0.571261	5.2386	3.12547	0.0921588	0.303602
Xrcc5	Xrcc5	0.570836	4.70743	1.58771	0.222225	0.489412
Taf1d	Taf1d	0.570389	5.10737	2.16241	0.157018	0.406198
Wdr74	Wdr74	0.569748	5.14833	2.58718	0.123228	0.355166
Amer1	Amer1	0.569447	4.84235	2.03734	0.168733	0.424436
Clic1	Clic1	0.569144	7.22753	4.57519	0.0450977	0.204939
Drap1	Drap1	0.568381	9.13045	7.36634	0.0132726	0.10447
Rnf19b	Rnf19b	0.568206	5.78222	4.57552	0.0448059	0.204009
Polr1d	Polr1d	0.567986	7.74038	8.22985	0.00942042	0.0845075
Dynlt3	Dynlt3	0.567132	7.58995	7.63107	0.0119311	0.0977457
Fundc2	Fundc2	0.565673	5.99547	4.2901	0.0513342	0.221932
Cdk6	Cdk6	0.565568	5.28525	0.903783	0.364113	0.627039
Dera	Dera	0.56552	5.12761	3.21534	0.0879173	0.294639
Dcp2	Dcp2	0.564977	4.84336	2.3276	0.142581	0.385173
Rogdi	Rogdi	0.564692	4.91521	2.89311	0.104282	0.324253
Sin3b	Sin3b	0.563236	7.09425	6.39952	0.0198198	0.129687
Usp1	Usp1	0.563203	4.46915	1.64194	0.214554	0.479402
Zfp397	Zfp397	0.563164	5.44839	3.607	0.0718919	0.265407
Selenon	Selenon	0.562524	5.28423	2.78716	0.110426	0.335118
Nup62	Nup62	0.5615	4.46816	1.82072	0.192137	0.453138
Stx8	Stx8	0.559841	7.24217	4.91943	0.0381591	0.187206
Zbtb22	Zbtb22	0.559491	4.84958	2.22773	0.150985	0.398759
Fabp3	Fabp3	0.559436	4.54878	1.80369	0.194143	0.454545
Ddx49	Ddx49	0.559399	4.77847	2.07484	0.165045	0.418483
Ifrd1	Ifrd1	0.558838	6.50816	3.34544	0.0835458	0.286974
Eif3a	Eif3a	0.558605	7.70901	5.89866	0.0245898	0.146062
Prkag2	Prkag2	0.558525	4.4344	2.21381	0.152204	0.400445
BC003965	BC003965	0.557044	6.03337	3.44805	0.0779492	0.274779
Memo1	Memo1	0.556327	5.19689	3.37395	0.0809738	0.281444
Cdk4	Cdk4	0.55559	6.39157	4.33076	0.0503411	0.219122
Ndufa11	Ndufa11	0.555312	7.68439	5.95032	0.0240425	0.144181
Cspg4b	Cspg4b	0.554946	4.7733	1.91943	0.181007	0.438862
Atp1b1	Atp1b1	0.554937	9.33251	3.12349	0.0963001	0.310334
Zfp771	Zfp771	0.553916	5.57499	4.2762	0.0516789	0.222463
Cldn3	Cldn3	0.553296	7.47567	1.20766	0.303392	0.575597
Plgrkt	Plgrkt	0.552571	5.27006	3.28323	0.0848638	0.289051
Ltv1	Ltv1	0.552519	4.99377	1.4345	0.247446	0.522149
Oxsr1	Oxsr1	0.552091	5.13312	2.41783	0.135468	0.373427
Gbe1	Gbe1	0.551858	4.5922	1.79591	0.195067	0.455914
Wdr36	Wdr36	0.55183	4.78884	2.37376	0.138888	0.378839
Hnrnpab	Hnrnpab	0.551503	7.63416	6.99543	0.0154448	0.112839
Gclc	Gclc	0.551475	7.40248	1.43393	0.261978	0.535858
Chchd2	Chchd2	0.550654	9.70765	6.58107	0.018355	0.123557
Gtpbp4	Gtpbp4	0.550256	5.51189	2.13049	0.160719	0.411528
Ppp1r2	Ppp1r2	0.549714	7.05747	7.145	0.0145243	0.1086
Lars	Lars	0.549351	5.78309	3.81396	0.0648015	0.253184
Flnb	Flnb	0.549043	4.56877	1.33012	0.262472	0.535929
Hmgn1	Hmgn1	0.548985	8.9165	6.85283	0.0163836	0.116085
Ano1	Ano1	0.548718	8.60023	4.24368	0.053037	0.225407
Ccdc25	Ccdc25	0.548338	5.92737	2.42955	0.135978	0.374393
Rtraf	Rtraf	0.547926	7.40341	5.31348	0.031878	0.168156
Ncoa5	Ncoa5	0.547621	4.30432	1.64653	0.213939	0.479133
G3bp1	G3bp1	0.547114	6.68448	5.73381	0.0264326	0.151869
Atp5b	Atp5b	0.546942	9.03236	6.8315	0.0165294	0.116169
Ubap2	Ubap2	0.546218	5.60965	4.44344	0.0477015	0.212043
Mlh3	Mlh3	0.545626	4.42804	1.08223	0.311037	0.583278
Emc1	Emc1	0.545352	6.05201	4.0698	0.0571205	0.235848
Eif4b	Eif4b	0.545167	6.75014	5.28845	0.0322401	0.1684
Slc37a3	Slc37a3	0.544821	4.59009	1.91826	0.181135	0.438862
Hk1	Hk1	0.54453	5.17214	2.19691	0.153699	0.401866
Ntmt1	Ntmt1	0.544282	4.6905	2.14334	0.158558	0.408676
Clta	Clta	0.544071	8.39997	6.95309	0.0157171	0.114352
Rnd1	Rnd1	0.543944	5.62136	2.19907	0.15572	0.404342
Usp39	Usp39	0.543803	6.16823	4.95861	0.0374754	0.18567
Mocs2	Mocs2	0.543308	5.88481	4.52033	0.0459907	0.207787
Faf1	Faf1	0.543276	5.65213	3.60915	0.0718137	0.265407
Vasp	Vasp	0.543179	6.16726	3.56495	0.0734397	0.267438
Actr3	Actr3	0.543089	7.58232	6.3021	0.0206596	0.131865
Pam	Pam	0.542965	6.41456	3.97322	0.0598904	0.241404
Metrnl	Metrnl	0.542862	4.78256	2.46383	0.132005	0.367233
Arl6ip4	Arl6ip4	0.541888	6.5937	4.64853	0.0432915	0.199704
Ifit3	Ifit3	0.541777	7.8671	2.71825	0.122035	0.354347
Ninj1	Ninj1	0.541516	5.22521	2.78513	0.110548	0.335127
Ptpn1	Ptpn1	0.541331	6.50746	5.30446	0.032008	0.168332
Psmb2	Psmb2	0.541137	7.52532	6.31281	0.0205653	0.131502
Atp6v0c	Atp6v0c	0.54112	9.02016	6.8562	0.0163607	0.116085
Larp4b	Larp4b	0.540261	7.20725	4.70974	0.0420665	0.197294
Xrn2	Xrn2	0.53987	6.76222	6.20693	0.0215188	0.135622
Nudc	Nudc	0.539763	6.97461	6.71822	0.0173287	0.118972
Fam20c	Fam20c	0.539401	4.91721	2.20168	0.153275	0.401866
Ern1	Ern1	0.538514	4.66222	2.37199	0.139027	0.378925
Mea1	Mea1	0.538179	5.98431	4.56501	0.0450287	0.204758
Cct5	Cct5	0.537953	7.17853	6.15127	0.0220398	0.137665
Mapk1ip1l	Mapk1ip1l	0.537843	6.37413	4.10301	0.0562024	0.232938
Ufsp2	Ufsp2	0.53769	5.23416	3.11459	0.0926882	0.30438
Ttc7	Ttc7	0.537638	5.60279	2.87305	0.105414	0.326327
Fbxo42	Fbxo42	0.537453	4.21785	1.20456	0.285304	0.559687
Elp5	Elp5	0.537085	5.54566	3.75118	0.0668637	0.256517
Dnaja2	Dnaja2	0.536918	7.24427	6.89518	0.0160982	0.115312
Rnf10	Rnf10	0.536386	7.71879	6.57248	0.0184214	0.123817
Cox7b	Cox7b	0.536088	7.87277	5.58243	0.0282628	0.158114
Tes	Tes	0.535774	6.57646	3.49562	0.076521	0.27189
Acaa2	Acaa2	0.53576	7.40463	4.21704	0.0533925	0.226098
Taf10	Taf10	0.535666	7.54082	5.40647	0.030572	0.16448
Bola2	Bola2	0.535456	6.51906	3.72143	0.0679568	0.258464
Dut	Dut	0.534999	4.91909	1.59534	0.221391	0.488188
Smim20	Smim20	0.534921	5.63306	2.36012	0.140584	0.381539
Ormdl2	Ormdl2	0.534675	6.21574	4.23552	0.0527028	0.224723
Fam76a	Fam76a	0.534649	6.43481	5.29644	0.0321241	0.168362
P2rx4	P2rx4	0.533746	5.51181	2.76958	0.111486	0.33623
Stk40	Stk40	0.533464	5.57946	3.41555	0.079259	0.277684
Ube3b	Ube3b	0.533425	5.64791	3.14668	0.0911367	0.301541
Ndufv1	Ndufv1	0.533264	6.75585	6.53696	0.0186993	0.124798
Psmd8	Psmd8	0.533	7.46732	5.42617	0.0303032	0.164166
Utp6	Utp6	0.532891	4.72563	1.92326	0.180591	0.438731
Ift57	Ift57	0.532852	4.73662	1.89664	0.183505	0.441833
Apmap	Apmap	0.532621	6.02117	4.78944	0.0405302	0.193712
Snrpe	Snrpe	0.531961	7.31619	5.73024	0.0264742	0.151983
Arl14ep	Arl14ep	0.531781	4.39771	1.13284	0.299712	0.573101
Psmb6	Psmb6	0.531355	7.61897	5.14	0.0344865	0.175456
Pdha1	Pdha1	0.530556	6.92159	6.52355	0.0188054	0.12515
Mdh2	Mdh2	0.529867	7.55961	5.86138	0.0249935	0.147462
Lrg1	Lrg1	0.529636	5.93267	0.708385	0.424138	0.678485
Glrx2	Glrx2	0.529423	6.19045	4.73865	0.0415016	0.195822
Zfp830	Zfp830	0.529073	4.65733	1.55268	0.226979	0.495837
Cox6c	Cox6c	0.528412	10.0751	4.4582	0.0473674	0.211119
Emd	Emd	0.528194	6.05423	3.96412	0.0601593	0.242328
Rexo2	Rexo2	0.527588	6.49289	3.52043	0.0753227	0.270101
Commd3	Commd3	0.526905	6.57682	5.53622	0.0288496	0.159868
Nectin1	Nectin1	0.526265	5.57046	3.04621	0.0960989	0.310212
Tspan17	Tspan17	0.525615	5.73224	3.0797	0.0944102	0.307589
Dnajc19	Dnajc19	0.52454	6.08019	3.59262	0.0724168	0.266153
Mrpl54	Mrpl54	0.524217	7.23413	5.05555	0.0358431	0.180656
Zdhhc5	Zdhhc5	0.524208	6.24603	3.88027	0.0627026	0.248439
Snrpf	Snrpf	0.524007	6.75841	4.53317	0.045712	0.206794
Epn1	Epn1	0.523613	5.99764	4.00277	0.059027	0.239914
Rnf130	Rnf130	0.523419	5.56749	3.77892	0.0659432	0.255187
Mrps24	Mrps24	0.522912	7.27158	5.94789	0.0240679	0.144181
Tsc22d1	Tsc22d1	0.520219	7.52733	6.68703	0.0175563	0.119906
Fem1b	Fem1b	0.519869	5.92019	4.39009	0.048931	0.215255
Cyba	Cyba	0.519804	7.85556	5.90336	0.0245394	0.145886
Trap1	Trap1	0.519162	5.32272	2.29031	0.145652	0.390165
Ak6	Ak6	0.519083	5.30109	2.3931	0.137374	0.376465
Mtfr1l	Mtfr1l	0.518511	7.69415	6.36529	0.0201104	0.129862
Tceal9	Tceal9	0.518484	8.70592	5.07642	0.0355024	0.179325
Mpnd	Mpnd	0.518445	4.83316	1.68425	0.208964	0.472661
Knop1	Knop1	0.51773	5.4149	3.50856	0.075576	0.270586
Arl6ip5	Arl6ip5	0.517267	6.57595	4.50706	0.046281	0.208428
H2aj	H2aj	0.516568	9.0035	5.38758	0.0308323	0.165242
Csnk2a1	Csnk2a1	0.516518	7.27072	5.81058	0.0255558	0.149087
Ppcs	Ppcs	0.516478	4.70543	1.87116	0.186347	0.445398
Kars	Kars	0.515447	5.1285	2.70664	0.115382	0.343407
Gys1	Gys1	0.515446	4.99153	2.04872	0.167604	0.422833
Nt5c3	Nt5c3	0.515277	4.51956	1.47248	0.238934	0.511761
Bcap31	Bcap31	0.515162	8.0046	5.52137	0.029041	0.160675
Zmat2	Zmat2	0.514707	6.10014	3.49448	0.0761207	0.271291
Haus1	Haus1	0.514376	4.22059	0.997705	0.329666	0.599478
Ndufaf4	Ndufaf4	0.514341	4.9985	2.53339	0.126967	0.360032
Hsbp1	Hsbp1	0.51403	7.98096	6.09147	0.0226155	0.139596
Vdac1	Vdac1	0.512558	7.48067	5.08109	0.0354266	0.179071
Bag5	Bag5	0.512034	5.40848	3.11193	0.0928185	0.304523
Uggt1	Uggt1	0.511561	5.91111	3.2794	0.0850328	0.289051
Mrto4	Mrto4	0.511102	5.60623	2.80366	0.109441	0.333936
Eif5a	Eif5a	0.51049	8.4412	4.86967	0.0390476	0.189988
2010320M18Rik	2010320M18Rik	0.510269	5.14076	2.54419	0.126206	0.358583
Mpc1	Mpc1	0.509734	8.47701	5.21849	0.0332776	0.171685
Akr1a1	Akr1a1	0.508708	8.12222	5.16779	0.0340529	0.174388
Meaf6	Meaf6	0.508451	4.78907	1.6037	0.219768	0.486029
Timm50	Timm50	0.508329	5.48979	2.1307	0.159827	0.410732
Abca7	Abca7	0.508173	5.32479	2.56573	0.124703	0.356878
Trappc10	Trappc10	0.507992	5.52269	3.64431	0.0705499	0.262565
Atp5j	Atp5j	0.505009	8.56859	5.28997	0.0322181	0.1684
Thap12	Thap12	0.504988	5.33344	1.96379	0.176542	0.433933
Bcas2	Bcas2	0.504859	7.0111	3.66	0.0702613	0.262117
Borcs7	Borcs7	0.504675	4.88657	1.83542	0.190428	0.450621
Txndc9	Txndc9	0.504078	6.65108	5.4214	0.030368	0.164208
Psmd2	Psmd2	0.503515	6.73799	5.14504	0.0344075	0.175308
Mcts2	Mcts2	0.502421	4.65134	1.7879	0.196024	0.45739
Hnrnpul1	Hnrnpul1	0.501944	6.08534	3.74443	0.0670895	0.256679
Stip1	Stip1	0.501706	5.75132	3.19889	0.0886765	0.296156
Ado	Ado	0.501214	4.98465	2.16907	0.156201	0.404799
Agtrap	Agtrap	0.500845	4.51218	1.41962	0.247258	0.522149
Rpf1	Rpf1	0.500331	4.66419	1.62147	0.217325	0.483552
Kansl2	Kansl2	0.500172	5.29508	2.28701	0.145927	0.390657
Kif1c	Kif1c	0.499662	5.63435	3.45707	0.0775901	0.273886
Igbp1	Igbp1	0.499352	5.37468	1.68149	0.210965	0.476113
Cherp	Cherp	0.49924	4.6767	1.49016	0.236231	0.508298
Adss	Adss	0.498619	6.63324	4.83291	0.039719	0.192057
Ddx56	Ddx56	0.497444	4.88165	1.8703	0.186444	0.445398
Alg10b	Alg10b	0.497109	5.22668	2.92385	0.102575	0.320507
Hadhb	Hadhb	0.496794	6.6386	4.51475	0.0461125	0.208203
Polr2f	Polr2f	0.496777	7.32628	5.14541	0.0344017	0.175308
Ndufa13	Ndufa13	0.496649	8.71361	5.12332	0.0347498	0.176293
Yipf6	Yipf6	0.496394	6.3942	3.66366	0.0698656	0.261475
Mbp	Mbp	0.49606	5.52265	2.73195	0.113796	0.341
Ccdc68	Ccdc68	0.495471	4.77018	1.35637	0.257719	0.531677
Ergic1	Ergic1	0.495458	5.79414	3.69875	0.0686436	0.25925
Parp9	Parp9	0.49502	4.52603	1.18493	0.289153	0.563578
Dynlt1f	Dynlt1f	0.494771	4.69314	1.07468	0.313024	0.58565
Uqcrb	Uqcrb	0.494471	8.39783	5.00271	0.0367227	0.183771
Coq5	Coq5	0.494423	4.28102	1.30267	0.267058	0.541442
Slc45a4	Slc45a4	0.494145	4.45116	1.39918	0.250578	0.525007
Coa4	Coa4	0.493999	4.53209	1.28147	0.270866	0.54554
Trnau1ap	Trnau1ap	0.493598	5.03808	1.51569	0.232706	0.503744
Atp5g3	Atp5g3	0.49345	8.50996	5.83134	0.0253243	0.148664
Trnp1	Trnp1	0.493264	5.2434	1.13964	0.303826	0.576063
1110065P20Rik	1110065P20Rik	0.493062	5.6192	3.44183	0.0781979	0.274926
Prdx2	Prdx2	0.492966	7.89612	4.31089	0.0508235	0.220539
Plec	Plec	0.492081	7.5876	3.58838	0.0728415	0.266269
Srsf6	Srsf6	0.491774	7.20445	4.03567	0.0580822	0.238254
Pcnx4	Pcnx4	0.49165	4.52023	1.12725	0.300874	0.573565
Eif1b	Eif1b	0.491242	6.71706	4.16934	0.0544183	0.229161
Psma3	Psma3	0.491236	7.88801	5.64827	0.0274498	0.155423
Mrpl18	Mrpl18	0.490872	6.00205	2.75012	0.112674	0.338648
Kctd9	Kctd9	0.490846	5.14044	1.50783	0.234127	0.505546
Eif2s3x	Eif2s3x	0.490843	6.26571	3.32844	0.0828986	0.28517
Fiz1	Fiz1	0.490761	4.71072	1.91241	0.181772	0.439773
Guk1	Guk1	0.490754	6.81922	3.76927	0.0662616	0.255617
Pomp	Pomp	0.490649	7.98523	4.41368	0.0483828	0.214049
Atg12	Atg12	0.490529	5.59182	3.62004	0.0714197	0.264611
Rnps1	Rnps1	0.49003	5.72793	3.03968	0.096432	0.310431
Mrpl33	Mrpl33	0.489973	7.53304	5.25291	0.0327625	0.170258
Rcbtb2	Rcbtb2	0.489915	4.47058	1.09458	0.3078	0.57984
Fam241b	Fam241b	0.489496	4.78049	1.30069	0.267416	0.541699
Tmco3	Tmco3	0.488675	4.81199	1.81207	0.193153	0.453857
Pgd	Pgd	0.488611	6.344	1.3037	0.277382	0.552953
Fh1	Fh1	0.488332	5.67245	3.68267	0.0692005	0.259956
Czib	Czib	0.487994	5.57337	2.68932	0.116482	0.34496
Msmo1	Msmo1	0.48773	6.37099	3.10434	0.0931905	0.305458
Sephs2	Sephs2	0.487446	4.69781	1.33092	0.26209	0.535858
Nfe2l2	Nfe2l2	0.487246	7.55997	4.00548	0.0589483	0.239914
Rbx1	Rbx1	0.487238	8.51524	4.7262	0.041744	0.196437
Myh9	Myh9	0.487144	8.32282	3.71556	0.0683324	0.258901
Napsa	Napsa	0.486801	9.35565	0.599507	0.463946	0.707452
Tpi1	Tpi1	0.486788	7.0052	4.13782	0.0552581	0.230933
Tbpl1	Tbpl1	0.486734	5.00135	2.48182	0.13068	0.365248
Pole4	Pole4	0.485684	5.32602	2.67915	0.117134	0.34569
Rabl6	Rabl6	0.485611	5.45377	2.40647	0.136339	0.374727
Agpat5	Agpat5	0.484703	5.1201	1.96111	0.176547	0.433933
Fbxo22	Fbxo22	0.484476	5.08879	2.40851	0.136182	0.374662
Heatr5a	Heatr5a	0.484382	4.73144	1.98103	0.174463	0.430546
Atp5a1	Atp5a1	0.48425	8.35023	5.48212	0.029554	0.162136
Tmem223	Tmem223	0.483656	7.14611	4.64948	0.043272	0.199704
Agpat3	Agpat3	0.483627	7.44329	4.91243	0.0382826	0.187435
Gadd45g	Gadd45g	0.48354	6.12868	0.299412	0.602475	0.806667
Lgalsl	Lgalsl	0.483531	4.55031	1.49826	0.235005	0.506719
Psmb1	Psmb1	0.483326	7.74354	5.79485	0.0257328	0.149685
Tbc1d7	Tbc1d7	0.483184	4.48552	1.11842	0.302726	0.57502
Fryl	Fryl	0.482907	5.7485	3.06446	0.0951742	0.308365
Hspa1b	Hspa1b	0.48287	5.15594	0.19131	0.675993	0.85347
Ezr	Ezr	0.48219	8.5953	4.28434	0.0514768	0.222035
Fam172a	Fam172a	0.481947	4.90106	1.81925	0.192309	0.453241
Tmem38b	Tmem38b	0.481766	5.50921	2.97979	0.0995528	0.31518
Tpd52l2	Tpd52l2	0.481762	6.91875	4.30186	0.0510447	0.221225
Eif1	Eif1	0.481537	11.6038	4.29204	0.0512863	0.221861
Pyurf	Pyurf	0.481505	4.84757	1.71874	0.204544	0.467025
Cd2ap	Cd2ap	0.481476	7.19596	4.6505	0.0432513	0.199704
Stap2	Stap2	0.481453	5.07426	1.73608	0.202365	0.464924
Csnk1g2	Csnk1g2	0.481337	5.76425	2.93585	0.101918	0.319591
Gtf3a	Gtf3a	0.481295	5.70251	2.94788	0.101264	0.319109
H2-T23	H2-T23	0.480642	6.30861	4.01892	0.0585611	0.239045
Gfm1	Gfm1	0.480462	4.7813	1.67922	0.209619	0.473684
Stub1	Stub1	0.480412	7.12685	4.58927	0.0445161	0.203482
Plp2	Plp2	0.480399	7.23594	4.0743	0.0569953	0.235529
Ufm1	Ufm1	0.480006	6.31825	3.28336	0.0848582	0.289051
LTO1	LTO1	0.479852	4.57385	1.19878	0.286431	0.561013
Pdap1	Pdap1	0.479684	6.55775	4.25946	0.0520973	0.223641
Afg3l1	Afg3l1	0.479539	5.20469	1.83929	0.18998	0.450473
Ubald1	Ubald1	0.478556	5.82804	2.58282	0.123527	0.355591
Slc35c2	Slc35c2	0.478084	4.60489	1.22653	0.281078	0.555942
Psap	Psap	0.478041	8.27987	4.6738	0.0427808	0.199048
Wdr75	Wdr75	0.477928	4.56814	1.14306	0.297598	0.571197
2610507B11Rik	2610507B11Rik	0.477153	6.08338	3.042	0.0963136	0.310334
Kif5b	Kif5b	0.476846	8.67079	5.32901	0.0316556	0.167865
Phb	Phb	0.476695	6.24212	2.82188	0.108366	0.332144
Pbdc1	Pbdc1	0.476638	4.85905	2.00861	0.171628	0.427003
Hs6st1	Hs6st1	0.476224	5.04173	1.79464	0.195218	0.455945
0610010F05Rik	0610010F05Rik	0.476161	4.77962	1.61695	0.217944	0.48393
Grina	Grina	0.476077	6.71967	4.68479	0.0425609	0.198535
Cdc16	Cdc16	0.475834	4.80784	1.77529	0.197544	0.459562
Rtcb	Rtcb	0.475753	5.96164	3.84608	0.0637749	0.250989
Rpl7l1	Rpl7l1	0.475431	6.05585	3.36407	0.0813871	0.282659
Flcn	Flcn	0.475423	4.73979	0.92647	0.348961	0.614974
Ndufs3	Ndufs3	0.474981	6.89321	4.43198	0.0479625	0.212995
Eif2b1	Eif2b1	0.474687	4.49199	1.36262	0.256659	0.530018
Smarcd1	Smarcd1	0.474676	5.06295	2.42608	0.134839	0.371985
Mrpl58	Mrpl58	0.474272	6.45612	3.54731	0.0741005	0.268277
Git1	Git1	0.474252	4.93002	2.00985	0.171501	0.427003
Nfkbil1	Nfkbil1	0.474211	4.69924	1.55988	0.225943	0.494301
Tmem176a	Tmem176a	0.473786	8.96928	4.06432	0.0572739	0.235848
Cfl2	Cfl2	0.47337	7.79401	5.20941	0.0334149	0.171998
Myd88	Myd88	0.473302	4.64187	1.43497	0.244803	0.51895
Mrps5	Mrps5	0.473129	5.15634	1.4068	0.249879	0.524798
Mrps36	Mrps36	0.473095	6.47842	2.38854	0.139131	0.378962
Bspry	Bspry	0.472347	4.70753	1.60296	0.219871	0.486029
Sdr39u1	Sdr39u1	0.471295	4.83025	1.34892	0.258988	0.533555
Rragc	Rragc	0.471147	6.07473	2.9813	0.0994726	0.31518
mt-Nd3	mt-Nd3	0.470749	7.46505	2.65937	0.121248	0.353672
Gpat4	Gpat4	0.470091	5.33784	2.57305	0.124198	0.356352
Zdhhc7	Zdhhc7	0.469728	4.38537	1.3248	0.263157	0.536799
Tada3	Tada3	0.469372	5.05154	1.83232	0.190787	0.451319
Galnt1	Galnt1	0.469282	6.05841	2.49547	0.129685	0.364298
Mkrn2	Mkrn2	0.469263	4.92429	1.8055	0.193928	0.454545
Ssu72	Ssu72	0.469193	7.2179	5.51917	0.0290696	0.160707
Dhrs1	Dhrs1	0.468206	5.74826	2.71552	0.114822	0.342758
Mrps21	Mrps21	0.466698	7.44718	3.95644	0.0603871	0.242821
Grpel1	Grpel1	0.466532	6.80092	3.57512	0.0730618	0.266338
Snx7	Snx7	0.465089	5.59614	2.38767	0.137797	0.377182
Zpr1	Zpr1	0.464815	5.16016	2.19388	0.153969	0.401866
Pcbp2	Pcbp2	0.464593	8.17722	3.19263	0.0895737	0.297944
Fuca1	Fuca1	0.464476	6.45977	3.53495	0.0745675	0.268762
Mpdu1	Mpdu1	0.463801	4.96339	1.67657	0.209965	0.474313
Elof1	Elof1	0.463749	6.49945	4.1105	0.0559977	0.232364
Pin1	Pin1	0.463363	6.52245	3.83842	0.0640179	0.251522
Ahr	Ahr	0.463319	4.95456	1.52799	0.230576	0.501045
Pcbd1	Pcbd1	0.463153	5.07108	1.71632	0.20485	0.467421
Camkk2	Camkk2	0.463061	4.52427	1.14345	0.297519	0.571197
Cep104	Cep104	0.462974	4.97527	1.94979	0.177745	0.435452
Anapc13	Anapc13	0.462431	6.71631	2.52984	0.129243	0.363402
Ndufa1	Ndufa1	0.461787	7.5662	3.88774	0.062471	0.24807
H2az1	H2az1	0.461713	8.60467	5.49196	0.0294245	0.161966
Seh1l	Seh1l	0.4617	5.56953	2.02011	0.170461	0.426434
Sinhcaf	Sinhcaf	0.460522	5.48686	2.19759	0.153639	0.401866
Snx27	Snx27	0.460439	5.37178	1.85754	0.187889	0.446872
Mast2	Mast2	0.460366	4.84087	1.63271	0.215799	0.480838
Psmd14	Psmd14	0.460111	6.06807	1.97531	0.175575	0.432521
Sema3b	Sema3b	0.459965	7.75244	3.205	0.0886836	0.296156
Serbp1	Serbp1	0.459804	8.08658	5.4265	0.0302987	0.164166
Hsdl2	Hsdl2	0.459797	5.10644	1.99527	0.172992	0.428886
Mgat4b	Mgat4b	0.459561	6.42288	3.51941	0.0751597	0.269921
Scfd1	Scfd1	0.459408	5.26267	1.9506	0.177659	0.435452
Mrpl51	Mrpl51	0.459216	7.30417	4.89019	0.0386783	0.188715
Vps50	Vps50	0.459169	4.8822	1.75774	0.199684	0.462249
Asf1a	Asf1a	0.458338	5.6575	2.79458	0.109982	0.334715
Usp14	Usp14	0.457636	6.57058	2.78014	0.110848	0.335313
Otud6b	Otud6b	0.457624	5.35547	1.53943	0.229161	0.498741
Sftpd	Sftpd	0.457033	9.64813	0.425542	0.5358	0.763827
Spag7	Spag7	0.456775	6.45597	3.65347	0.0702251	0.262117
Sesn3	Sesn3	0.456577	5.80342	1.75886	0.200539	0.462739
Tor1aip2	Tor1aip2	0.456497	6.97488	2.99194	0.0991455	0.314978
Eif2ak3	Eif2ak3	0.456203	4.41863	1.36957	0.255488	0.529296
Atf4	Atf4	0.455994	7.57336	4.50518	0.0463221	0.208479
Mrps12	Mrps12	0.455821	6.30733	3.29459	0.0843647	0.288501
Pgls	Pgls	0.45573	7.2722	4.98326	0.0370525	0.184239
Anapc5	Anapc5	0.455364	6.57952	3.62545	0.0712248	0.264106
Ndufv3	Ndufv3	0.455275	7.13013	3.20365	0.088456	0.295762
Cdpf1	Cdpf1	0.455142	5.65841	1.4314	0.247866	0.522149
Msi2	Msi2	0.454941	6.56775	3.82428	0.0644696	0.25259
Srf	Srf	0.454425	4.5284	1.12257	0.301854	0.574257
Nip7	Nip7	0.453936	5.19578	2.18819	0.154478	0.402493
Echs1	Echs1	0.45323	6.3394	2.71094	0.11511	0.343145
Krtcap3	Krtcap3	0.452486	6.41717	3.62716	0.0711631	0.264106
Tmsb10	Tmsb10	0.452283	8.84461	3.08979	0.0941524	0.307177
Idh3a	Idh3a	0.452219	6.43959	3.85465	0.0635041	0.250344
Prdx3	Prdx3	0.452074	6.16649	3.17946	0.0895827	0.297944
Cript	Cript	0.451942	6.65946	4.24171	0.0525454	0.224723
Txn1	Txn1	0.451737	9.3821	4.25972	0.0520908	0.223641
Smdt1	Smdt1	0.45171	8.66484	4.00207	0.0590473	0.239914
Pfn1	Pfn1	0.451515	9.98666	3.51409	0.0753637	0.270101
Higd1a	Higd1a	0.451334	7.34222	4.23993	0.0525907	0.224723
Prkab2	Prkab2	0.45122	4.36197	1.10364	0.305858	0.578394
Pam16	Pam16	0.450459	6.61861	3.4385	0.0783315	0.275258
Snrpc	Snrpc	0.450358	6.2253	2.86383	0.105939	0.327663
Gns	Gns	0.450097	7.15851	4.77246	0.0408521	0.194061
Emc10	Emc10	0.450035	7.0265	4.48354	0.0468004	0.210093
Clba1	Clba1	0.449704	5.23029	1.59661	0.220753	0.487087
Tmem9b	Tmem9b	0.449679	6.25502	2.68378	0.116836	0.345136
Tln2	Tln2	0.449312	5.02192	1.40349	0.249873	0.524798
Atp1a1	Atp1a1	0.449297	8.33149	3.45531	0.0776601	0.273996
Lasp1	Lasp1	0.448483	6.89104	1.71839	0.211789	0.476745
Mien1	Mien1	0.448081	6.57505	3.64609	0.0704868	0.262553
Cebpzos	Cebpzos	0.44781	5.54362	2.02194	0.170277	0.426208
Mapre1	Mapre1	0.447746	7.14559	4.8022	0.0402901	0.193222
Man2c1	Man2c1	0.447577	4.50927	1.06122	0.315097	0.587752
Nkiras1	Nkiras1	0.447506	4.80289	1.29009	0.269309	0.543964
Cyp39a1	Cyp39a1	0.446996	4.7181	1.39196	0.251764	0.525007
Tmbim4	Tmbim4	0.446855	6.45253	2.92527	0.102497	0.320407
Yipf1	Yipf1	0.446604	6.11778	2.59384	0.122774	0.354586
Nfu1	Nfu1	0.446503	5.90888	3.23188	0.0871617	0.293366
Psmc6	Psmc6	0.446408	6.75893	4.15332	0.0548434	0.230021
Dmac1	Dmac1	0.446026	5.46948	2.32923	0.142449	0.385111
Kctd10	Kctd10	0.445926	6.5657	2.66096	0.118523	0.348747
Xpr1	Xpr1	0.445336	4.85805	1.9006	0.183067	0.441319
Ndufb11	Ndufb11	0.445287	8.24242	4.31236	0.0507877	0.220521
Atg3	Atg3	0.445233	6.92504	4.13272	0.0553951	0.231093
Borcs8	Borcs8	0.445167	6.02545	1.76103	0.200274	0.462739
Rilpl2	Rilpl2	0.445153	4.38085	1.20503	0.285213	0.559665
Vars2	Vars2	0.445019	4.71146	1.4183	0.24747	0.522149
Cops5	Cops5	0.444712	6.04859	2.58498	0.123379	0.355454
Atp6v0d1	Atp6v0d1	0.444645	6.70379	3.6894	0.0689668	0.259445
Arfgef3	Arfgef3	0.444155	6.66635	2.57292	0.124504	0.356794
Fahd1	Fahd1	0.443825	4.48636	1.3351	0.261367	0.53547
Ccdc124	Ccdc124	0.443581	6.00759	2.47553	0.131142	0.365806
Sf3b3	Sf3b3	0.44357	5.55809	2.51642	0.128175	0.361849
Ccz1	Ccz1	0.443088	6.12763	2.78825	0.110361	0.335118
Tmem254a	Tmem254a	0.442508	7.80842	4.5826	0.0446564	0.203786
Hsd17b12	Hsd17b12	0.441793	6.26638	2.53457	0.126884	0.359941
Lgals1	Lgals1	0.441752	6.00546	1.92885	0.180092	0.438355
Gpatch2	Gpatch2	0.4414	4.76726	1.4184	0.247454	0.522149
Nol7	Nol7	0.441209	6.74486	3.24699	0.0864783	0.291906
Leprotl1	Leprotl1	0.441092	6.51352	4.33523	0.0502333	0.218789
Fbxw11	Fbxw11	0.440898	5.70698	2.23998	0.149923	0.396464
Pex7	Pex7	0.440824	5.52915	2.19748	0.153648	0.401866
Tbc1d17	Tbc1d17	0.440525	4.73542	1.21644	0.283009	0.557865
Set	Set	0.440486	7.67672	4.21506	0.0532265	0.225939
Mrps14	Mrps14	0.440377	7.18696	3.88515	0.0625512	0.248074
Txnrd2	Txnrd2	0.440261	4.79959	1.61838	0.217748	0.483647
Rsl24d1	Rsl24d1	0.440247	5.32046	2.1591	0.157109	0.406277
Mta1	Mta1	0.439918	5.53467	2.78706	0.110432	0.335118
Tmsb4x	Tmsb4x	0.439908	14.2795	2.65004	0.119023	0.349504
Orai1	Orai1	0.438454	6.66586	1.52818	0.238061	0.510639
Hmox1	Hmox1	0.438387	4.39767	1.03609	0.320752	0.592944
Csde1	Csde1	0.438233	8.09533	5.11848	0.0348266	0.176293
Upf3a	Upf3a	0.438166	5.87073	2.05004	0.167473	0.422807
Maoa	Maoa	0.438163	5.60768	1.91798	0.181164	0.438862
Gm16286	Gm16286	0.437866	7.01872	4.08726	0.0566358	0.234457
Snx15	Snx15	0.437533	5.14093	1.40047	0.250366	0.525007
Mrpl50	Mrpl50	0.437248	5.35714	2.17428	0.155729	0.404342
Tmem14c	Tmem14c	0.437064	7.37295	3.18878	0.0891466	0.297198
Mrpl28	Mrpl28	0.436797	6.28725	2.53154	0.127098	0.360104
Eif2a	Eif2a	0.435976	5.43157	2.60476	0.122035	0.354347
Tmem147	Tmem147	0.435105	6.63639	3.8355	0.0641109	0.251746
Ube2k	Ube2k	0.434523	6.39957	3.28355	0.0848497	0.289051
Atp2a2	Atp2a2	0.434268	7.43789	2.93212	0.102121	0.319835
Psme2	Psme2	0.433791	6.96911	3.47585	0.0768482	0.272088
Cgrrf1	Cgrrf1	0.433682	5.78492	2.54282	0.126302	0.358583
Tex261	Tex261	0.433662	6.26734	2.91073	0.1033	0.321912
Grsf1	Grsf1	0.433581	5.78131	2.35874	0.140077	0.380604
Tcof1	Tcof1	0.433171	4.39671	0.961138	0.338481	0.607463
Eif5a2	Eif5a2	0.433054	4.55371	1.09711	0.307255	0.579279
Mvk	Mvk	0.433028	5.04111	1.48038	0.237721	0.510254
Prpf40b	Prpf40b	0.432102	4.39157	0.993637	0.33063	0.599833
Cldn7	Cldn7	0.431193	8.00177	2.61001	0.122662	0.354586
Tbca	Tbca	0.430484	7.52811	4.0657	0.0572353	0.235848
Ap2s1	Ap2s1	0.430136	6.78706	3.48523	0.076481	0.27189
Selenoi	Selenoi	0.429818	5.46106	1.1354	0.301754	0.574257
Hat1	Hat1	0.429726	4.69399	1.33671	0.261087	0.53521
Cebpd	Cebpd	0.428536	6.66665	3.40332	0.0797589	0.2786
Eif3e	Eif3e	0.428381	7.33492	2.77208	0.111431	0.336208
Larp1b	Larp1b	0.42794	5.77976	1.91912	0.18104	0.438862
Cfdp1	Cfdp1	0.427292	6.29423	3.08208	0.094292	0.307397
Psmb8	Psmb8	0.427052	6.03374	1.70994	0.206149	0.46871
Tmem222	Tmem222	0.426895	4.83226	1.64154	0.214608	0.479402
Frg1	Frg1	0.426875	5.86863	1.64705	0.214448	0.479402
Timm23	Timm23	0.426706	6.70348	3.69158	0.0688912	0.259445
Clpp	Clpp	0.426288	5.73165	2.18687	0.154596	0.402602
Vti1a	Vti1a	0.426077	4.91408	1.60255	0.219928	0.486029
Hibadh	Hibadh	0.426075	6.34573	2.15575	0.157695	0.406901
Acot9	Acot9	0.425678	6.28006	2.97949	0.0995689	0.31518
Eif1ax	Eif1ax	0.425349	7.37113	4.58194	0.0446704	0.203786
Pck2	Pck2	0.425052	4.8516	1.45325	0.24192	0.515954
Kank3	Kank3	0.424959	5.17739	1.32853	0.262507	0.535929
Gpx4	Gpx4	0.424223	10.6728	3.87272	0.0629375	0.248809
Pet100	Pet100	0.423341	6.21198	1.8956	0.18416	0.443108
Pigs	Pigs	0.42282	5.35789	1.88764	0.184502	0.443323
Senp2	Senp2	0.422722	6.26495	2.24833	0.149205	0.39501
Slc23a2	Slc23a2	0.422692	5.5484	2.03662	0.168805	0.424436
Csf2ra	Csf2ra	0.422404	4.6083	1.23781	0.27894	0.554441
Snrpd2	Snrpd2	0.422101	7.54986	3.31196	0.0836087	0.28705
Cdk5rap3	Cdk5rap3	0.42194	4.79855	1.30768	0.266167	0.54026
Ubxn2a	Ubxn2a	0.421657	6.17845	2.34539	0.141144	0.382715
Commd6	Commd6	0.421319	6.3032	2.86227	0.106028	0.327726
Rad23a	Rad23a	0.421269	6.32112	3.0535	0.0957281	0.309442
1110008P14Rik	1110008P14Rik	0.420945	7.27432	3.71066	0.0682344	0.258901
Pdlim1	Pdlim1	0.420451	6.71808	3.62486	0.0712458	0.264106
Mia2	Mia2	0.419834	6.67458	3.23532	0.0870056	0.293122
Hint3	Hint3	0.419247	6.22248	1.89136	0.184402	0.443234
Pfdn5	Pfdn5	0.419135	8.87867	2.50236	0.129717	0.364298
Gpatch11	Gpatch11	0.419065	4.44888	1.0992	0.306808	0.578903
Gnb1	Gnb1	0.418939	8.94842	4.25018	0.0523312	0.224445
Sf3b5	Sf3b5	0.418271	7.47261	4.14174	0.0551528	0.230905
Tpd52	Tpd52	0.418262	6.66272	3.72083	0.0678873	0.25834
Bud23	Bud23	0.418105	4.74405	1.25932	0.274924	0.549792
Tmem208	Tmem208	0.417672	7.10056	3.70102	0.0685656	0.259235
Ik	Ik	0.417619	5.91034	2.40591	0.136382	0.374727
Akt1	Akt1	0.417558	6.40211	2.7107	0.115126	0.343145
Msrb3	Msrb3	0.417451	5.59186	2.19063	0.154259	0.402316
Mrps15	Mrps15	0.416649	5.85663	1.91758	0.181208	0.438862
Lzic	Lzic	0.416563	4.61142	1.08457	0.309964	0.582241
Niban2	Niban2	0.416189	7.19164	3.30712	0.0838186	0.28763
Spg21	Spg21	0.416082	6.63789	3.13165	0.0918598	0.303077
Polr2g	Polr2g	0.415621	6.87372	2.93193	0.102132	0.319835
Nudcd1	Nudcd1	0.41427	4.58912	1.20895	0.284455	0.558489
Midn	Midn	0.414137	5.53975	1.30731	0.267172	0.541517
B2m	B2m	0.413916	9.11226	2.82164	0.108381	0.332144
Sqstm1	Sqstm1	0.41389	7.53912	3.11696	0.0925728	0.304285
Kcmf1	Kcmf1	0.41359	7.024	4.0375	0.0580304	0.238254
Kat7	Kat7	0.41345	5.18374	1.64333	0.214367	0.479402
Ssrp1	Ssrp1	0.413444	5.89112	2.50074	0.129303	0.363424
Wfdc1	Wfdc1	0.413356	5.23572	1.64937	0.21356	0.479042
Tigd2	Tigd2	0.413264	5.68917	2.05701	0.166786	0.421225
Sh3bgrl3	Sh3bgrl3	0.413006	7.33631	2.80707	0.109239	0.33361
Exosc9	Exosc9	0.4117	4.58176	1.01203	0.326299	0.597845
Hspa8	Hspa8	0.411644	9.87307	3.54656	0.0741287	0.268277
Abce1	Abce1	0.411174	5.82912	2.68914	0.116493	0.34496
Diaph3	Diaph3	0.409878	4.86646	1.33811	0.260847	0.534873
Mrpl57	Mrpl57	0.40952	7.22281	3.79103	0.0655462	0.254496
Srpk2	Srpk2	0.408678	6.2449	2.10776	0.161887	0.413614
Ndufb1	Ndufb1	0.408602	8.24411	2.49684	0.130207	0.364943
Cul1	Cul1	0.408571	6.45819	2.99316	0.0988459	0.314423
Atp5md	Atp5md	0.408488	8.38841	2.62099	0.12123	0.353672
Cln6	Cln6	0.40844	4.48299	0.930126	0.346219	0.613647
Mapk3	Mapk3	0.408413	7.20107	3.24594	0.0865252	0.291924
Rcan3	Rcan3	0.408372	4.56777	1.13172	0.299943	0.573346
Pmpca	Pmpca	0.40837	4.91232	1.40565	0.249521	0.524359
Phc2	Phc2	0.408132	5.97236	2.38503	0.138003	0.37738
Drg1	Drg1	0.407923	6.02684	2.08387	0.164171	0.417928
Paics	Paics	0.407843	6.94806	3.70414	0.0684581	0.258968
Tmem199	Tmem199	0.40761	4.93264	1.68141	0.209334	0.473344
Gpaa1	Gpaa1	0.407586	5.25512	1.46475	0.240129	0.513246
Yars	Yars	0.40741	4.66359	1.22568	0.281241	0.555964
Fam122a	Fam122a	0.406958	5.1728	1.38843	0.252346	0.525889
Rp9	Rp9	0.406704	6.52227	1.49171	0.24053	0.513927
Cisd1	Cisd1	0.406673	7.30848	2.64327	0.119468	0.350412
Rab5c	Rab5c	0.406272	7.25896	3.92087	0.0614559	0.245678
Brix1	Brix1	0.406246	5.07073	1.03967	0.320234	0.592766
Taf15	Taf15	0.405945	5.4609	1.41844	0.247636	0.522149
Mrps16	Mrps16	0.405842	6.44296	2.68604	0.116692	0.345136
Atp6v0b	Atp6v0b	0.405154	8.50742	4.29393	0.0512398	0.221861
Nelfe	Nelfe	0.404666	5.01839	1.15338	0.295487	0.569167
Chchd6	Chchd6	0.404396	4.79705	1.07008	0.313136	0.58565
Cln5	Cln5	0.404294	6.12789	2.55367	0.125542	0.35765
Dnpep	Dnpep	0.403254	5.76277	1.56442	0.225293	0.493689
Sec61g	Sec61g	0.402914	8.38171	2.32363	0.143948	0.387522
Phb2	Phb2	0.402899	6.8452	3.34625	0.0821389	0.28406
Gatad2a	Gatad2a	0.402	6.43162	3.11356	0.0927385	0.304403
Naxe	Naxe	0.401814	6.71273	2.22654	0.151477	0.39945
Btbd1	Btbd1	0.401582	6.07456	2.80154	0.109568	0.334092
Fgfbp3	Fgfbp3	0.401269	4.25766	0.687665	0.416638	0.671846
Chchd3	Chchd3	0.401198	5.71897	1.83676	0.190272	0.45052
Mtdh	Mtdh	0.401182	8.32749	4.04847	0.0577196	0.237265
Nbea	Nbea	0.400875	5.45733	1.63591	0.215365	0.480384
Atp6v1f	Atp6v1f	0.400632	8.23306	3.08804	0.0939955	0.306807
Dnajc21	Dnajc21	0.40011	5.46919	2.27919	0.146582	0.392208
Dapp1	Dapp1	0.400029	4.7733	1.07088	0.312959	0.58565
Coa5	Coa5	0.400017	5.23666	1.71371	0.205181	0.467871
Cyb5r3	Cyb5r3	0.399418	7.37441	2.79328	0.110059	0.334804
Usp47	Usp47	0.399112	5.89698	2.18798	0.154496	0.402493
Sdf4	Sdf4	0.39878	6.92062	2.90692	0.103511	0.322284
Aup1	Aup1	0.398776	6.21177	2.89093	0.104404	0.32449
Tom1	Tom1	0.39855	5.20234	1.64539	0.214091	0.479164
Ptpn18	Ptpn18	0.398404	4.98697	1.33206	0.261893	0.535858
Tcp1	Tcp1	0.398252	7.14514	3.77601	0.0660389	0.255264
Psph	Psph	0.398215	4.41923	0.804414	0.380327	0.640893
Gsto1	Gsto1	0.398088	6.98343	1.3297	0.269656	0.544203
Ubl5	Ubl5	0.397748	8.79961	3.31712	0.0833855	0.286564
Mrpl11	Mrpl11	0.397703	5.93896	2.34119	0.141482	0.383087
Rangap1	Rangap1	0.397643	5.80245	2.01428	0.171051	0.427003
Rbm4b	Rbm4b	0.396784	5.02194	1.53424	0.229659	0.49949
Msra	Msra	0.39673	5.17828	1.12858	0.300795	0.573565
Ndufb10	Ndufb10	0.396584	8.05147	3.03623	0.0966089	0.310431
Rtl8a	Rtl8a	0.39657	4.35634	0.819582	0.375959	0.637279
Txndc5	Txndc5	0.396557	6.67121	3.37585	0.0808944	0.281307
Abcb7	Abcb7	0.396405	4.52412	0.837895	0.370783	0.633706
Akap7	Akap7	0.396039	4.43609	0.301496	0.593549	0.801026
Rmnd5b	Rmnd5b	0.395777	4.50347	0.641262	0.432859	0.685048
Eif3m	Eif3m	0.395299	6.86094	3.36367	0.0814038	0.282659
Neu1	Neu1	0.395236	6.11997	2.85391	0.106507	0.328408
Arpc3	Arpc3	0.395031	8.0674	3.66621	0.0697757	0.261319
Mrpl32	Mrpl32	0.394785	6.45083	1.95592	0.17724	0.434802
Tma7	Tma7	0.394591	7.92645	2.57501	0.124063	0.356298
Plekhb2	Plekhb2	0.394361	6.80959	3.04881	0.0959666	0.309927
Rnmt	Rnmt	0.394258	4.3102	0.825838	0.374179	0.635796
Ctbp1	Ctbp1	0.39418	6.6385	3.03625	0.0966078	0.310431
Bop1	Bop1	0.394145	4.85263	1.30931	0.265879	0.539988
Ndufb4	Ndufb4	0.393734	7.89193	2.9393	0.10173	0.319575
Smap2	Smap2	0.393663	4.80398	1.04244	0.319311	0.591995
Rnf31	Rnf31	0.392826	4.44803	0.803861	0.380488	0.640893
Bri3	Bri3	0.392806	9.5742	2.59861	0.12245	0.354586
Tomm40	Tomm40	0.392639	5.51198	1.98891	0.173647	0.429438
Slc6a14	Slc6a14	0.392383	9.03086	2.13991	0.159362	0.410296
Kat6b	Kat6b	0.392006	4.83724	1.16191	0.293756	0.567077
Utp18	Utp18	0.391285	4.99669	1.69847	0.207127	0.470171
Tars	Tars	0.390731	5.25888	1.64539	0.214092	0.479164
Higd2a	Higd2a	0.390724	7.23384	3.02794	0.0970346	0.310945
Tcea3	Tcea3	0.390658	5.75491	1.77396	0.197706	0.459634
Nedd8	Nedd8	0.390344	8.36635	3.47821	0.0767558	0.272088
Wsb2	Wsb2	0.390251	6.67994	3.01425	0.0977432	0.312357
Anxa3	Anxa3	0.389772	10.4538	3.0587	0.0954649	0.309017
Nudt18	Nudt18	0.389566	5.00883	0.958567	0.339325	0.607463
Itgb1bp1	Itgb1bp1	0.389359	5.77928	1.51149	0.233021	0.503757
Iftap	Iftap	0.389226	4.56158	0.858144	0.36518	0.628105
Cobll1	Cobll1	0.388746	4.73957	1.25864	0.275049	0.549811
Mrpl20	Mrpl20	0.388392	7.54725	3.5044	0.0757364	0.270608
Iscu	Iscu	0.38808	7.01287	3.49689	0.0760274	0.271174
Nop16	Nop16	0.387831	4.60469	0.913479	0.350476	0.616098
St13	St13	0.387168	7.26889	3.50622	0.0756663	0.270608
Mdh1	Mdh1	0.386931	6.88608	3.12479	0.092192	0.303602
Rpl36al	Rpl36al	0.386542	7.62244	2.51246	0.128458	0.362357
Fam104a	Fam104a	0.386533	7.32401	3.35624	0.0817163	0.283184
Lama5	Lama5	0.386465	7.42618	2.76024	0.112054	0.337219
Naa38	Naa38	0.386269	6.3561	1.79745	0.19514	0.455934
Hsd17b10	Hsd17b10	0.386133	6.45516	1.57484	0.225872	0.494301
Uspl1	Uspl1	0.385837	4.44793	0.605847	0.445564	0.69287
Mtln	Mtln	0.385692	6.08668	1.91455	0.181538	0.43949
Hmgxb4	Hmgxb4	0.385407	4.77861	0.899495	0.354111	0.618491
Krt80	Krt80	0.385339	6.05882	1.59933	0.220374	0.486403
Rab38	Rab38	0.385057	4.58801	0.900227	0.353919	0.618434
Tmem135	Tmem135	0.384754	5.30235	1.46529	0.240044	0.513246
Txnrd1	Txnrd1	0.384713	6.09209	2.16165	0.156877	0.405983
Nap1l1	Nap1l1	0.38448	7.36572	3.07475	0.0946577	0.307618
Slc12a2	Slc12a2	0.384445	8.4175	2.6836	0.116848	0.345136
2810001G20Rik	2810001G20Rik	0.384182	4.60375	0.937144	0.344446	0.611777
Tcea1	Tcea1	0.384138	6.34326	2.55912	0.125162	0.356952
Cipc	Cipc	0.384056	4.99324	1.17551	0.291026	0.565293
Impa1	Impa1	0.383702	5.74753	1.68849	0.208415	0.471874
Idh3g	Idh3g	0.3833	5.9401	2.07569	0.164962	0.418424
Htt	Htt	0.382697	5.14664	1.21226	0.283815	0.557865
Naa15	Naa15	0.382424	5.81917	1.79951	0.194639	0.455369
Gtpbp8	Gtpbp8	0.382221	4.28912	0.7741	0.389284	0.647843
Malsu1	Malsu1	0.382125	5.82559	1.95514	0.177177	0.434799
Itpk1	Itpk1	0.381858	4.42187	0.785265	0.385949	0.644565
Ifitm3	Ifitm3	0.381625	5.91321	0.329425	0.582327	0.792964
Kif13a	Kif13a	0.380646	5.13444	1.04147	0.319532	0.59209
Ube2m	Ube2m	0.380608	7.28065	2.07183	0.165829	0.419713
Bod1	Bod1	0.380419	6.02028	2.07118	0.1654	0.419082
Fkbp3	Fkbp3	0.380152	6.37382	2.61386	0.121422	0.353884
Ttll7	Ttll7	0.380125	6.83481	3.2624	0.0857871	0.290831
Kdm5c	Kdm5c	0.37999	5.84337	1.87094	0.186372	0.445398
Zfp91	Zfp91	0.379937	6.44074	2.45148	0.132924	0.36844
Rap1gap	Rap1gap	0.37946	5.26068	0.380079	0.551952	0.773813
Psmd5	Psmd5	0.378947	4.96724	1.04573	0.318566	0.590879
U2af1	U2af1	0.378241	6.86792	3.09729	0.0935374	0.306073
Hspd1	Hspd1	0.378058	6.71302	3.41333	0.0793495	0.277768
Ptcd2	Ptcd2	0.377867	4.56201	0.945226	0.34242	0.610132
Tmem65	Tmem65	0.376817	6.6715	3.01474	0.0977173	0.312357
Mtres1	Mtres1	0.376528	4.60258	0.892723	0.35589	0.619718
Cct4	Cct4	0.376105	7.18369	3.51106	0.0754799	0.27038
Arhgap27	Arhgap27	0.374928	4.59312	0.755764	0.394856	0.653939
Wnt7a	Wnt7a	0.374614	6.02381	1.29337	0.269173	0.543964
Nfxl1	Nfxl1	0.3746	4.37118	0.607002	0.444938	0.692756
Pdcd6	Pdcd6	0.373961	7.01539	2.43934	0.133835	0.37009
Rhbdd2	Rhbdd2	0.373957	4.53262	0.760134	0.393517	0.652701
Abhd17c	Abhd17c	0.373528	7.27894	2.6967	0.116012	0.34426
Tatdn1	Tatdn1	0.373298	4.63735	0.853253	0.366522	0.629497
Coa3	Coa3	0.372409	7.61709	2.40086	0.136772	0.375402
Mrps34	Mrps34	0.37207	6.21455	1.92548	0.180351	0.438451
Cdv3	Cdv3	0.371945	7.34955	2.7403	0.113279	0.339884
Pdcl3	Pdcl3	0.371692	6.7108	2.5049	0.129003	0.363365
Ankrd40	Ankrd40	0.371431	7.11797	3.60529	0.071954	0.265407
Sdhc	Sdhc	0.37142	6.36985	2.3283	0.142525	0.385167
Usp3	Usp3	0.371238	5.11673	1.0138	0.325887	0.597845
Ndufa9	Ndufa9	0.37105	6.24846	2.38468	0.138031	0.37738
Kcnj15	Kcnj15	0.371011	5.77507	0.262083	0.623688	0.819076
Smc4	Smc4	0.370938	5.86748	2.0226	0.170211	0.426208
Eci2	Eci2	0.370877	6.23097	1.94041	0.178745	0.436511
Hdac5	Hdac5	0.370807	5.76665	1.64733	0.213831	0.479133
Smc1a	Smc1a	0.37043	5.94684	1.74075	0.201784	0.464195
Tspan5	Tspan5	0.370197	6.16402	1.87242	0.186206	0.445398
Zfp422	Zfp422	0.369277	5.13991	1.20958	0.284332	0.558489
Ilf3	Ilf3	0.369141	4.559	0.794182	0.383316	0.643331
Otulin	Otulin	0.368896	5.20441	1.43592	0.268105	0.542625
Med6	Med6	0.368774	4.96359	0.897087	0.354742	0.618491
Ptpn6	Ptpn6	0.368598	4.52415	0.929519	0.346373	0.613647
Ap3b1	Ap3b1	0.368366	5.67183	1.4494	0.242524	0.516674
Dhx16	Dhx16	0.367773	4.85751	1.22361	0.281636	0.556534
Mid2	Mid2	0.367725	4.3961	0.58182	0.454403	0.700409
Mrs2	Mrs2	0.367723	4.97202	1.21424	0.283433	0.557865
Ddx54	Ddx54	0.367205	5.78957	2.02659	0.169809	0.425947
Vps35l	Vps35l	0.366998	4.90353	1.08933	0.308934	0.581244
Dpy30	Dpy30	0.36697	5.76352	1.76585	0.198692	0.460859
Nkiras2	Nkiras2	0.366261	4.80055	1.10673	0.305198	0.577885
Susd4	Susd4	0.365697	5.18625	1.01872	0.324744	0.597243
Tmem11	Tmem11	0.365141	5.83388	1.94951	0.177774	0.435452
Bag1	Bag1	0.365111	8.16142	2.2738	0.147037	0.392663
Ext1	Ext1	0.365068	5.20333	1.36982	0.255448	0.529296
Dpp4	Dpp4	0.364714	6.12193	1.363	0.256843	0.53007
Mrpl37	Mrpl37	0.364323	4.77761	1.18463	0.289214	0.563578
Nenf	Nenf	0.364166	7.71829	2.36207	0.139812	0.380082
Atp1b3	Atp1b3	0.364162	6.37826	2.31102	0.143937	0.387522
Chmp1a	Chmp1a	0.363889	5.73248	2.0082	0.171669	0.427003
Gnb4	Gnb4	0.36359	5.2577	1.14005	0.29822	0.571608
Dvl1	Dvl1	0.363413	5.21726	1.09408	0.307906	0.579885
Dctn3	Dctn3	0.3634	7.75867	2.65702	0.118567	0.348747
Ero1a	Ero1a	0.363132	5.91914	2.09979	0.162645	0.414946
Tgfb1i1	Tgfb1i1	0.362714	5.17104	1.36365	0.256486	0.530018
Lxn	Lxn	0.362171	4.95302	1.04548	0.318623	0.590879
Rasgef1a	Rasgef1a	0.362012	6.61609	2.45341	0.13278	0.368392
Abraxas2	Abraxas2	0.361874	4.99787	1.00402	0.328175	0.598783
Psmb4	Psmb4	0.361822	7.53014	3.17547	0.0897703	0.298144
Sgf29	Sgf29	0.361765	4.72868	0.885137	0.357899	0.62152
Prkar1b	Prkar1b	0.361643	4.56839	0.571281	0.45876	0.704509
Gmppb	Gmppb	0.361415	4.4581	0.685356	0.417409	0.672316
Rbbp8	Rbbp8	0.36124	4.80829	0.924025	0.347771	0.614882
Orc6	Orc6	0.361077	4.58827	0.705932	0.410618	0.666333
Capg	Capg	0.360697	5.19669	1.32928	0.262375	0.535929
Las1l	Las1l	0.360606	4.94361	0.956653	0.339585	0.6076
Metap2	Metap2	0.360352	7.17236	2.34851	0.140894	0.382231
Napa	Napa	0.360194	6.10788	1.78641	0.196203	0.457504
Smpd1	Smpd1	0.360189	6.80325	2.33978	0.141595	0.383247
Ubxn1	Ubxn1	0.360151	7.55624	2.52516	0.127551	0.360522
Nfx1	Nfx1	0.359774	5.3285	1.45458	0.241711	0.515821
Ppp1r12b	Ppp1r12b	0.359685	5.68023	1.51936	0.231851	0.503036
Mrps33	Mrps33	0.35949	7.03516	2.09478	0.163123	0.415863
Nras	Nras	0.359482	6.45654	1.88259	0.185065	0.444372
Selenoh	Selenoh	0.359376	6.26115	1.5314	0.230074	0.500109
Ncbp2	Ncbp2	0.359187	5.98486	1.73086	0.203017	0.46566
Ndufaf7	Ndufaf7	0.358998	4.94939	1.09019	0.313752	0.586342
Hsph1	Hsph1	0.358976	5.02706	0.881869	0.358769	0.62257
Ttc13	Ttc13	0.358579	4.80469	0.79316	0.383616	0.643572
Rwdd4a	Rwdd4a	0.358562	4.80911	1.00533	0.327868	0.598783
Tomm5	Tomm5	0.358314	6.64407	2.53227	0.127047	0.360104
Exosc10	Exosc10	0.358206	4.6857	0.975179	0.335057	0.603034
Mrpl4	Mrpl4	0.357898	6.22325	2.08438	0.164123	0.417928
Gspt1	Gspt1	0.35678	6.68835	2.88803	0.104567	0.324784
Dcxr	Dcxr	0.35669	6.32196	1.66486	0.211503	0.476609
Nudt16l1	Nudt16l1	0.356507	4.55475	0.675899	0.420588	0.674805
Bag3	Bag3	0.356453	5.41972	1.07667	0.311688	0.584176
Cfap298	Cfap298	0.356393	5.61011	1.481	0.237626	0.510205
B4galt1	B4galt1	0.356392	5.79754	0.867002	0.365613	0.628698
Calm2	Calm2	0.35628	10.0027	2.59447	0.122732	0.354586
Tbc1d15	Tbc1d15	0.355872	5.29556	1.70788	0.205923	0.468651
Tmem37	Tmem37	0.355731	9.18388	1.52763	0.232432	0.503364
Cebpz	Cebpz	0.355493	5.27244	1.38984	0.252114	0.525562
Eola1	Eola1	0.355442	4.87387	1.24612	0.27738	0.552953
Tm2d1	Tm2d1	0.355287	6.80121	2.5828	0.123528	0.355591
Lamb3	Lamb3	0.355192	8.54712	1.93596	0.179498	0.437285
Lamp2	Lamp2	0.355059	8.9875	3.18706	0.089227	0.297324
Tor2a	Tor2a	0.354925	5.33149	0.877884	0.360719	0.62353
Immp1l	Immp1l	0.354618	5.96058	2.07824	0.164715	0.418073
Prelid1	Prelid1	0.354191	7.43866	2.59774	0.12251	0.354586
Rab25	Rab25	0.354181	7.2398	2.40543	0.13642	0.374727
Fam98c	Fam98c	0.353819	5.11734	1.29256	0.268865	0.543693
Gtpbp6	Gtpbp6	0.353251	5.15729	0.929645	0.346341	0.613647
Mcts1	Mcts1	0.352988	5.97799	1.96066	0.176594	0.433933
Pnkp	Pnkp	0.352095	4.92197	0.957667	0.339335	0.607463
Dtymk	Dtymk	0.351267	5.71283	1.31798	0.264351	0.537972
Polr1h	Polr1h	0.351161	6.3602	1.99832	0.172678	0.428704
Rhot1	Rhot1	0.351125	5.70224	1.58273	0.222697	0.489681
Dph3	Dph3	0.350741	6.46596	2.19869	0.153541	0.401866
Traf7	Traf7	0.350403	5.79295	1.48607	0.236852	0.509167
Ube2e2	Ube2e2	0.350242	6.43014	2.25144	0.148937	0.394742
Ywhag	Ywhag	0.350171	7.17646	2.49131	0.129987	0.364908
Gaa	Gaa	0.349824	6.12493	1.66753	0.211152	0.47638
Mrps9	Mrps9	0.349692	5.24278	1.11983	0.302429	0.574818
Txnl1	Txnl1	0.34956	7.11769	2.59804	0.122489	0.354586
Glmp	Glmp	0.349358	6.54066	1.98302	0.174257	0.43039
0610012G03Rik	0610012G03Rik	0.349126	7.09491	1.99339	0.173186	0.428901
Lcn2	Lcn2	0.349116	7.84951	0.175502	0.689093	0.861033
Pigk	Pigk	0.349032	5.2889	0.958924	0.339025	0.607463
Rin3	Rin3	0.348746	5.63423	1.11778	0.30286	0.57502
Rab24	Rab24	0.348713	6.35567	2.26672	0.147635	0.393098
Jund	Jund	0.34866	9.93846	2.7731	0.111273	0.33614
Ndufa6	Ndufa6	0.348565	7.63046	2.66564	0.118006	0.347679
Csnk1a1	Csnk1a1	0.348339	7.7271	2.94797	0.101259	0.319109
Psmg3	Psmg3	0.348051	5.23926	1.28093	0.29675	0.570817
Pdcd2	Pdcd2	0.348032	4.65226	0.931675	0.345826	0.613298
Hpn	Hpn	0.34718	4.4792	0.615104	0.44196	0.690981
Usp6nl	Usp6nl	0.346948	5.39818	0.99699	0.329847	0.599497
Setd3	Setd3	0.346629	6.67388	2.19559	0.153817	0.401866
Col4a1	Col4a1	0.346438	10.656	1.83714	0.190229	0.45052
Ctsb	Ctsb	0.346126	7.90338	2.93363	0.102039	0.319829
Sae1	Sae1	0.346049	5.64831	0.976164	0.335603	0.603317
Gramd1a	Gramd1a	0.345753	4.58761	0.823953	0.374714	0.636318
Idh2	Idh2	0.344958	6.08779	0.521241	0.485621	0.724818
Rsrc1	Rsrc1	0.344844	5.08226	0.938253	0.344167	0.611436
Clpx	Clpx	0.344743	5.76702	1.54414	0.228215	0.497144
Sft2d3	Sft2d3	0.344231	4.57841	0.898736	0.35431	0.618491
Pld3	Pld3	0.343977	5.2528	1.5117	0.23299	0.503757
Naa60	Naa60	0.343899	4.5731	0.716723	0.407125	0.663362
Plxnb2	Plxnb2	0.343808	7.63948	1.99572	0.172945	0.428886
Timm44	Timm44	0.343741	4.91921	0.890885	0.356375	0.620102
Vkorc1l1	Vkorc1l1	0.343582	5.19842	0.997075	0.329815	0.599497
Actb	Actb	0.343424	13.3077	1.76707	0.198543	0.460828
2300009A05Rik	2300009A05Rik	0.342979	5.69518	1.43989	0.244023	0.518309
Rnf7	Rnf7	0.34297	7.41518	2.48935	0.13013	0.364923
Nr2f2	Nr2f2	0.342533	5.38674	1.19332	0.287501	0.562424
Fdps	Fdps	0.342224	6.47657	1.16246	0.296202	0.570231
Hint2	Hint2	0.342154	7.06611	2.0114	0.171344	0.427003
Ubqln4	Ubqln4	0.341287	5.43939	0.981119	0.333624	0.602617
Nap1l4	Nap1l4	0.341003	6.08462	1.00908	0.328585	0.598965
Nomo1	Nomo1	0.340995	5.29142	1.34085	0.260373	0.534526
Bicc1	Bicc1	0.340233	5.46479	0.949055	0.341646	0.609734
Gemin7	Gemin7	0.339987	7.08339	2.54738	0.125982	0.358396
Aco2	Aco2	0.339981	6.82027	2.45386	0.132746	0.368392
Snrpg	Snrpg	0.339967	7.49195	1.88059	0.185289	0.444604
Gnpnat1	Gnpnat1	0.339962	4.79511	1.01579	0.325423	0.597489
Cmas	Cmas	0.33988	4.72526	0.903904	0.352959	0.61782
Arl2bp	Arl2bp	0.339852	5.78603	1.19128	0.287901	0.562434
Nudt14	Nudt14	0.339435	5.26925	1.0271	0.322809	0.595023
Cds1	Cds1	0.339376	6.22206	1.20154	0.28628	0.560974
Bik	Bik	0.33919	5.88205	1.21477	0.28333	0.557865
Grhpr	Grhpr	0.338663	5.10456	1.12407	0.301538	0.574248
Csnk2b	Csnk2b	0.33847	6.8154	2.40554	0.136411	0.374727
Psmd11	Psmd11	0.338178	6.92994	1.77935	0.197053	0.459181
Sh2d4a	Sh2d4a	0.338144	6.69888	2.62659	0.120572	0.352428
Gtf2h5	Gtf2h5	0.337652	7.22231	2.59109	0.122962	0.354836
Usf2	Usf2	0.337611	6.35398	2.40143	0.136729	0.375402
Psmb7	Psmb7	0.33741	6.91413	2.63638	0.119923	0.351116
Gna12	Gna12	0.337379	5.6066	1.34112	0.260326	0.534526
Commd10	Commd10	0.337223	5.3548	1.46493	0.240101	0.513246
Idi1	Idi1	0.337187	6.6058	1.31028	0.267338	0.541696
Use1	Use1	0.337183	6.4513	1.86627	0.186899	0.445877
Aqp1	Aqp1	0.337051	7.78642	2.77892	0.110922	0.335353
Tbck	Tbck	0.336862	4.84422	1.01956	0.324551	0.597136
Gsap	Gsap	0.336793	6.8559	2.39644	0.137115	0.376048
Carm1	Carm1	0.33621	4.63783	0.70753	0.410098	0.666333
Gprc5b	Gprc5b	0.335808	4.88282	1.06193	0.31494	0.587752
Ddx18	Ddx18	0.335504	5.48184	1.33408	0.261543	0.535675
Ubl4a	Ubl4a	0.33476	5.9903	1.70403	0.206414	0.468934
Tpst2	Tpst2	0.334563	4.61728	0.813732	0.377635	0.63904
Desi2	Desi2	0.334345	5.5949	1.17743	0.290643	0.56495
Rab3ip	Rab3ip	0.334115	5.33292	1.27983	0.271165	0.545985
Fbxw8	Fbxw8	0.334109	6.3551	1.48363	0.237225	0.509656
Slc25a16	Slc25a16	0.333942	5.30423	1.23059	0.280307	0.555628
Rps27rt	Rps27rt	0.333843	5.40242	0.685294	0.419497	0.67358
Txndc17	Txndc17	0.333507	7.80751	2.57741	0.123898	0.356219
Nacc2	Nacc2	0.333481	4.85389	0.630702	0.436442	0.687146
Nsmce2	Nsmce2	0.333267	5.56669	1.6926	0.207884	0.470823
Ranbp9	Ranbp9	0.333039	5.5519	1.28487	0.270251	0.544613
Hnrnpf	Hnrnpf	0.332906	8.35154	3.09699	0.0935526	0.306073
Pgm1	Pgm1	0.3327	5.30699	1.18085	0.289963	0.564466
Wars	Wars	0.332674	6.69775	2.61569	0.121299	0.353672
Supt6	Supt6	0.332533	5.63694	1.25836	0.275101	0.549811
Zfp36l2	Zfp36l2	0.332474	5.17111	0.470093	0.504162	0.740062
Insig1	Insig1	0.332226	5.99541	1.42456	0.31185	0.584177
Cops2	Cops2	0.331565	5.6476	1.68605	0.208731	0.472285
Rasa1	Rasa1	0.33113	5.44851	1.17366	0.291395	0.565629
Ctr9	Ctr9	0.330708	5.30865	1.3314	0.262007	0.535858
Lsm5	Lsm5	0.330615	5.39376	1.39814	0.250747	0.525007
Ttc19	Ttc19	0.330466	5.0465	0.828672	0.373377	0.635493
Dhcr24	Dhcr24	0.330109	4.98604	0.724907	0.404506	0.662079
Snx3	Snx3	0.330102	7.86097	2.76049	0.112039	0.337219
Reep5	Reep5	0.329595	8.31071	2.58901	0.123103	0.354951
Itgb6	Itgb6	0.329594	8.72575	1.03474	0.326218	0.597845
Cd59a	Cd59a	0.329524	5.71165	0.93961	0.344045	0.611436
Cnot8	Cnot8	0.329406	5.09189	0.755909	0.394811	0.653939
Grpel2	Grpel2	0.329336	6.12087	1.60765	0.219223	0.485694
Uhrf1bp1l	Uhrf1bp1l	0.329164	5.9678	1.05608	0.316465	0.589051
Efr3a	Efr3a	0.329104	6.25492	2.18241	0.154996	0.403197
Mesd	Mesd	0.328624	5.5837	1.12835	0.300644	0.573565
Casp6	Casp6	0.328427	4.5055	0.538343	0.471539	0.713508
Coa8	Coa8	0.327836	5.74711	1.53941	0.228904	0.498336
Ube2i	Ube2i	0.327761	7.89663	2.7016	0.115701	0.343983
Srebf2	Srebf2	0.327744	6.34494	1.87526	0.185886	0.445386
Mvb12a	Mvb12a	0.327559	6.43428	1.7454	0.201206	0.463779
Map2k2	Map2k2	0.327443	7.24436	2.45298	0.132812	0.368392
Dlgap4	Dlgap4	0.327386	6.2553	1.72171	0.204168	0.466622
Lrpprc	Lrpprc	0.326927	4.81974	0.927838	0.3468	0.614248
Il13ra1	Il13ra1	0.326679	4.68519	0.815879	0.415019	0.670351
Psmd1	Psmd1	0.326675	6.29666	1.93543	0.179278	0.436901
Atf1	Atf1	0.32626	5.86341	1.2781	0.27148	0.546181
Zfp524	Zfp524	0.325536	4.99504	0.772992	0.389618	0.648224
Rwdd1	Rwdd1	0.325466	6.48045	1.56535	0.225161	0.493555
Stoml2	Stoml2	0.325447	5.72226	1.37844	0.254005	0.527156
Nono	Nono	0.325312	7.02445	2.63244	0.120183	0.351733
Abl2	Abl2	0.325166	4.53167	0.6396	0.433147	0.685115
Cul4b	Cul4b	0.325147	4.9246	1.03245	0.321584	0.593857
Nr2c1	Nr2c1	0.324828	4.40716	0.645019	0.431235	0.683297
Gm14636	Gm14636	0.324541	5.07118	1.05938	0.315506	0.588347
Reep3	Reep3	0.324472	7.16531	2.22271	0.151423	0.39945
Junb	Junb	0.324064	6.96435	0.816079	0.383378	0.643331
Wdr77	Wdr77	0.323999	4.72106	0.877756	0.359869	0.623245
Ccdc174	Ccdc174	0.323982	4.87401	1.05158	0.331451	0.600607
Tgfbr1	Tgfbr1	0.323607	5.121	0.828113	0.373535	0.635493
Acadl	Acadl	0.323006	7.26364	2.21726	0.151901	0.400197
Miga2	Miga2	0.322928	4.345	0.478308	0.497051	0.734076
Fbxw2	Fbxw2	0.322828	6.47884	1.76225	0.199132	0.461725
Exosc4	Exosc4	0.322222	5.85086	1.26683	0.27397	0.548644
Wdr18	Wdr18	0.32197	5.25996	1.0361	0.320751	0.592944
Npepps	Npepps	0.321963	6.25761	1.52544	0.230952	0.501706
Zfp787	Zfp787	0.321805	5.04391	0.995362	0.330221	0.599555
Rrp1	Rrp1	0.321675	6.7245	2.26498	0.147783	0.393173
Fat1	Fat1	0.321564	6.84755	1.86354	0.187208	0.44616
2310009B15Rik	2310009B15Rik	0.321441	4.69194	0.613891	0.442404	0.691324
Evi5	Evi5	0.321277	5.88985	1.37589	0.254431	0.527884
Ensa	Ensa	0.321238	5.7374	1.05158	0.31725	0.589731
Trappc4	Trappc4	0.320923	6.91393	1.92255	0.180668	0.438766
Ndufa7	Ndufa7	0.320845	8.63312	2.33755	0.141775	0.383585
Exosc5	Exosc5	0.320513	5.55943	1.24361	0.27785	0.553093
Gyg	Gyg	0.320498	5.21426	0.960415	0.338658	0.607463
Gnas	Gnas	0.320165	9.57561	2.12908	0.159882	0.410732
Atp6v1d	Atp6v1d	0.32008	6.46416	1.57259	0.22413	0.491602
Ankle2	Ankle2	0.319929	4.85426	1.04049	0.319753	0.592187
Parn	Parn	0.319555	4.6915	0.866733	0.36284	0.625415
Jkamp	Jkamp	0.319178	5.73098	1.14322	0.297566	0.571197
Abcf2	Abcf2	0.318797	5.39444	1.14051	0.298124	0.571608
Vps35	Vps35	0.318532	7.36545	2.6457	0.119308	0.350193
Sdc2	Sdc2	0.318484	4.69814	0.405288	0.532652	0.76104
Smarce1	Smarce1	0.318475	6.03763	1.31557	0.264774	0.538417
Tufm	Tufm	0.317994	5.12094	1.10163	0.306288	0.57866
Cbfb	Cbfb	0.317331	4.63283	0.659209	0.426291	0.679972
Npdc1	Npdc1	0.316846	6.03964	1.28643	0.26997	0.544203
Ercc6l2	Ercc6l2	0.316751	4.90505	0.801205	0.381261	0.641926
Mettl23	Mettl23	0.316661	5.99301	1.21504	0.283278	0.557865
Senp1	Senp1	0.31662	4.3588	0.593411	0.450007	0.697198
Paqr4	Paqr4	0.316413	4.54577	0.718303	0.406618	0.663095
Mpc2	Mpc2	0.316297	7.87151	2.00993	0.171493	0.427003
Adsl	Adsl	0.31607	4.42415	0.521826	0.478333	0.718694
Med28	Med28	0.316042	6.31711	1.27286	0.272435	0.546817
Zfp36	Zfp36	0.316013	6.61282	1.7762	0.197435	0.459562
Mul1	Mul1	0.315873	5.11234	0.620061	0.440466	0.690293
Anp32e	Anp32e	0.315624	5.55335	1.44451	0.243292	0.517622
Smim1	Smim1	0.315512	6.16472	0.996102	0.330399	0.599724
Cdc37	Cdc37	0.315393	6.8359	1.77789	0.19723	0.45944
Mrfap1	Mrfap1	0.31536	7.69967	2.19667	0.15372	0.401866
Spryd7	Spryd7	0.315318	5.49641	1.23489	0.279492	0.554795
Ncaph2	Ncaph2	0.315198	5.65013	1.03432	0.321157	0.59338
Pmvk	Pmvk	0.315138	6.10388	0.580718	0.459769	0.705274
Rac3	Rac3	0.315053	5.73941	0.867811	0.362992	0.625415
Ncl	Ncl	0.314959	7.70632	1.87108	0.186357	0.445398
Trappc3	Trappc3	0.314749	6.31808	1.76081	0.199308	0.461982
Paf1	Paf1	0.314722	4.87309	0.702395	0.411774	0.66709
Mrpl40	Mrpl40	0.314403	5.38367	1.19038	0.288078	0.562613
Aurkaip1	Aurkaip1	0.314346	7.24607	2.42804	0.13469	0.371867
D5Ertd579e	D5Ertd579e	0.313813	6.019	1.01275	0.326131	0.597845
Rala	Rala	0.313601	7.29027	1.6055	0.219519	0.485886
Krtcap2	Krtcap2	0.312693	7.90041	1.94112	0.178669	0.436476
Tmem168	Tmem168	0.312147	5.73668	1.33965	0.26058	0.534638
Prps2	Prps2	0.311782	5.84247	0.869316	0.362577	0.625314
Spink4	Spink4	0.311311	5.03405	0.721062	0.405733	0.662631
Brd7	Brd7	0.311153	7.20294	2.01717	0.170758	0.426805
Cnn2	Cnn2	0.311023	9.30313	2.21591	0.152019	0.400197
Sorcs2	Sorcs2	0.310902	6.26416	1.23574	0.279332	0.554635
Tcf7l2	Tcf7l2	0.310792	5.01481	0.977804	0.334423	0.60289
Pacsin2	Pacsin2	0.310078	7.20062	1.79368	0.195334	0.455945
Gtf3c6	Gtf3c6	0.309878	5.16881	1.0096	0.351242	0.616864
Med29	Med29	0.309808	6.15565	1.29555	0.268329	0.542922
Dele1	Dele1	0.309621	4.54761	0.616323	0.441515	0.690981
Ppp4r2	Ppp4r2	0.30925	6.67531	1.89914	0.183228	0.441319
Vps26a	Vps26a	0.309034	5.7267	1.18937	0.288278	0.562847
Ptges3	Ptges3	0.30869	7.58623	2.21702	0.151922	0.400197
Klhdc2	Klhdc2	0.308572	6.01467	1.5801	0.223067	0.490188
Ube2j2	Ube2j2	0.308409	5.8883	1.51133	0.233044	0.503757
Tmx2	Tmx2	0.308374	4.98511	0.748385	0.397132	0.655991
Src	Src	0.307986	6.44668	1.71138	0.205477	0.46809
Decr1	Decr1	0.30787	6.28084	1.23751	0.278997	0.554441
Ppp2r5d	Ppp2r5d	0.307655	4.66845	0.796983	0.382494	0.642796
Tmem60	Tmem60	0.307378	5.9377	1.03974	0.319922	0.592346
Dtnbp1	Dtnbp1	0.307125	5.84926	1.07916	0.311144	0.583323
H2-T22	H2-T22	0.306821	5.25537	0.680272	0.419496	0.67358
Cant1	Cant1	0.30659	5.05244	0.806465	0.379732	0.640335
Ppp6r2	Ppp6r2	0.306491	4.89459	0.616037	0.441619	0.690981
Chpf	Chpf	0.306374	4.5818	0.46015	0.50524	0.741181
Serhl	Serhl	0.306047	4.94547	0.843162	0.369313	0.632118
Cog8	Cog8	0.305755	4.94296	0.846539	0.368376	0.631419
Acot8	Acot8	0.305471	4.6491	0.447403	0.511392	0.745655
Fbxl6	Fbxl6	0.305273	4.96575	0.910877	0.351149	0.616864
Ywhah	Ywhah	0.305208	8.27981	1.81589	0.192703	0.453602
Slc3a2	Slc3a2	0.305169	7.49147	2.0671	0.165798	0.419713
Otub1	Otub1	0.304671	6.17102	1.60502	0.219586	0.485886
Tor3a	Tor3a	0.304641	5.44712	0.742127	0.399262	0.657112
Eci1	Eci1	0.304378	6.21375	1.23176	0.280085	0.555502
Cmc1	Cmc1	0.304205	5.67478	0.901985	0.353463	0.61782
Clns1a	Clns1a	0.303933	5.19678	0.963054	0.403504	0.661144
Riok1	Riok1	0.303798	4.76938	0.82316	0.374939	0.636318
Inafm2	Inafm2	0.303776	4.73119	0.731343	0.402464	0.660575
Zfp330	Zfp330	0.303131	5.14526	0.77608	0.38869	0.647843
Stard10	Stard10	0.303086	6.9593	2.12757	0.160023	0.410809
Ilkap	Ilkap	0.302716	6.21822	1.34155	0.260253	0.534526
Apobec3	Apobec3	0.302671	5.97927	0.94781	0.341776	0.609812
Samd10	Samd10	0.302443	4.55536	0.658629	0.426491	0.679972
Htatip2	Htatip2	0.302292	4.8879	0.448761	0.511258	0.745655
Nab1	Nab1	0.302041	6.65482	1.81656	0.20761	0.470355
Arpp19	Arpp19	0.301972	7.53544	1.75558	0.19995	0.4624
Babam1	Babam1	0.301653	5.13823	1.03061	0.322005	0.594322
Cpd	Cpd	0.30161	6.51324	1.78706	0.196126	0.457475
Trim25	Trim25	0.301559	5.60866	0.959854	0.338796	0.607463
Kctd3	Kctd3	0.301539	5.05219	0.833047	0.379471	0.640141
Pigt	Pigt	0.301383	6.24828	1.41637	0.247782	0.522149
Sc5d	Sc5d	0.300697	5.91385	1.19139	0.28788	0.562434
Mrps26	Mrps26	0.299989	5.61412	1.22642	0.281099	0.555942
Ptgfrn	Ptgfrn	0.299871	5.59499	1.12957	0.327708	0.598783
Tapbpl	Tapbpl	0.299418	5.30288	0.819634	0.375944	0.637279
Mthfsd	Mthfsd	0.299316	4.64173	0.644748	0.431331	0.683297
Bhlhb9	Bhlhb9	0.298989	4.37568	0.30303	0.58886	0.797927
Ildr1	Ildr1	0.298768	4.94287	0.677366	0.420092	0.674164
Nfkb2	Nfkb2	0.298764	5.04157	0.70635	0.410483	0.666333
Timm10b	Timm10b	0.298753	6.90276	1.27934	0.271496	0.546181
Grhl2	Grhl2	0.298598	4.78787	0.645361	0.431115	0.683264
Rae1	Rae1	0.298411	5.27998	0.942866	0.34301	0.610842
Pccb	Pccb	0.298128	5.83419	1.25423	0.275868	0.551186
Crtap	Crtap	0.298127	4.84653	0.668908	0.422962	0.677685
Sema5a	Sema5a	0.297857	6.15659	1.21393	0.283493	0.557865
Nsf	Nsf	0.297779	5.46646	0.870955	0.361697	0.624411
Eif2ak1	Eif2ak1	0.297669	4.69312	0.509765	0.483398	0.723191
Hsp90aa1	Hsp90aa1	0.297424	9.6372	1.39302	0.251589	0.525007
Zbtb42	Zbtb42	0.297335	4.78899	0.523608	0.477592	0.718024
Smarca4	Smarca4	0.297286	6.21943	1.25333	0.276034	0.551293
Pnkd	Pnkd	0.296871	6.29536	1.09569	0.307561	0.579608
Snf8	Snf8	0.296557	6.51652	1.6105	0.218829	0.485217
Sp3os	Sp3os	0.296552	5.38946	1.11604	0.318017	0.590531
Nudt22	Nudt22	0.296495	4.74113	0.575225	0.456936	0.702463
Strap	Strap	0.296157	6.40113	1.58845	0.221893	0.489139
Kxd1	Kxd1	0.29603	6.13699	0.941202	0.343462	0.611111
Flot2	Flot2	0.294608	5.95178	1.22883	0.28064	0.555854
Gpr89	Gpr89	0.294352	4.77361	0.59762	0.448427	0.695473
Mzt1	Mzt1	0.293789	5.58083	1.24321	0.277925	0.553093
Cep170b	Cep170b	0.293753	6.6152	1.10191	0.306719	0.578903
Spcs3	Spcs3	0.293506	4.97148	0.491855	0.491415	0.729917
Eny2	Eny2	0.293313	7.75676	2.11068	0.161611	0.413178
Pfdn6	Pfdn6	0.293306	6.66554	1.96981	0.175633	0.432521
Zwint	Zwint	0.292993	5.82127	0.914419	0.350234	0.615826
Pop7	Pop7	0.292892	5.49316	1.01835	0.324831	0.597243
Fbxl14	Fbxl14	0.29244	4.66424	0.497754	0.488534	0.727121
Zfp68	Zfp68	0.292332	4.5604	0.628894	0.466172	0.709361
Scyl2	Scyl2	0.292136	4.94161	0.783655	0.386428	0.64521
Ube2d3	Ube2d3	0.291842	8.77949	2.06153	0.166343	0.420278
4833439L19Rik	4833439L19Rik	0.2917	6.66402	1.85428	0.188261	0.447453
Gsn	Gsn	0.291564	9.55301	1.63867	0.214993	0.479958
Per2	Per2	0.291451	4.56605	0.171278	0.686942	0.859565
Tmem234	Tmem234	0.291448	7.40084	2.1585	0.157164	0.406277
Katnbl1	Katnbl1	0.291323	5.28436	0.904323	0.35285	0.61782
Mapre3	Mapre3	0.291313	6.1561	1.43779	0.244355	0.518314
Zfp106	Zfp106	0.291214	6.05168	1.32477	0.263162	0.536799
Chchd5	Chchd5	0.290761	4.96043	0.488571	0.492841	0.730779
Lonp1	Lonp1	0.29062	5.32297	0.774592	0.389136	0.647843
Cactin	Cactin	0.290207	4.32423	0.382296	0.543277	0.769031
Ddx21	Ddx21	0.290021	5.27481	0.330593	0.575545	0.78893
Esrp2	Esrp2	0.289967	5.32405	0.820505	0.396022	0.655153
Actl6a	Actl6a	0.289625	5.61315	1.13735	0.306168	0.57866
Tmem184b	Tmem184b	0.289046	5.13069	0.631703	0.435958	0.686907
Ift20	Ift20	0.288503	7.28064	1.81537	0.192764	0.453602
Oxa1l	Oxa1l	0.288398	5.11073	0.902794	0.353248	0.61782
Pbxip1	Pbxip1	0.2879	6.53459	1.54915	0.227489	0.496468
Wdtc1	Wdtc1	0.287744	4.87893	0.727141	0.403795	0.661467
Syncrip	Syncrip	0.287397	6.5418	1.34281	0.260036	0.534526
Atp6ap1	Atp6ap1	0.286994	6.94301	1.6198	0.217554	0.483552
Atp6v1c1	Atp6v1c1	0.286697	5.87403	1.16287	0.293562	0.567077
Hspb2	Hspb2	0.286195	4.70594	0.51554	0.480961	0.720929
Dpp3	Dpp3	0.286111	5.88629	1.01679	0.325192	0.597296
Nr2f6	Nr2f6	0.285875	6.25744	1.3703	0.255366	0.529296
Ate1	Ate1	0.285837	5.11625	0.661924	0.425355	0.679503
Ngdn	Ngdn	0.285769	4.86233	0.522283	0.478142	0.718694
Hmgb2	Hmgb2	0.285454	6.40209	1.22669	0.281048	0.555942
Mphosph6	Mphosph6	0.285436	5.47005	1.13127	0.300036	0.573368
Psma5	Psma5	0.285293	6.94466	1.61015	0.218878	0.485217
Golim4	Golim4	0.285215	5.91483	0.905726	0.352485	0.617776
Mrpl15	Mrpl15	0.285181	5.73033	1.1787	0.29039	0.564615
Rheb	Rheb	0.285113	7.87805	2.20786	0.152728	0.401312
Commd4	Commd4	0.285002	6.09731	1.12239	0.301892	0.574257
Atp6v0a2	Atp6v0a2	0.284999	5.58961	0.791826	0.384009	0.643775
Tsfm	Tsfm	0.284949	5.14782	0.77428	0.38923	0.647843
Tmem33	Tmem33	0.284866	6.68229	1.91167	0.181853	0.439817
Fcf1	Fcf1	0.284778	5.44754	0.94701	0.341975	0.610012
Cdc73	Cdc73	0.284617	6.22327	1.17032	0.292063	0.566015
Unk	Unk	0.284095	4.46564	0.561056	0.462457	0.706537
Afap1l1	Afap1l1	0.284044	4.81194	0.329659	0.573725	0.78756
Gpatch2l	Gpatch2l	0.28376	4.28895	0.346975	0.562351	0.780578
Adrb1	Adrb1	0.283211	5.07758	0.79104	0.384241	0.643914
Vps4b	Vps4b	0.283152	5.99536	1.16905	0.292319	0.566015
Inpp5a	Inpp5a	0.283078	4.98437	0.536705	0.472206	0.713523
[truncated: 5,022 more rows]

## Sheet: Ext Fig 5e_AT1sub.markers_top50
	p_val	avg_log2FC	pct.1	pct.2	p_val_adj	cluster	gene
1	1.49e-58	1.93175	1	0.962	1.85e-54	AT1_0	Malat1
2	4.23e-72	1.61054	1	0.96	5.26e-68	AT1_0	Vegfa
3	3.15e-52	1.49082	1	0.928	3.92e-48	AT1_0	Neat1
4	1.41e-61	1.29923	0.995	0.928	1.76e-57	AT1_0	Col4a4
5	1.35e-40	1.28668	0.98	0.838	1.68e-36	AT1_0	Pmp22
6	3.86e-39	1.27462	0.773	0.299	4.81e-35	AT1_0	Txnip
7	3.54e-14	1.17798	0.571	0.31	4.41e-10	AT1_0	Igfbp2
8	6.97e-49	1.15185	0.985	0.844	8.68e-45	AT1_0	Rtkn2
9	1.31e-46	1.13425	0.934	0.686	1.63e-42	AT1_0	Flrt3
10	1.76e-51	1.11776	0.995	0.949	2.19e-47	AT1_0	Col4a3
11	1.86e-25	1.11766	0.626	0.248	2.32e-21	AT1_0	Cyp2b10
12	3.96e-42	1.08774	1	0.962	4.93e-38	AT1_0	Timp3
13	7.62e-33	1.06323	0.682	0.255	9.49e-29	AT1_0	Arrdc3
14	5.92e-42	1.06049	0.631	0.139	7.37e-38	AT1_0	Abca1
15	5.38e-55	1.05816	1	0.87	6.7e-51	AT1_0	Rsrp1
16	6.2e-43	1.04274	0.687	0.171	7.72e-39	AT1_0	Plod2
17	3.73e-44	1.03162	0.955	0.758	4.65e-40	AT1_0	Nectin3
18	7.08e-32	1.00922	0.732	0.27	8.82e-28	AT1_0	Ccn2
19	1.23e-32	1.00555	0.904	0.632	1.54e-28	AT1_0	Resf1
20	1.78e-35	1.00185	0.854	0.48	2.22e-31	AT1_0	Tsc22d3
21	6.4e-45	1.0015	0.99	0.878	7.98e-41	AT1_0	Limch1
22	5.55e-47	0.999971	0.838	0.284	6.91e-43	AT1_0	Slc25a36
23	1.02e-31	0.968234	0.965	0.88	1.28e-27	AT1_0	Ndst1
24	2.03e-42	0.942971	0.98	0.859	2.53e-38	AT1_0	Tead1
25	2.55e-38	0.942653	0.99	0.901	3.18e-34	AT1_0	Npnt
26	9.64e-35	0.932124	0.96	0.762	1.2e-30	AT1_0	Scnn1g
27	9.67e-23	0.925658	0.616	0.23	1.2e-18	AT1_0	Xist
28	3.42e-32	0.918579	0.909	0.707	4.25e-28	AT1_0	Pxdc1
29	9.15e-27	0.899058	0.955	0.806	1.14e-22	AT1_0	Spock2
30	2.35e-24	0.884927	0.848	0.634	2.93e-20	AT1_0	Dusp1
31	4.44e-36	0.882314	1	0.971	5.53e-32	AT1_0	Scd2
32	4.35e-31	0.873385	0.949	0.798	5.41e-27	AT1_0	Sema3e
33	2.63e-31	0.866857	0.929	0.789	3.28e-27	AT1_0	Klf6
34	1.17e-35	0.861383	0.798	0.299	1.46e-31	AT1_0	Tef
35	4.42e-40	0.855514	0.732	0.217	5.5e-36	AT1_0	Osbpl6
36	2.14e-35	0.852639	0.975	0.897	2.67e-31	AT1_0	Cadm1
37	1.05e-28	0.842019	0.965	0.869	1.31e-24	AT1_0	Cavin2
38	3.21e-35	0.837057	0.667	0.189	4e-31	AT1_0	Plscr2
39	2.01e-36	0.829539	0.737	0.248	2.5e-32	AT1_0	Epn2
40	3.61e-29	0.824895	0.601	0.183	4.5e-25	AT1_0	Bdnf
41	3.41e-35	0.816758	0.712	0.242	4.25e-31	AT1_0	Leng8
42	2.97e-33	0.816163	0.742	0.255	3.7e-29	AT1_0	Cdkl5
43	6.86e-32	0.811687	0.98	0.897	8.55e-28	AT1_0	Slc39a8
44	9.31e-32	0.806668	0.727	0.276	1.16e-27	AT1_0	Klhl24
45	6.65e-31	0.806385	0.914	0.735	8.28e-27	AT1_0	Cxadr
46	8.18e-30	0.801172	0.98	0.95	1.02e-25	AT1_0	Icam1
47	7.61e-28	0.797607	0.712	0.267	9.48e-24	AT1_0	Zbtb20
48	4.28e-29	0.797023	0.793	0.364	5.33e-25	AT1_0	Dusp7
49	1.01e-29	0.796304	0.758	0.293	1.26e-25	AT1_0	Cped1
50	3.81e-30	0.788816	0.929	0.808	4.74e-26	AT1_0	F11r
51	1.1e-46	1.61352	0.944	0.518	1.37e-42	AT1_1	S100a10
52	1.04e-46	1.53376	0.989	0.755	1.29e-42	AT1_1	Lgals3
53	4.85e-31	1.40717	0.987	0.759	6.04e-27	AT1_1	Krt8
54	1.64e-35	1.34099	0.97	0.743	2.04e-31	AT1_1	Krt19
55	4.71e-24	1.32092	0.927	0.677	5.86e-20	AT1_1	Krt18
56	3.17e-37	1.27205	0.996	0.992	3.95e-33	AT1_1	S100a6
57	5.88e-48	1.17376	1	0.992	7.32e-44	AT1_1	S100a11
58	4.94e-11	1.10838	0.296	0.093	6.16e-07	AT1_1	Sfn
59	6.47e-31	1.07298	0.991	0.817	8.06e-27	AT1_1	Anxa1
60	3.53e-46	1.04399	0.994	0.961	4.4e-42	AT1_1	Serf2
61	3.65e-47	0.918169	1	1	4.55e-43	AT1_1	Myl6
62	1.08e-34	0.90534	0.991	0.922	1.35e-30	AT1_1	Cox8a
63	9.1e-15	0.821017	0.479	0.222	1.13e-10	AT1_1	S100a14
64	5.37e-31	0.814308	0.998	0.996	6.69e-27	AT1_1	Fth1
65	4.23e-34	0.808162	1	0.973	5.27e-30	AT1_1	Ppia
66	5.45e-29	0.797732	0.987	0.934	6.78e-25	AT1_1	Cystm1
67	7.27e-26	0.791333	0.987	0.93	9.05e-22	AT1_1	Anxa2
68	3.62e-28	0.79102	0.97	0.774	4.51e-24	AT1_1	Selenow
69	1.14e-14	0.777755	0.985	0.86	1.42e-10	AT1_1	Ctsh
70	6.85e-31	0.773889	0.989	0.848	8.53e-27	AT1_1	Cfl1
71	1.52e-26	0.752547	1	1	1.89e-22	AT1_1	Tmsb4x
72	2.14e-23	0.750458	0.968	0.755	2.67e-19	AT1_1	Gapdh
73	5.35e-20	0.749537	0.732	0.467	6.66e-16	AT1_1	S100a1
74	6.1e-22	0.745982	0.987	0.949	7.6e-18	AT1_1	Rpl39
75	9.45e-31	0.743605	0.998	0.969	1.18e-26	AT1_1	Rplp1
76	1.58e-20	0.73928	0.998	0.988	1.96e-16	AT1_1	Calm1
77	9.91e-28	0.735094	0.994	0.984	1.23e-23	AT1_1	Gng5
78	6.34e-28	0.730276	1	1	7.9e-24	AT1_1	Actg1
79	6.17e-23	0.724014	0.996	0.938	7.69e-19	AT1_1	Cox6c
80	7.77e-22	0.713073	0.964	0.798	9.67e-18	AT1_1	Tspo
81	7.19e-24	0.705339	0.974	0.891	8.95e-20	AT1_1	Ndufa4
82	5.01e-23	0.689531	0.996	0.988	6.24e-19	AT1_1	Ftl1
83	1.63e-25	0.677305	0.991	0.864	2.03e-21	AT1_1	Rps2
84	2.67e-14	0.653479	0.976	0.922	3.33e-10	AT1_1	mt-Nd4l
85	4.82e-20	0.65198	0.951	0.794	6e-16	AT1_1	Cox6b1
86	0.000580846	0.631472	0.253	0.156	1	AT1_1	Tpm2
87	1.65e-17	0.626865	0.959	0.817	2.06e-13	AT1_1	Atp5e
88	2.11e-20	0.608564	0.998	0.953	2.63e-16	AT1_1	Rpl23
89	5.85e-18	0.607348	0.996	0.973	7.29e-14	AT1_1	Dstn
90	6.91e-18	0.591943	0.985	0.93	8.6e-14	AT1_1	Gnas
91	2.12e-19	0.591135	0.987	0.957	2.64e-15	AT1_1	Pfn1
92	2.23e-14	0.590517	0.94	0.794	2.77e-10	AT1_1	Ndufc2
93	1.73e-18	0.590271	0.996	0.946	2.16e-14	AT1_1	Rps24
94	4.25e-13	0.583762	0.951	0.848	5.29e-09	AT1_1	Chchd10
95	1.6e-16	0.581736	0.792	0.502	2e-12	AT1_1	Uba52
96	6.99e-17	0.580358	0.989	0.922	8.7e-13	AT1_1	Rpl27
97	7.18e-18	0.580323	0.998	0.957	8.94e-14	AT1_1	Rpl41
98	9.05e-16	0.576193	0.996	0.946	1.13e-11	AT1_1	Rpl15
99	3.37e-15	0.574858	0.989	0.942	4.2e-11	AT1_1	Anxa5
100	2.87e-09	0.570703	0.521	0.377	3.58e-05	AT1_1	Mgst3
101	7.8e-50	5.67999	0.881	0.17	9.71e-46	AT1_2	Lyz2
102	7.09e-63	5.16287	1	0.179	8.83e-59	AT1_2	Sftpa1
103	8.45e-69	4.65011	1	0.151	1.05e-64	AT1_2	Sftpb
104	1.27e-70	4.55111	1	0.14	1.59e-66	AT1_2	Cxcl15
105	6.45e-97	4.43252	1	0.066	8.04e-93	AT1_2	Slc34a2
106	7.67e-74	4.00866	1	0.12	9.55e-70	AT1_2	Scd1
107	4.08e-88	3.44214	0.983	0.074	5.08e-84	AT1_2	Cbr2
108	1.04e-33	3.30277	1	0.88	1.29e-29	AT1_2	Sftpc
109	1.2e-91	3.24728	0.949	0.059	1.49e-87	AT1_2	Fabp5
110	8.01e-120	2.94235	0.915	0.017	9.98e-116	AT1_2	Lcn2
111	2.5e-110	2.88404	0.932	0.029	3.11e-106	AT1_2	Hc
112	2.71e-114	2.70559	0.966	0.032	3.38e-110	AT1_2	Lamp3
113	2.76e-92	2.5218	0.763	0.02	3.44e-88	AT1_2	Chil1
114	3.6e-36	2.44908	1	0.489	4.48e-32	AT1_2	Sftpd
115	3.41e-62	2.37516	0.983	0.164	4.25e-58	AT1_2	Dram1
116	5.94e-88	2.34288	0.881	0.044	7.4e-84	AT1_2	S100g
117	8.98e-80	2.18456	0.864	0.056	1.12e-75	AT1_2	Bex2
118	3.47e-82	2.0947	0.966	0.077	4.32e-78	AT1_2	Cd36
119	1.38e-32	2.0881	1	0.62	1.72e-28	AT1_2	Napsa
120	7.44e-31	2.05724	1	0.896	9.26e-27	AT1_2	Npc2
121	1.53e-52	1.9381	0.966	0.172	1.9e-48	AT1_2	Sfta2
122	3.16e-104	1.92787	0.949	0.038	3.94e-100	AT1_2	Ppp1r14c
123	1.18e-32	1.84065	0.983	0.464	1.47e-28	AT1_2	Lpcat1
124	1.9e-48	1.80182	0.814	0.117	2.37e-44	AT1_2	Fasn
125	5.35e-72	1.74878	0.966	0.09	6.67e-68	AT1_2	Muc1
126	2.52e-43	1.71554	0.78	0.116	3.14e-39	AT1_2	Gclc
127	3.11e-38	1.6727	0.949	0.279	3.88e-34	AT1_2	Abca3
128	3.35e-50	1.67125	0.932	0.166	4.17e-46	AT1_2	Ctsc
129	7.96e-38	1.60365	0.932	0.268	9.92e-34	AT1_2	Tmem243
130	1.4e-62	1.5242	0.508	0.011	1.74e-58	AT1_2	Lrg1
131	1.54e-17	1.52053	0.729	0.31	1.92e-13	AT1_2	Elovl1
132	4.26e-35	1.50122	0.949	0.279	5.31e-31	AT1_2	Bex4
133	1.13e-51	1.47059	0.932	0.148	1.4e-47	AT1_2	Ank3
134	2.38e-19	1.44527	0.644	0.17	2.96e-15	AT1_2	Mt1
135	7.32e-39	1.43846	0.915	0.208	9.12e-35	AT1_2	Acsl4
136	1.05e-41	1.3969	0.593	0.054	1.31e-37	AT1_2	Apoe
137	3.95e-44	1.39339	0.847	0.145	4.92e-40	AT1_2	Mid1ip1
138	1.98e-93	1.39041	0.729	0.014	2.46e-89	AT1_2	Cpm
139	3.17e-27	1.35828	0.864	0.261	3.94e-23	AT1_2	Cat
140	2.27e-19	1.35005	0.932	0.685	2.82e-15	AT1_2	Cd74
141	6.62e-35	1.34275	0.881	0.239	8.24e-31	AT1_2	Soat1
142	4.65e-93	1.34158	0.729	0.014	5.79e-89	AT1_2	Il33
143	4.45e-85	1.30684	0.814	0.033	5.54e-81	AT1_2	Etv5
144	2.63e-12	1.29718	0.983	0.842	3.27e-08	AT1_2	Rpl12
145	3.48e-33	1.27636	0.864	0.214	4.34e-29	AT1_2	Mgst1
146	2.03e-29	1.26467	0.915	0.301	2.52e-25	AT1_2	Selenop
147	3.18e-71	1.26162	0.695	0.03	3.96e-67	AT1_2	Egfl6
148	2.13e-43	1.24447	0.949	0.161	2.65e-39	AT1_2	Cldn3
149	3.53e-93	1.24126	0.763	0.018	4.4e-89	AT1_2	Car8
150	8.1e-19	1.23585	0.983	0.934	1.01e-14	AT1_2	Rps28
