# Supplementary material for: Mitochondrial integrated stress response controls lung epithelial cell fate
Source: Nature. 2023 Aug 9;620(7975):890–7. doi: 10.1038/s41586-023-06423-8 (PMC10447247; doi:10.1038/s41586-023-06423-8)
Supplement: Supplementary file 13 — Source Data Extended Data Fig. 6 [file 41586_2023_6423_MOESM13_ESM.xlsx]

## Sheet: Ext Fig 6a_mes.markers_top50
	p_val	avg_log2FC	pct.1	pct.2	p_val_adj	cluster	gene
1	0	3.06655	0.999	0.462	0	Distal	Inmt
2	0	2.93014	0.998	0.558	0	Distal	Mfap4
3	0	2.53098	0.999	0.733	0	Distal	Npnt
4	0	2.51165	0.999	0.791	0	Distal	Macf1
5	0	2.23411	0.994	0.505	0	Distal	Ogn
6	0	2.09979	1	0.57	0	Distal	Limch1
7	0	1.97864	0.997	0.568	0	Distal	Fmo2
8	0	1.8946	0.976	0.629	0	Distal	G0s2
9	0	1.72853	0.998	0.729	0	Distal	Fhl1
10	0	1.72617	0.974	0.386	0	Distal	Itga8
11	0	1.71479	0.987	0.49	0	Distal	Pcolce2
12	0	1.71428	0.975	0.406	0	Distal	Pdgfra
13	0	1.66804	0.911	0.157	0	Distal	Nebl
14	0	1.66021	0.945	0.412	0	Distal	Cdo1
15	0	1.65148	0.952	0.286	0	Distal	Gyg
16	0	1.61346	0.825	0.091	0	Distal	Scube2
17	0	1.56577	0.842	0.176	0	Distal	Aldh1a1
18	0	1.52323	0.942	0.504	0	Distal	Tcf21
19	0	1.51449	0.936	0.242	0	Distal	Spon1
20	0	1.49892	0.9	0.303	0	Distal	Mettl7a1
21	0	1.49657	0.889	0.231	0	Distal	Dock4
22	0	1.48852	0.95	0.302	0	Distal	Cdh11
23	0	1.42511	0.918	0.215	0	Distal	Dpep1
24	0	1.41106	0.988	0.589	0	Distal	Plxdc2
25	0	1.40218	0.883	0.296	0	Distal	Specc1l
26	0	1.3934	0.918	0.297	0	Distal	Ptprd
27	0	1.37576	0.985	0.607	0	Distal	Lbh
28	0	1.37053	0.656	0.119	0	Distal	Gadd45b
29	0	1.36704	0.787	0.138	0	Distal	Bmp3
30	0	1.35836	0.805	0.219	0	Distal	Selenbp1
31	0	1.35651	0.678	0.073	0	Distal	Ces1d
32	0	1.28552	0.847	0.154	0	Distal	Col13a1
33	0	1.28229	1	0.802	0	Distal	Gsn
34	0	1.2782	0.938	0.412	0	Distal	Rbp1
35	0	1.26408	0.721	0.134	0	Distal	Vegfd
36	0	1.24309	0.933	0.337	0	Distal	Colec12
37	0	1.22686	0.718	0.103	0	Distal	Tmem119
38	0	1.19687	0.995	0.808	0	Distal	Gpx3
39	0	1.18364	0.633	0.035	0	Distal	Upk1b
40	0	1.16747	0.517	0.05	0	Distal	Lrat
41	0	1.15129	0.952	0.319	0	Distal	Cfh
42	0	1.14232	0.825	0.255	0	Distal	Atp1a2
43	0	1.1338	0.938	0.52	0	Distal	Cxcl14
44	0	1.11923	0.849	0.345	0	Distal	Neat1
45	0	1.11385	0.591	0.027	0	Distal	Slc7a10
46	0	1.1031	0.931	0.446	0	Distal	Zyx
47	0	1.09785	0.989	0.696	0	Distal	Cebpb
48	0	1.09663	0.739	0.171	0	Distal	Slit2
49	0	1.09384	0.657	0.081	0	Distal	Slc36a2
50	0	1.09198	0.686	0.138	0	Distal	Adamtsl2
51	0	3.83197	1	0.425	0	Pericytes	Pdzd2
52	0	3.58246	0.998	0.142	0	Pericytes	Postn
53	0	3.53436	0.992	0.101	0	Pericytes	Cox4i2
54	0	3.4104	1	0.465	0	Pericytes	Gucy1a1
55	0	3.23933	0.992	0.266	0	Pericytes	Gucy1b1
56	0	3.19729	1	0.458	0	Pericytes	Pde5a
57	0	3.15653	0.999	0.285	0	Pericytes	Itga1
58	0	2.6655	0.997	0.261	0	Pericytes	Pdgfrb
59	0	2.60046	0.933	0.043	0	Pericytes	Higd1b
60	0	2.56152	0.979	0.103	0	Pericytes	Ndufa4l2
61	0	2.55974	0.957	0.063	0	Pericytes	Pcdh18
62	0	2.48557	0.966	0.264	0	Pericytes	Crim1
63	0	2.34144	0.993	0.35	0	Pericytes	Ltbp2
64	0	2.29192	0.937	0.106	0	Pericytes	Mcam
65	0	2.19831	0.918	0.076	0	Pericytes	Lipg
66	0	2.16362	0.884	0.025	0	Pericytes	Cadm1
67	0	2.15979	0.995	0.718	0	Pericytes	Mfge8
68	0	2.10446	0.999	0.83	0	Pericytes	Col4a2
69	0	2.06498	1	0.937	0	Pericytes	Col4a1
70	0	2.03416	0.891	0.245	0	Pericytes	Cdkn1c
71	0	2.02886	0.929	0.143	0	Pericytes	Ebf1
72	0	2.02574	0.957	0.129	0	Pericytes	Notch3
73	0	1.97249	0.877	0.125	0	Pericytes	Rgcc
74	0	1.93054	0.891	0.155	0	Pericytes	Nkain4
75	0	1.88103	0.921	0.166	0	Pericytes	Kcnk3
76	0	1.85527	0.88	0.162	0	Pericytes	Itm2a
77	0	1.84996	0.997	0.761	0	Pericytes	Lhfp
78	0	1.83721	0.955	0.41	0	Pericytes	Adgrg6
79	0	1.81136	0.787	0.011	0	Pericytes	Fam162b
80	0	1.78492	0.837	0.023	0	Pericytes	Trpc6
81	0	1.73653	0.817	0.006	0	Pericytes	Adcy8
82	0	1.70932	0.822	0.052	0	Pericytes	Vsnl1
83	0	1.70767	0.898	0.284	0	Pericytes	Ifitm1
84	0	1.68893	0.813	0.096	0	Pericytes	Lmcd1
85	0	1.67038	0.82	0.106	0	Pericytes	Dgkh
86	0	1.65721	0.868	0.253	0	Pericytes	Maged2
87	0	1.64948	0.776	0.015	0	Pericytes	Cxcr4
88	0	1.64322	0.779	0.045	0	Pericytes	Hbegf
89	0	1.64062	0.998	0.828	0	Pericytes	Fermt2
90	0	1.603	0.837	0.161	0	Pericytes	Pag1
91	0	1.56749	0.82	0.075	0	Pericytes	Tmem178
92	0	1.55051	0.957	0.55	0	Pericytes	Dipk2a
93	0	1.5505	0.83	0.148	0	Pericytes	Arhgap42
94	0	1.53401	0.821	0.135	0	Pericytes	Eng
95	3.37647e-285	1.52035	0.357	0.025	5.50264e-281	Pericytes	Spp1
96	0	1.50126	0.781	0.072	0	Pericytes	Emid1
97	0	1.48163	0.688	0.013	0	Pericytes	Gap43
98	0	1.4814	0.902	0.326	0	Pericytes	Epas1
99	0	1.44374	0.876	0.401	0	Pericytes	Clec2d
100	0	1.36908	0.971	0.711	0	Pericytes	F2r
101	0	2.5649	0.774	0.097	0	Vascular SM	Rgs5
102	0	2.53223	0.815	0.066	0	Vascular SM	Ccl19
103	0	2.31164	0.959	0.183	0	Vascular SM	Acta2
104	0	2.27112	0.876	0.171	0	Vascular SM	Mustn1
105	2.38056e-218	1.9696	0.996	0.709	3.8796e-214	Vascular SM	Tagln
106	2.96909e-225	1.86936	0.967	0.482	4.83872e-221	Vascular SM	Crip1
107	3.71148e-234	1.56415	0.841	0.265	6.0486e-230	Vascular SM	Tpm2
108	5.21704e-287	1.49838	0.532	0.058	8.50221e-283	Vascular SM	Col8a1
109	6.12935e-198	1.47082	0.823	0.284	9.989e-194	Vascular SM	Myl9
110	0	1.41708	0.627	0.054	0	Vascular SM	Prss23
111	0	1.39429	0.832	0.127	0	Vascular SM	Myh11
112	1.61562e-248	1.38595	0.896	0.209	2.63298e-244	Vascular SM	Notch3
113	4.81532e-102	1.34009	0.967	0.865	7.84753e-98	Vascular SM	Timp3
114	1.20075e-144	1.26583	0.982	0.824	1.95687e-140	Vascular SM	Tpm1
115	0	1.25821	0.636	0.031	0	Vascular SM	Adam33
116	4.25143e-201	1.24703	0.71	0.186	6.92856e-197	Vascular SM	Ntn4
117	1.27929e-164	1.20578	0.808	0.296	2.08487e-160	Vascular SM	Des
118	4.01466e-158	1.20565	0.786	0.297	6.54269e-154	Vascular SM	Filip1l
119	1.88563e-141	1.18139	0.998	0.962	3.07302e-137	Vascular SM	Myl6
120	2.23901e-248	1.09646	0.532	0.071	3.64892e-244	Vascular SM	Pgf
121	3.59995e-196	1.09409	0.854	0.22	5.86684e-192	Vascular SM	Ebf1
122	9.56042e-193	1.08276	0.499	0.081	1.55806e-188	Vascular SM	Id4
123	2.62298e-134	1.0538	0.848	0.383	4.27468e-130	Vascular SM	Epas1
124	1.63591e-139	0.978825	0.728	0.247	2.66604e-135	Vascular SM	Pde3a
125	6.24451e-97	0.950701	0.991	0.904	1.01767e-92	Vascular SM	Igfbp7
126	2.97542e-61	0.920304	0.691	0.358	4.84905e-57	Vascular SM	Ifitm1
127	4.65632e-141	0.899215	0.756	0.203	7.5884e-137	Vascular SM	Ndufa4l2
128	1.16377e-88	0.897808	0.843	0.422	1.8966e-84	Vascular SM	Ltbp2
129	5.46203e-170	0.893299	0.619	0.144	8.90147e-166	Vascular SM	Tm4sf1
130	9.63813e-136	0.891987	0.896	0.337	1.57073e-131	Vascular SM	Pdgfrb
131	1.38556e-76	0.888193	0.407	0.116	2.25805e-72	Vascular SM	Igfbp5
132	1.19797e-97	0.887197	0.97	0.876	1.95233e-93	Vascular SM	App
133	3.59554e-135	0.883315	0.588	0.164	5.85965e-131	Vascular SM	Id2
134	9.98084e-233	0.87258	0.547	0.082	1.62658e-228	Vascular SM	Stom
135	3.09652e-113	0.856611	0.628	0.227	5.0464e-109	Vascular SM	Niban1
136	3.95959e-242	0.81129	0.51	0.061	6.45295e-238	Vascular SM	Lmod1
137	2.42065e-76	0.795769	0.762	0.427	3.94494e-72	Vascular SM	Myh9
138	1.65325e-53	0.787696	0.911	0.763	2.69431e-49	Vascular SM	Id3
139	1.54757e-75	0.785333	0.693	0.356	2.52208e-71	Vascular SM	Heyl
140	8.08159e-143	0.782028	0.447	0.087	1.31706e-138	Vascular SM	Parm1
141	5.11882e-90	0.772707	0.464	0.136	8.34214e-86	Vascular SM	Meg3
142	4.0918e-222	0.768812	0.442	0.05	6.6684e-218	Vascular SM	Rgs7bp
143	1.79833e-67	0.765172	0.85	0.686	2.93074e-63	Vascular SM	Lpp
144	5.69017e-66	0.743897	0.628	0.331	9.27327e-62	Vascular SM	Rhoj
145	2.45651e-77	0.743873	0.584	0.24	4.00337e-73	Vascular SM	Ptp4a3
146	1.69166e-60	0.743092	0.64	0.357	2.7569e-56	Vascular SM	Sema5a
147	1.88211e-97	0.740625	0.701	0.255	3.06727e-93	Vascular SM	Kcnk3
148	9.29357e-77	0.739106	0.625	0.27	1.51457e-72	Vascular SM	Aspn
149	1.76004e-113	0.735745	0.521	0.15	2.86834e-109	Vascular SM	Adcy3
150	2.01412e-92	0.726951	0.579	0.183	3.2824e-88	Vascular SM	Lmcd1
151	0	4.01525	0.474	0.012	0	Distal-Sfrp1+	Saa3
152	4.17779e-286	4.01184	0.788	0.142	6.80855e-282	Distal-Sfrp1+	Mt1
153	0	3.78159	0.674	0.075	0	Distal-Sfrp1+	Hp
154	0	3.48338	0.74	0.053	0	Distal-Sfrp1+	Mt2
155	0	3.29308	0.791	0.098	0	Distal-Sfrp1+	Timp1
156	0	3.19041	0.533	0.021	0	Distal-Sfrp1+	Lcn2
157	7.06813e-186	2.44939	0.886	0.367	1.15189e-181	Distal-Sfrp1+	Serpina3n
158	5.29503e-296	2.09807	0.691	0.091	8.62932e-292	Distal-Sfrp1+	Sfrp1
159	8.58604e-82	2.07907	0.839	0.53	1.39927e-77	Distal-Sfrp1+	Thbs1
160	1.08124e-137	1.85495	0.766	0.267	1.7621e-133	Distal-Sfrp1+	C3
161	5.15118e-213	1.72444	0.701	0.136	8.39488e-209	Distal-Sfrp1+	Cxcl12
162	1.91443e-125	1.70172	0.995	0.791	3.11994e-121	Distal-Sfrp1+	Fn1
163	1.42646e-65	1.66496	0.535	0.212	2.32471e-61	Distal-Sfrp1+	Tnc
164	1.62887e-93	1.6516	0.74	0.334	2.65456e-89	Distal-Sfrp1+	Igfbp4
165	2.58584e-124	1.62711	0.998	0.882	4.21415e-120	Distal-Sfrp1+	Mgp
166	3.44197e-176	1.45736	0.723	0.179	5.60938e-172	Distal-Sfrp1+	Lpl
167	2.54618e-98	1.4268	1	0.996	4.14951e-94	Distal-Sfrp1+	Fth1
168	2.40962e-107	1.31082	0.73	0.32	3.92696e-103	Distal-Sfrp1+	Sod2
169	0	1.29597	0.416	0.006	0	Distal-Sfrp1+	Chl1
170	4.0061e-92	1.20867	0.898	0.585	6.52873e-88	Distal-Sfrp1+	Sdc4
171	2.25286e-77	1.16947	0.959	0.8	3.67149e-73	Distal-Sfrp1+	Lgals1
172	1.86134e-181	1.09119	0.562	0.093	3.03342e-177	Distal-Sfrp1+	Plac8
173	1.68102e-78	1.05378	0.771	0.457	2.73955e-74	Distal-Sfrp1+	Lgmn
174	6.81645e-24	1.05018	0.326	0.147	1.11088e-19	Distal-Sfrp1+	Fst
175	9.69122e-186	1.01964	0.601	0.104	1.57938e-181	Distal-Sfrp1+	Runx1
176	7.91709e-106	1.01938	0.659	0.207	1.29025e-101	Distal-Sfrp1+	C4b
177	1.13252e-124	1.01786	0.63	0.171	1.84567e-120	Distal-Sfrp1+	Ctsc
178	7.58428e-89	1.00772	0.752	0.361	1.23601e-84	Distal-Sfrp1+	Ldha
179	1.19775e-187	1.00587	0.633	0.12	1.95197e-183	Distal-Sfrp1+	Slc39a14
180	1.49473e-70	1.00256	0.961	0.746	2.43596e-66	Distal-Sfrp1+	S100a6
181	5.22473e-104	1.00119	0.73	0.291	8.51474e-100	Distal-Sfrp1+	Osmr
182	6.08011e-74	0.950417	0.873	0.642	9.90875e-70	Distal-Sfrp1+	Rbm3
183	2.01125e-66	0.948903	0.971	0.905	3.27773e-62	Distal-Sfrp1+	Rps2
184	1.07315e-95	0.915082	0.742	0.321	1.74891e-91	Distal-Sfrp1+	Vmp1
185	2.09661e-17	0.91468	0.715	0.584	3.41685e-13	Distal-Sfrp1+	H2az1
186	5.91085e-64	0.908411	0.255	0.048	9.6329e-60	Distal-Sfrp1+	Mmp3
187	2.21665e-104	0.890007	0.547	0.149	3.61247e-100	Distal-Sfrp1+	Tnfrsf12a
188	2.93837e-190	0.888808	0.314	0.021	4.78867e-186	Distal-Sfrp1+	Chil1
189	1.8004e-64	0.888081	0.939	0.804	2.93411e-60	Distal-Sfrp1+	Rpl12
190	4.33919e-46	0.887788	0.681	0.412	7.07157e-42	Distal-Sfrp1+	Ran
191	3.8204e-54	0.881499	0.876	0.598	6.2261e-50	Distal-Sfrp1+	Cp
192	1.98434e-80	0.865708	0.774	0.406	3.23389e-76	Distal-Sfrp1+	Arpc1b
193	4.42347e-77	0.849574	0.511	0.159	7.20893e-73	Distal-Sfrp1+	Cpxm1
194	2.25957e-56	0.835154	0.601	0.272	3.68241e-52	Distal-Sfrp1+	Cd44
195	3.83476e-60	0.823094	0.978	0.835	6.24951e-56	Distal-Sfrp1+	Tmem176a
196	1.77343e-168	0.820842	0.27	0.017	2.89016e-164	Distal-Sfrp1+	Ch25h
197	3.63865e-62	0.818397	0.881	0.626	5.9299e-58	Distal-Sfrp1+	Eef1b2
198	1.5722e-61	0.807353	0.988	0.906	2.56222e-57	Distal-Sfrp1+	Rplp0
199	1.86021e-62	0.801987	0.603	0.278	3.03159e-58	Distal-Sfrp1+	Nme1
200	1.03806e-45	0.799056	0.411	0.156	1.69172e-41	Distal-Sfrp1+	Odc1
201	0	4.43562	0.907	0.071	0	Proximal	Dcn
202	6.42779e-165	2.80141	1	0.962	1.04754e-160	Proximal	Col1a1
203	0	2.50945	0.781	0.023	0	Proximal	Serpinf1
204	7.4412e-154	2.4864	1	0.995	1.21269e-149	Proximal	Col1a2
205	3.52344e-193	2.3961	0.955	0.329	5.74215e-189	Proximal	Igfbp4
206	0	2.27278	0.836	0.071	0	Proximal	Col14a1
207	4.7102e-149	2.26483	1	0.986	7.67621e-145	Proximal	Col3a1
208	0	2.09409	0.849	0.111	0	Proximal	Cygb
209	0	2.05331	0.514	0.003	0	Proximal	Pi16
210	3.23544e-95	2.04785	0.73	0.277	5.2728e-91	Proximal	C3
211	1.01937e-135	1.97278	0.955	0.585	1.66126e-131	Proximal	Clec3b
212	1.65563e-124	1.83976	1	0.905	2.69818e-120	Proximal	Gsn
213	6.99054e-121	1.77307	0.862	0.343	1.13925e-116	Proximal	Igfbp6
214	1.70353e-166	1.73796	0.868	0.264	2.77624e-162	Proximal	Fbln1
215	8.49654e-115	1.68362	0.939	0.419	1.38468e-110	Proximal	Mfap5
216	2.96388e-117	1.63883	0.936	0.545	4.83024e-113	Proximal	Gpc3
217	5.76915e-153	1.55282	0.733	0.179	9.40199e-149	Proximal	Aebp1
218	0	1.53161	0.476	0.022	0	Proximal	Ly6a
219	1.86092e-94	1.46537	0.334	0.048	3.03274e-90	Proximal	Mmp3
220	2.61033e-76	1.46159	0.627	0.216	4.25406e-72	Proximal	C4b
221	8.54401e-229	1.35286	0.672	0.088	1.39242e-224	Proximal	Klf4
222	4.86911e-80	1.32764	0.814	0.405	7.93518e-76	Proximal	Nbl1
223	3.94249e-110	1.32616	0.926	0.51	6.42507e-106	Proximal	Adamts2
224	7.94584e-68	1.30209	0.981	0.868	1.29493e-63	Proximal	Timp3
225	2.03188e-216	1.29086	0.408	0.027	3.31135e-212	Proximal	Ccl11
226	3.21931e-100	1.28137	0.99	0.889	5.24651e-96	Proximal	Timp2
227	3.86796e-266	1.26445	0.466	0.028	6.30362e-262	Proximal	Col15a1
228	3.4933e-131	1.26307	0.659	0.148	5.69304e-127	Proximal	Cxcl12
229	6.77078e-119	1.2608	0.814	0.277	1.10343e-114	Proximal	Tnxb
230	1.1954e-91	1.2512	0.987	0.89	1.94815e-87	Proximal	Serping1
231	1.5958e-92	1.23621	0.804	0.334	2.60068e-88	Proximal	Cd34
232	3.44529e-301	1.22992	0.508	0.029	5.61479e-297	Proximal	Rbp4
233	5.75565e-56	1.22605	0.797	0.483	9.37998e-52	Proximal	Akap12
234	2.96137e-71	1.21636	0.929	0.612	4.82615e-67	Proximal	Mmp2
235	3.21738e-86	1.11007	0.778	0.35	5.24336e-82	Proximal	C1ra
236	0	1.10437	0.502	0.022	0	Proximal	Entpd2
237	3.35972e-95	1.09887	0.572	0.143	5.47533e-91	Proximal	Meg3
238	1.13455e-58	1.08952	0.81	0.491	1.84898e-54	Proximal	Dpt
239	2.67253e-63	1.0832	0.797	0.405	4.35543e-59	Proximal	Abca8a
240	5.44377e-88	1.07843	0.91	0.504	8.87172e-84	Proximal	C1s1
241	0	1.0642	0.46	0.016	0	Proximal	Cpz
242	1.49175e-55	1.04646	1	1	2.43111e-51	Proximal	Sparc
243	9.83067e-83	1.04644	0.932	0.555	1.6021e-78	Proximal	Col5a1
244	6.52761e-83	1.04563	0.833	0.405	1.0638e-78	Proximal	Rnase4
245	0	1.04323	0.424	0.001	0	Proximal	Scara5
246	1.19051e-263	1.02806	0.605	0.056	1.94018e-259	Proximal	Fndc1
247	5.65309e-123	1.02579	0.521	0.098	9.21285e-119	Proximal	Podn
248	3.59335e-206	0.990527	0.595	0.074	5.85607e-202	Proximal	Abcc9
249	4.13582e-107	0.987786	0.605	0.157	6.74015e-103	Proximal	Htra3
250	2.36745e-54	0.968348	0.836	0.559	3.85824e-50	Proximal	S100a10
251	3.41905e-217	4.58021	1	0.225	5.57202e-213	Airway SM	Acta2
252	8.22618e-187	3.73806	1	0.292	1.34062e-182	Airway SM	Tpm2
253	0	3.6775	0.906	0.015	0	Airway SM	Actc1
254	1.81609e-268	3.52557	0.995	0.161	2.95968e-264	Airway SM	Myh11
255	4.43177e-127	3.2666	1	0.725	7.22246e-123	Airway SM	Tagln
256	1.56559e-177	3.17809	1	0.308	2.55143e-173	Airway SM	Myl9
257	0	2.74191	0.901	0.054	0	Airway SM	Actg2
258	3.58494e-127	2.67165	1	0.964	5.84238e-123	Airway SM	Myl6
259	5.83239e-109	2.49345	0.975	0.509	9.50505e-105	Airway SM	Crip1
260	0	2.48333	0.931	0.013	0	Airway SM	Cnn1
261	2.29299e-305	2.47155	0.98	0.116	3.73688e-301	Airway SM	Cd9
262	5.45958e-130	2.2622	1	0.721	8.89748e-126	Airway SM	Dstn
263	4.07793e-155	2.20597	0.931	0.208	6.6458e-151	Airway SM	Mustn1
264	7.45144e-71	2.16469	0.629	0.181	1.21436e-66	Airway SM	Hspa1a
265	9.66753e-115	2.14033	1	0.832	1.57552e-110	Airway SM	Tpm1
266	0	2.11992	0.926	0.081	0	Airway SM	Map1b
267	4.54153e-130	2.10534	0.96	0.319	7.40133e-126	Airway SM	Des
268	5.15885e-125	1.98064	0.708	0.14	8.40738e-121	Airway SM	Csrp2
269	4.62295e-60	1.95628	0.475	0.116	7.53403e-56	Airway SM	Hspa1b
270	1.59835e-160	1.93413	0.847	0.163	2.60484e-156	Airway SM	Tm4sf1
271	1.27825e-259	1.9166	0.55	0.031	2.08317e-255	Airway SM	Atf3
272	1.86778e-55	1.89527	0.926	0.602	3.04391e-51	Airway SM	Hspb1
273	4.16974e-119	1.8708	1	0.779	6.79543e-115	Airway SM	Flna
274	2.08866e-101	1.79448	0.985	0.69	3.40389e-97	Airway SM	Lpp
275	3.08295e-118	1.78391	0.876	0.275	5.02428e-114	Airway SM	Col18a1
276	0	1.78149	0.911	0.072	0	Airway SM	Lmod1
277	0	1.62057	0.797	0.036	0	Airway SM	Ramp1
278	0	1.61505	0.554	0.008	0	Airway SM	Itih4
279	0	1.61025	0.817	0.021	0	Airway SM	Myom1
280	0	1.6021	0.604	0.01	0	Airway SM	Cpe
281	0	1.59628	0.609	0.026	0	Airway SM	Timp4
282	0	1.5672	0.698	0.023	0	Airway SM	Fbxl22
283	1.54811e-107	1.56302	0.926	0.354	2.52295e-103	Airway SM	Actn1
284	8.66353e-117	1.55515	0.946	0.365	1.4119e-112	Airway SM	Ppp1r12a
285	4.73384e-98	1.53551	0.906	0.32	7.71474e-94	Airway SM	Filip1l
286	1.963e-270	1.52788	0.802	0.076	3.1991e-266	Airway SM	Pcdh7
287	0	1.51348	0.743	0.015	0	Airway SM	Sh3bgr
288	1.35721e-128	1.51262	0.886	0.241	2.21184e-124	Airway SM	Niban1
289	3.58462e-153	1.49321	0.832	0.161	5.84186e-149	Airway SM	Cdc42ep3
290	1.04915e-79	1.48881	0.906	0.386	1.70979e-75	Airway SM	Pi15
291	4.02502e-147	1.47667	0.817	0.157	6.55958e-143	Airway SM	Tinagl1
292	1.94298e-225	1.45721	0.772	0.081	3.16648e-221	Airway SM	Prss23
293	3.64653e-227	1.43824	0.525	0.033	5.94274e-223	Airway SM	Clu
294	4.80534e-132	1.40008	0.866	0.201	7.83126e-128	Airway SM	Cav1
295	1.5993e-204	1.38513	0.762	0.094	2.60638e-200	Airway SM	Synpo2
296	0	1.38387	0.733	0.012	0	Airway SM	Pcp4l1
297	1.04508e-239	1.35674	0.53	0.032	1.70316e-235	Airway SM	Ccn3
298	8.515e-95	1.33117	0.871	0.314	1.38769e-90	Airway SM	Pls3
299	2.41731e-92	1.29721	0.614	0.13	3.9395e-88	Airway SM	F3
300	9.97688e-95	1.27466	0.564	0.101	1.62593e-90	Airway SM	Gadd45g
301	5.40656e-223	3.70706	0.945	0.153	8.81107e-219	Myofib	Hhip
302	5.7491e-250	3.30141	0.95	0.117	9.36931e-246	Myofib	Igfbp5
303	8.74556e-98	2.30943	0.862	0.284	1.42526e-93	Myofib	Aspn
304	4.1161e-144	2.20372	0.945	0.211	6.70801e-140	Myofib	Mustn1
305	0	2.0501	0.68	0.035	0	Myofib	Lum
306	1.11917e-137	2.03989	0.923	0.224	1.82392e-133	Myofib	Enpp2
307	8.72262e-80	2.00994	0.845	0.323	1.42153e-75	Myofib	Rgs2
308	5.90652e-198	1.92985	0.851	0.12	9.62585e-194	Myofib	Grem2
309	0	1.67896	0.575	0.006	0	Myofib	Cyp2e1
310	3.41864e-90	1.66068	0.812	0.263	5.57135e-86	Myofib	Wnt5a
311	1.18307e-131	1.41305	0.762	0.125	1.92806e-127	Myofib	Cd9
312	2.66758e-192	1.26257	0.608	0.051	4.34736e-188	Myofib	Tgfbi
313	1.97695e-42	1.18193	0.84	0.463	3.22183e-38	Myofib	Junb
314	1.9556e-55	1.13785	0.718	0.263	3.18704e-51	Myofib	Pcsk5
315	3.47961e-115	1.10361	0.608	0.092	5.67073e-111	Myofib	Kcnj8
316	4.2254e-60	1.08237	1	0.994	6.88614e-56	Myofib	Malat1
317	1.78326e-28	1.05618	0.823	0.59	2.90619e-24	Myofib	Adamts1
318	1.95954e-31	1.04302	0.757	0.399	3.19346e-27	Myofib	Egr1
319	3.99451e-36	1.03294	0.757	0.409	6.50985e-32	Myofib	Spry1
320	1.1603e-43	1.027	0.492	0.145	1.89094e-39	Myofib	Nampt
321	7.25281e-76	1.01854	0.597	0.134	1.18199e-71	Myofib	Hlf
322	1.4342e-100	1.01152	0.348	0.032	2.33732e-96	Myofib	Ednrb
323	9.67248e-55	1.00898	0.552	0.148	1.57632e-50	Myofib	Gem
324	2.16653e-143	1.00759	0.624	0.076	3.5308e-139	Myofib	Sema3c
325	7.39826e-241	0.988944	0.475	0.021	1.20569e-236	Myofib	Fgf18
326	4.4427e-63	0.988921	0.63	0.163	7.24027e-59	Myofib	P2ry14
327	0.00309886	0.982489	0.398	0.325	1	Myofib	Igfbp3
328	8.46163e-60	0.915998	0.608	0.169	1.37899e-55	Myofib	Pde4b
329	0	0.896542	0.464	0.012	0	Myofib	Cdh4
330	7.95433e-84	0.886865	0.37	0.045	1.29632e-79	Myofib	Efnb2
331	1.12824e-77	0.870638	0.552	0.1	1.83869e-73	Myofib	Dcn
332	4.24102e-65	0.863313	0.646	0.173	6.91159e-61	Myofib	Prnp
333	1.22734e-70	0.860775	0.575	0.13	2.0002e-66	Myofib	Rhou
334	6.53569e-176	0.857177	0.547	0.046	1.06512e-171	Myofib	Lhfpl2
335	1.31093e-54	0.850837	0.702	0.217	2.13642e-50	Myofib	Ntn4
336	2.17754e-40	0.846082	1	0.987	3.54873e-36	Myofib	Col3a1
337	3.97821e-108	0.842556	0.398	0.039	6.48329e-104	Myofib	Thbs2
338	2.15744e-26	0.835264	0.674	0.341	3.51598e-22	Myofib	Igf1
339	1.02462e-233	0.834979	0.403	0.014	1.66983e-229	Myofib	Sgcg
340	5.37242e-25	0.793604	0.746	0.477	8.75544e-21	Myofib	Btg1
341	5.75386e-204	0.788516	0.442	0.022	9.37707e-200	Myofib	Pdlim3
342	8.05244e-32	0.753864	0.978	0.915	1.31231e-27	Myofib	Ctsl
343	6.31139e-40	0.742113	0.53	0.17	1.02857e-35	Myofib	Kazald1
344	9.98033e-93	0.736845	0.453	0.061	1.62649e-88	Myofib	Ece1
345	2.79166e-18	0.733496	0.867	0.702	4.54957e-14	Myofib	Txnip
346	5.45895e-77	0.732988	0.431	0.065	8.89645e-73	Myofib	Agt
347	5.16968e-97	0.724883	0.376	0.038	8.42503e-93	Myofib	Gja1
348	8.45015e-37	0.707724	0.912	0.539	1.37712e-32	Myofib	Thbs1
349	6.00933e-53	0.69594	0.431	0.091	9.7934e-49	Myofib	Net1
350	8.77686e-121	0.695253	0.343	0.025	1.43036e-116	Myofib	Pde10a
351	0	2.97331	0.72	0.036	0	Myofib-Sfrp1+	Lum
352	7.55876e-122	2.44471	0.904	0.216	1.23185e-117	Myofib-Sfrp1+	Tnc
353	1.60051e-175	2.28394	0.892	0.125	2.60835e-171	Myofib-Sfrp1+	Timp1
354	3.89285e-225	2.25556	0.936	0.116	6.34418e-221	Myofib-Sfrp1+	Runx1
355	6.12829e-35	2.25517	0.847	0.543	9.98727e-31	Myofib-Sfrp1+	Thbs1
356	1.21921e-109	2.2205	0.879	0.224	1.98695e-105	Myofib-Sfrp1+	Ier3
357	1.2189e-74	2.19257	0.994	0.729	1.98645e-70	Myofib-Sfrp1+	Serpine2
358	0	2.11395	0.898	0.047	0	Myofib-Sfrp1+	Ace
359	1.69581e-90	2.06512	0.688	0.127	2.76367e-86	Myofib-Sfrp1+	Igfbp5
360	0	1.98533	0.86	0.046	0	Myofib-Sfrp1+	Tgfbi
361	1.46984e-64	1.89774	1	0.887	2.3954e-60	Myofib-Sfrp1+	Mgp
362	6.23689e-76	1.84005	0.898	0.337	1.01643e-71	Myofib-Sfrp1+	Igf1
363	2.79966e-60	1.8309	0.605	0.147	4.5626e-56	Myofib-Sfrp1+	Fst
364	4.58677e-113	1.7408	0.707	0.116	7.47505e-109	Myofib-Sfrp1+	Sfrp1
365	1.46682e-162	1.71048	0.93	0.158	2.39047e-158	Myofib-Sfrp1+	P2ry14
366	4.48695e-175	1.68579	0.662	0.065	7.31238e-171	Myofib-Sfrp1+	Smoc2
367	6.13577e-58	1.66401	0.904	0.397	9.99946e-54	Myofib-Sfrp1+	Egr1
368	2.94194e-251	1.66339	0.86	0.079	4.79448e-247	Myofib-Sfrp1+	Sulf1
369	1.99515e-243	1.66079	0.822	0.073	3.2515e-239	Myofib-Sfrp1+	Sema3c
370	9.63055e-64	1.60724	0.987	0.696	1.56949e-59	Myofib-Sfrp1+	Pmepa1
371	8.20098e-120	1.58334	0.873	0.184	1.33651e-115	Myofib-Sfrp1+	Ctsc
372	2.23641e-57	1.54263	0.936	0.462	3.64468e-53	Myofib-Sfrp1+	Junb
373	0	1.52261	0.707	0.006	0	Myofib-Sfrp1+	S100b
374	4.49264e-171	1.50024	0.879	0.124	7.32165e-167	Myofib-Sfrp1+	Olfml2b
375	0	1.49665	0.694	0.033	0	Myofib-Sfrp1+	Thbs2
376	2.19941e-79	1.49129	0.745	0.17	3.58437e-75	Myofib-Sfrp1+	Mt1
377	3.63021e-40	1.46328	0.752	0.328	5.91615e-36	Myofib-Sfrp1+	Rgs2
378	3.17463e-150	1.44326	0.72	0.083	5.1737e-146	Myofib-Sfrp1+	Mt2
379	0	1.4078	0.586	0.02	0	Myofib-Sfrp1+	Fgf18
380	1.26153e-48	1.39995	0.803	0.288	2.05591e-44	Myofib-Sfrp1+	Aspn
381	0	1.39014	0.707	0.031	0	Myofib-Sfrp1+	Gja1
382	3.71011e-83	1.3592	0.879	0.278	6.04636e-79	Myofib-Sfrp1+	Cd44
383	1.57295e-86	1.35068	0.847	0.25	2.56344e-82	Myofib-Sfrp1+	Nudt4
384	6.93332e-73	1.33321	0.822	0.25	1.12992e-68	Myofib-Sfrp1+	Plat
385	1.38891e-50	1.3262	0.943	0.597	2.26351e-46	Myofib-Sfrp1+	Sdc4
386	0	1.31953	0.815	0.024	0	Myofib-Sfrp1+	P4ha3
387	2.16472e-69	1.30103	1	0.909	3.52784e-65	Myofib-Sfrp1+	Rplp0
388	1.25132e-63	1.2935	0.994	0.808	2.03928e-59	Myofib-Sfrp1+	Rpl12
389	1.23443e-44	1.29119	0.955	0.806	2.01176e-40	Myofib-Sfrp1+	Lgals1
390	8.67192e-59	1.26714	0.854	0.335	1.41326e-54	Myofib-Sfrp1+	Crispld2
391	7.79318e-157	1.25338	0.694	0.081	1.27005e-152	Myofib-Sfrp1+	Col12a1
392	2.12788e-70	1.24337	0.911	0.373	3.46781e-66	Myofib-Sfrp1+	Ldha
393	3.22594e-93	1.22996	0.586	0.095	5.25731e-89	Myofib-Sfrp1+	Kcnj8
394	1.46591e-120	1.21983	0.758	0.129	2.389e-116	Myofib-Sfrp1+	Basp1
395	8.19849e-59	1.19966	1	0.925	1.33611e-54	Myofib-Sfrp1+	Rps3a1
396	1.61187e-59	1.18451	0.771	0.266	2.62687e-55	Myofib-Sfrp1+	Wnt5a
397	2.0837e-157	1.18429	0.701	0.08	3.39581e-153	Myofib-Sfrp1+	Bhlhe40
398	9.12761e-59	1.1484	0.892	0.418	1.48753e-54	Myofib-Sfrp1+	Arpc1b
399	4.46691e-79	1.12937	0.713	0.161	7.27972e-75	Myofib-Sfrp1+	Tnfrsf12a
400	1.00643e-54	1.11398	0.955	0.564	1.64019e-50	Myofib-Sfrp1+	Col5a1
