# Supplementary material for: Mitochondrial integrated stress response controls lung epithelial cell fate
Source: Nature. 2023 Aug 9;620(7975):890–7. doi: 10.1038/s41586-023-06423-8 (PMC10447247; doi:10.1038/s41586-023-06423-8)
Supplement: Supplementary file 14 — Source Data Extended Data Fig. 7 [file 41586_2023_6423_MOESM14_ESM.xlsx]

## Sheet: Extended fig 7d
Pairwise comparisons using Wilcoxon rank sum test with continuity correction
	AT2	Transitional	AT1	Secretory & Ciliated	FIB.1	FIB.2	Pericytes	SM	Mesothelium	gCap	aCap	Art	Lymph EC	B	T	CD8+T	Treg	Neutrophils	CM	NCM	MP	IM	Pl.MP	DC.1	DC.2	Pl.DC	Ccr7+DC	NK
Transitional	< 1.0E-323
AT1	6.95359e-16	< 1.0E-323
Secretory & Ciliated	8.97499e-23	6.6618e-216	1
FIB.1	3.40351e-06	< 1.0E-323	1.72341e-20	1.32804e-26
FIB.2	0.0100668	< 1.0E-323	0.0322022	2.84199e-06	4.48718e-08
Pericytes	1.46002e-282	< 1.0E-323	1.01326e-62	9.8702e-34	2.77153e-256	1.79658e-107
SM	8.44948e-27	< 1.0E-323	1	1	2.05614e-35	1.01675e-05	4.36156e-67
Mesothelium	4.31243e-47	6.32101e-106	9.09195e-18	1.68925e-11	3.54368e-48	3.98836e-28	1	3.29149e-18
gCap	< 1.0E-323	< 1.0E-323	1.10086e-24	1.43908e-06	< 1.0E-323	5.22049e-72	2.16953e-47	7.62799e-25	2.71626e-07
aCap	4.8936e-145	< 1.0E-323	1.12288e-08	0.455753	8.78187e-144	2.40647e-33	2.34176e-56	6.33756e-08	2.61836e-11	2.46977e-06
Art	5.66451e-94	< 1.0E-323	0.503375	1	6.09745e-103	8.84327e-16	2.50694e-102	1	1.83252e-19	6.34647e-45	1.27013e-08
Lymph EC	2.27347e-45	9.22361e-101	1.12444e-18	2.10801e-12	6.27951e-46	7.58365e-28	1	9.09276e-19	1	8.33239e-09	8.99041e-13	1.73151e-20
B	9.34128e-234	< 1.0E-323	0.0694879	1	1.33919e-206	3.0665e-24	8.15373e-139	0.345148	9.88835e-21	1.77476e-95	3.78325e-11	1	3.3325e-22
T	1.16381e-93	< 1.0E-323	1	0.0356228	2.13276e-105	2.98659e-09	1.05186e-166	1	1.49938e-27	1.10292e-133	4.22914e-31	0.000120781	2.41559e-28	3.88227e-15
CD8+T	2.819e-46	2.18403e-286	0.052719	1	7.89088e-53	1.31472e-13	8.35037e-48	0.130132	9.56123e-14	1.33322e-08	0.523699	1	4.11254e-15	1	5.4732e-06
Treg	6.12838e-133	9.96125e-259	9.11185e-39	1.29807e-22	2.1376e-128	5.83066e-64	1	6.824e-41	1	6.43233e-21	2.67972e-29	4.95401e-52	1	3.56301e-62	1.54691e-79	1.4974e-30
Neutrophils	1	< 1.0E-323	2.39594e-15	1.07901e-22	0.000232754	0.0130938	5.8922e-256	1.36508e-25	8.46078e-48	< 1.0E-323	7.30224e-125	4.71018e-79	5.38294e-46	1.42784e-157	2.4778e-72	1.06953e-45	4.33676e-129
CM	3.80861e-07	< 1.0E-323	0.000139522	8.63793e-11	6.71563e-19	1	5.02332e-182	2.44214e-09	6.81967e-37	1.18066e-164	1.89576e-64	1.25801e-31	3.76263e-36	2.17476e-59	3.27722e-21	8.85294e-23	4.54025e-96	1.76952e-06
NCM	5.22754e-87	< 1.0E-323	8.34003e-62	1.57737e-64	1.30614e-34	1.3286e-46	< 1.0E-323	6.21808e-97	7.28549e-73	< 1.0E-323	3.87713e-260	5.54412e-226	5.81087e-67	< 1.0E-323	3.81232e-259	1.52552e-122	2.03896e-182	9.6733e-73	2.84888e-99
MP	4.54219e-15	< 1.0E-323	0.0109444	4.65348e-08	1.02176e-27	1	5.93328e-177	1.8582e-06	2.12437e-33	2.83203e-168	6.50595e-57	5.00813e-25	3.18353e-33	1.56076e-51	3.03969e-14	2.4971e-17	9.75617e-90	1.16237e-12	1	8.77668e-115
IM	3.08591e-82	< 1.0E-323	1.09293e-06	0.701596	2.16891e-88	1.26428e-22	1.73188e-37	9.62032e-05	5.98978e-09	0.00047548	1	0.000187146	8.19501e-10	4.01303e-05	7.96817e-16	1	1.53437e-20	3.60377e-73	2.08888e-38	6.33788e-166	3.00655e-34
Pl.MP	0.0383493	2.55863e-79	1	0.523699	0.000333766	1	1.00685e-26	1	5.53198e-14	5.95701e-10	3.68828e-05	0.26922	2.91084e-14	0.0518592	1	0.0142786	1.49424e-21	0.0260545	1	8.5651e-19	1	0.0028051
DC.1	7.45278e-95	9.64645e-267	4.33208e-19	1.40039e-08	3.20045e-93	2.98549e-39	2.49377e-07	8.95119e-20	0.0325443	0.0079165	1.59935e-08	5.64973e-24	0.00269325	1.28379e-28	6.88483e-44	6.36825e-12	0.000177755	1.33502e-92	3.80231e-62	1.06698e-151	2.43175e-55	1.52309e-05	5.44195e-12
DC.2	2.32949e-214	< 1.0E-323	3.79481e-44	4.37452e-22	1.17101e-202	1.75473e-79	0.754557	3.35918e-44	1	1.90419e-23	5.25461e-32	4.93422e-65	1	3.29978e-87	7.08426e-110	3.91781e-28	1	3.85497e-192	5.72736e-132	1.55916e-279	1.61101e-128	4.08728e-22	6.82751e-18	0.021705
Pl.DC	8.52985e-78	2.75308e-111	2.4184e-38	9.49542e-29	1.59595e-75	8.31401e-51	1.95601e-06	2.11145e-40	0.0258253	3.61191e-29	9.05905e-35	1.68701e-46	0.166963	1.10442e-51	1.37761e-59	7.35098e-37	2.27277e-05	1.78157e-78	4.60298e-66	4.64741e-96	1.62425e-62	4.20195e-26	4.98513e-27	1.76317e-15	4.87099e-08
Ccr7+DC	3.23483e-15	1.13826e-58	4.19149e-17	1.51919e-20	6.07259e-10	1.07895e-14	4.68617e-61	3.19202e-26	4.7778e-35	1.54337e-50	5.01719e-41	9.37392e-35	2.81858e-33	6.06791e-39	1.82906e-33	8.24114e-34	2.96197e-51	1.06204e-15	1.52842e-20	0.0171937	1.77312e-20	7.16987e-33	4.3421e-13	1.85187e-41	2.37628e-52	3.04687e-44
NK	1.90037e-32	1.04248e-282	1	1	4.3085e-40	1.99866e-08	1.05945e-56	1	2.01124e-16	7.84322e-16	0.000321855	1	1.85334e-17	1	0.26922	1	2.85121e-36	5.07789e-32	6.93786e-14	1.73793e-104	9.30502e-10	0.0383493	0.417122	7.85798e-17	6.4551e-35	2.09646e-39	2.34144e-30
ILC	0.26922	< 1.0E-323	0.000141305	4.54292e-10	9.12027e-07	1	8.48047e-129	8.41678e-09	6.83965e-35	2.53816e-88	1.34937e-44	7.94998e-23	3.74241e-34	1.96271e-34	2.99294e-15	1.52842e-20	2.52251e-79	0.210916	1	5.98708e-51	0.767997	1.0315e-28	1	7.70815e-52	1.61029e-93	1.18707e-60	5.27713e-17	4.07201e-13
P value adjustment method: holm
