# Supplementary material for: Mitochondrial integrated stress response controls lung epithelial cell fate
Source: Nature. 2023 Aug 9;620(7975):890–7. doi: 10.1038/s41586-023-06423-8 (PMC10447247; doi:10.1038/s41586-023-06423-8)
Supplement: Supplementary file 15 — Source Data Extended Data Fig. 8 [file 41586_2023_6423_MOESM15_ESM.xlsx]

## Sheet: Extended fig 8a
Pairwise comparisons using Wilcoxon rank sum test with continuity correction
	Transitional	AT1	AT2	Mki67+AT2	Ciliated	Secretory
AT1	2.03038e-22
AT2	4.56303e-18	3.81249e-09
Mki67+AT2	3.05712e-28	3.222e-17	2.71507e-29
Ciliated	3.54132e-34	7.0184e-31	3.48636e-61	0.69497
Secretory	1.87287e-15	0.69497	0.103557	2.48626e-12	5.88749e-17
Neuroendocrine	0.00784341	0.000759326	0.0410431	3.81249e-09	4.84053e-10	0.00784341
P value adjustment method: holm

## Sheet: Extended fig 8i
Pairwise comparisons using Wilcoxon rank sum test with continuity correction
	AT1	AT2	AT2 activated	Basal	Ciliated	Ciliated activated	Club	Club activated	Club to ciliated	Goblet	Krt8+ ADI	MHC-II+ Club	Mki67+ Proliferation
AT2	7.48626e-74
AT2 activated	0.00244828	2.38295e-189
Basal	1	2.29667e-10	1
Ciliated	3.69763e-09	4.20856e-75	0.000219721	1
Ciliated activated	1	4.48188e-268	3.99292e-19	1	1.97792e-32
Club	1.3994e-22	1.20129e-22	5.86915e-25	0.00517455	3.39403e-07	3.3208e-65
Club activated	1.94725e-10	2.54063e-38	4.22568e-07	0.500969	1	5.98462e-31	0.0252878
Club to ciliated	1	9.14553e-56	0.0517986	1	1.20345e-06	1	2.07689e-17	1.17975e-07
Goblet	1	3.73539e-67	1	1	0.000405767	0.00160138	5.95078e-16	7.54179e-06	1
Krt8+ ADI	8.86884e-120	< 1.0E-323	< 1.0E-323	5.50526e-30	< 1.0E-323	7.43088e-246	< 1.0E-323	5.9889e-257	1.8793e-104	4.85739e-156
MHC-II+ Club	0.000860664	9.85086e-162	9.64827e-25	0.0781063	3.99029e-35	0.000202462	8.0286e-58	2.48068e-33	0.00063448	1.31212e-08	7.44843e-115
Mki67+ Proliferation	0.876488	6.70345e-51	1	1	0.00698657	0.000965073	2.17437e-12	0.000210327	1	1	1.00186e-129	1.33542e-08
Neuroendocrine	1	0.00056282	1	1	1	1	0.464781	1	1	1	5.71068e-13	1	1
P value adjustment method: holm

## Sheet: Extended fig 8k
Pairwise comparisons using Wilcoxon rank sum test with continuity correction
	AT2	Primed AT2	Cycling AT2	DATPs
Primed AT2	< 1.0E-323
Cycling AT2	2.6082e-108	1.7202e-28
DATPs	0.379529	7.22017e-93	2.55063e-79
AT1	8.52089e-54	0.000193198	3.97205e-34	4.7198e-30
P value adjustment method: holm

## Sheet: Extended fig 8m
Pairwise comparisons using Wilcoxon rank sum test with continuity correction
	AEC2	PL.AEC2	AEC1	PATS1(Ctgf+)
PL.AEC2	0.000627027
AEC1	9.58852e-06	3.81827e-11
PATS1(Ctgf+)	1.06429e-19	4.20566e-15	1.40602e-23
PATS2(Lgals3+)	5.77197e-06	0.0366007	2.39569e-10	3.7632e-07
P value adjustment method: holm

## Sheet: Extended fig 8n
Pairwise comparisons using Wilcoxon rank sum test with continuity correction
	Transitional	PATS1(Ctgf+)
PATS1(Ctgf+)	1.64798e-25
PATS2(Lgals3+)	6.46678e-110	7.5264e-08
P value adjustment method: holm
