# Supplementary material for: Mitochondrial integrated stress response controls lung epithelial cell fate
Source: Nature. 2023 Aug 9;620(7975):890–7. doi: 10.1038/s41586-023-06423-8 (PMC10447247; doi:10.1038/s41586-023-06423-8)
Supplement: Supplementary file 16 — Source Data Extended Data Fig. 10 [file 41586_2023_6423_MOESM16_ESM.xlsx]

## Sheet: Extended Fig 10d, 13d
Sample	ISRIB_1	ISRIB_2	ISRIB_3	ISRIB_4	ISRIB_5	ISRIB_6	ISRIB_7	ISRIB_8	ISRIB_9	ISRIB_10	ISRIB_11	ISRIB_12	ISRIB_13	ISRIB_14	ISRIB_15	ISRIB_16	ISRIB_17	ISRIB_18	ISRIB_19	ISRIB_20	ISRIB_21	ISRIB_23	ISRIB_24	ISRIB_26	ISRIB_27	ISRIB_28	ISRIB_29	ISRIB_30	ISRIB_31	ISRIB_32	ISRIB_33	ISRIB_34	ISRIB_35	ISRIB_37	NMN_1	NMN_2	NMN_3	NMN_4	NMN_7	NMN_8	NMN_14	NMN_15	NMN_16	NMN_17	NMN_18	NMN_20	NMN_21	NMN_22	NMN_23
Group	control-M	KO-M	control-F	KO-F	control-F	control-F	KO-F	KO-F-isrib	KO-M-isrib	KO-F-isrib	control-F	control-F-isrib	KO-F-isrib	control-M	control-F-isrib	KO-F	control-M-isrib	control-F-isrib	control-F-isrib	control-M-isrib	KO-M-isrib	control-M-isrib	control-M	control-M-isrib	KO-M-isrib	KO-F-isrib	WT-M	WT-F	WT-F	WT-F	WT-M	KO-M-isrib	WT-M	KO-M-isrib	control-F-nmn	KO-F	control-M-nmn	control-M-nmn	control-F	control-F	KO-F-nmn	KO-F-nmn	control-M-nmn	control-F	control-F-nmn	control-M	KO-F-nmn	KO-M-nmn	KO-F-nmn
Total Ion Count	2.86804e+11	3.18211e+11	2.79317e+11	3.28605e+11	2.43545e+11	2.38796e+11	2.94337e+11	2.49267e+11	2.60315e+11	2.46861e+11	2.52304e+11	2.4256e+11	2.99272e+11	2.52727e+11	2.1925e+11	2.71298e+11	2.38042e+11	3.16341e+11	2.43365e+11	2.17763e+11	3.11741e+11	2.02482e+11	2.17446e+11	2.39045e+11	2.59827e+11	2.23839e+11	2.43063e+11	2.24014e+11	2.39936e+11	2.37682e+11	2.53043e+11	2.46163e+11	2.3119e+11	2.44239e+11	2.15374e+11	2.46295e+11	2.37467e+11	2.65192e+11	1.73836e+11	2.37483e+11	2.24345e+11	1.99905e+11	2.07583e+11	2.32556e+11	1.6392e+11	2.1031e+11	2.02955e+11	2.49684e+11	2.49685e+11
1,3-bisphospho-D-glycerate	0	0	0	0	0	0	0	0	0	0	0	0	0	0	0	0	0	0	0	0	0	0	0	0	0	0	0	0	0	0	0	0	0	0	0	0	0	0	0	0	0	0	0	0	0	0	0	0	0
1-methylnicotinamide+	2.29096e+06	1.0671e+07	4.909e+06	8.47378e+06	2.47538e+06	2.56982e+06	8.98994e+06	5.2983e+06	6.09805e+06	4.70459e+06	2.53036e+06	1.98297e+06	1.58844e+07	2.68994e+06	1.77421e+06	5.59901e+06	2.88124e+06	3.15885e+06	3.26967e+06	3.18093e+06	5.40354e+06	2.30787e+06	1.61415e+06	1.47015e+06	8.1815e+06	9.68623e+06	6.33642e+06	1.92933e+06	2.6642e+06	2.91085e+06	2.44767e+06	5.09599e+06	3.16698e+06	6.18822e+06	3.15882e+06	9.52481e+06	5.54959e+06	1.8075e+07	2.87696e+06	3.76549e+06	4.15425e+07	1.79898e+07	5.87701e+06	5.88312e+06	4.3799e+06	4.42944e+06	6.53705e+07	4.91648e+07	1.49584e+07
1-phenylethylamine	3.73223e+06	3.31798e+07	1.27869e+07	5.25654e+06	6.28452e+06	4.39604e+06	1.29863e+07	2.03562e+07	2.47791e+06	3.39978e+06	5.87577e+06	7.8389e+06	3.83969e+06	3.84554e+06	4.51536e+06	1.27508e+07	3.58557e+06	6.02479e+07	4.83525e+06	1.39522e+07	2.3352e+07	1.04673e+07	6.96238e+06	7.67435e+06	6.56301e+06	1.64544e+07	9.60706e+06	5.5626e+06	6.09494e+06	9.01401e+06	9.8497e+06	1.75858e+07	2.24009e+06	5.78165e+07	7.22153e+06	2.82711e+07	1.4263e+07	6.36481e+06	3.08524e+06	1.21539e+07	6.35726e+06	1.13222e+07	5.2875e+06	1.00975e+07	3.79113e+06	1.19107e+07	6.15858e+06	9.95896e+06	9.62977e+06
2- / 3-phosphoglycerate	1.23127e+06	1.28854e+06	744385	3.26188e+06	790656	536723	2.93129e+06	1.8906e+06	6.56112e+06	7.50503e+06	1.99745e+06	2.17924e+06	1.42441e+07	2.97865e+06	1.56806e+06	3.03725e+06	1.18921e+06	850195	1.25658e+06	1.12207e+06	1.3875e+06	388397	891152	1.00665e+06	943651	1.1309e+06	738714	746239	612616	785963	540704	2.85647e+06	602028	487607	1.08654e+06	1.1837e+06	1.09511e+06	755427	243851	1.02723e+06	1.80366e+06	838672	2.27009e+06	1.50035e+06	694962	1.08533e+06	2.46627e+06	1.62975e+06	1.17391e+06
2-(Formamido)-N1-(5-phospho-D-ribosyl)acetamidine	0	0	16726.9	0	28045.2	17531.6	0	0	0	116958	0	0	46228.9	0	0	0	0	0	16823.8	0	53358.2	0	0	57162.8	0	25840.3	21645.3	0	0	0	0	20010.3	0	0	0	50570.8	15046.4	0	0	0	20445	0	0	0	18809.5	0	0	48650	47999.3
2,3-bisphospho-D-glycerate	0	0	0	0	0	0	0	0	0	0	0	0	0	0	0	0	0	0	0	0	0	0	0	0	0	0	0	0	0	0	0	0	0	0	0	0	0	0	0	0	0	0	0	0	0	0	0	0	0
2-aminobutyric / 2-/3-aminoisobutyric acid	1.59675e+07	6.48768e+06	1.12057e+07	9.0804e+06	1.22685e+07	1.12412e+07	1.28855e+07	1.10365e+07	8.53678e+06	7.03489e+06	1.45305e+07	1.45016e+07	1.04122e+07	1.21358e+07	1.05666e+07	9.41288e+06	1.16028e+07	1.0281e+07	1.23134e+07	1.01305e+07	9.30444e+06	1.54823e+07	1.1902e+07	8.90848e+06	9.63304e+06	1.04111e+07	1.09603e+07	6.11441e+06	6.36237e+06	1.02391e+07	8.45074e+06	8.64376e+06	8.3649e+06	3.37192e+06	4.37268e+06	3.51496e+06	3.35222e+06	4.00184e+06	4.77743e+06	3.21142e+06	4.63726e+06	4.60726e+06	6.00782e+06	5.45848e+06	3.02062e+06	4.04407e+06	4.60345e+06	4.30046e+06	5.00074e+06
2-HG	2.5191e+07	2.80979e+07	2.5714e+07	4.92909e+07	3.18682e+07	2.5689e+07	3.96522e+07	2.24194e+07	2.95636e+07	3.78264e+07	2.07364e+07	2.00207e+07	6.00011e+07	3.75484e+07	2.05202e+07	1.67295e+07	2.83883e+07	2.04066e+07	1.72273e+07	3.56528e+07	3.43952e+07	7.62623e+06	3.04413e+07	2.79019e+07	2.10759e+07	2.66583e+07	1.80983e+07	1.49671e+07	1.16372e+07	1.2387e+07	2.29625e+07	3.45907e+07	8.78874e+06	1.84106e+07	1.07336e+07	2.41012e+07	2.00026e+07	1.71522e+07	5.05638e+06	1.61042e+07	2.95078e+07	1.10511e+07	2.29711e+07	1.97369e+07	6.39735e+06	3.97398e+07	1.75857e+07	2.19382e+07	3.02028e+07
2-hydroxybutyric acid	0	0	0	0	0	0	0	0	0	0	0	0	0	0	0	0	0	0	0	0	0	0	0	0	0	0	0	0	0	0	0	0	0	0	0	0	0	0	0	0	0	0	0	0	0	0	0	0	0
2-keto-3-deoxy-d-gluconic acid	0	0	0	0	0	0	0	0	0	0	0	0	0	0	0	0	0	0	0	0	0	0	0	0	0	0	0	0	0	0	0	0	0	0	0	0	0	0	0	0	0	0	0	0	0	0	0	0	0
2-ketoadipic acid	3.50609e+06	1.22341e+07	3.54509e+06	1.37074e+07	3.10003e+06	3.15526e+06	5.43354e+06	3.11576e+06	1.58868e+06	1.04214e+06	1.36058e+06	1.52569e+06	9.29209e+06	4.16761e+06	2.659e+06	7.15773e+06	2.08514e+06	1.22448e+07	4.79135e+06	2.61611e+06	9.11622e+06	6.00994e+06	2.24796e+06	3.33319e+06	6.02292e+06	9.9904e+06	1.21125e+07	2.57289e+06	4.75407e+06	8.42098e+06	4.94989e+06	4.41731e+06	4.17285e+06	7.93337e+06	2.82147e+06	9.96473e+06	5.34266e+06	1.39362e+07	2.52692e+06	2.63375e+06	3.14345e+06	3.47636e+06	4.63476e+06	1.35899e+07	1.14671e+06	3.42065e+06	7.34285e+06	8.48048e+06	6.51545e+06
2-ketobutyric acid	0	0	0	0	0	0	0	0	0	0	0	0	0	0	0	0	0	0	0	0	0	0	0	0	0	0	0	0	0	0	0	0	0	0	0	0	0	0	0	0	0	0	0	0	0	0	0	0	0
2-ketoisovaleric acid	0	0	0	0	0	0	0	0	0	0	0	0	0	0	0	0	0	0	0	0	0	0	0	0	0	0	0	0	0	0	0	0	0	0	0	0	0	0	0	0	0	0	0	0	0	0	0	0	0
2-ketovaleric acid	0	0	0	0	0	0	0	0	0	0	0	0	0	0	0	0	0	0	0	0	0	0	0	0	0	0	0	0	0	0	0	0	0	0	0	0	0	0	0	0	0	0	0	0	0	0	0	0	0
3- / 4-hydroxyphenylacetic acid	0	0	0	0	0	0	0	0	0	0	0	0	0	0	0	0	0	0	0	0	0	0	0	0	0	0	0	0	0	0	0	0	0	0	0	0	0	0	0	0	0	0	0	0	0	0	0	0	0
3- / 7-methylguanine	9595.94	16120.9	23235.9	16880.2	9985.54	0	0	0	12630.9	0	0	0	13748.2	0	0	0	10292	16217.8	0	0	0	14091.7	12109.2	11068.4	0	0	14604.1	0	0	0	0	0	0	0	0	0	0	0	0	0	0	0	0	10180.2	0	11975.7	0	0	0
3,4-dihydroxymandelic acid	0	0	0	0	0	0	0	0	0	0	0	0	0	0	0	0	0	0	0	0	0	0	0	0	0	0	0	0	0	0	0	0	0	0	0	0	0	0	0	0	0	0	0	0	0	0	0	0	0
3,4-dihydroxyphenylpropanoate	0	0	0	0	0	0	0	0	0	0	0	0	0	0	0	0	0	0	0	0	0	0	0	0	0	0	0	0	0	0	0	0	0	0	0	0	0	0	0	0	0	0	0	0	0	0	0	0	0
3-hydroxy-anthranilic acid	322854	132525	217997	278111	209893	205486	346088	363135	319837	680628	304114	473841	217999	232428	184622	284175	300438	144142	186073	179264	349519	264719	225091	131508	205737	227059	188414	259290	205180	402113	515631	331588	428501	105901	177164	216874	304019	200184	500705	467784	238943	177594	236346	254263	153903	627111	415548	359928	96583.6
3-hydroxybutyric acid	0	0	0	0	0	0	0	0	0	0	0	0	0	0	0	0	0	0	0	0	0	0	0	0	0	0	0	0	0	0	0	0	0	0	0	0	0	0	0	0	0	0	0	0	0	0	0	0	0
3-hydroxykynurenine	0	47362.2	0	17178.1	0	0	0	0	0	0	0	0	0	22237	0	0	0	27305.8	0	0	0	0	15531.8	0	0	0	0	23107.3	0	0	16149.3	0	0	0	0	0	0	0	0	0	0	0	0	0	0	0	0	0	0
3-hydroxypropanoic acid	0	0	0	0	0	0	0	0	0	0	0	0	0	0	0	0	0	0	0	0	0	0	0	0	0	0	0	0	0	0	0	0	0	0	0	0	0	0	0	0	0	0	0	0	0	0	0	0	0
3-methoxytyramine	0	0	0	0	0	0	0	0	0	0	0	0	0	0	0	0	0	0	0	0	0	0	0	0	0	0	0	0	0	0	0	0	0	0	0	0	0	0	0	0	0	0	0	0	0	0	0	0	0
3-methylcrotonyl-CoA	0	0	0	0	0	12939.1	0	0	0	0	0	0	0	0	0	0	0	0	0	0	0	0	0	0	0	0	0	0	0	0	0	0	0	0	0	0	0	0	0	0	0	0	0	0	0	0	0	0	0
3-phosphohydroxypyruvic acid	0	0	0	0	0	0	0	0	0	0	0	0	0	0	0	0	0	0	0	0	0	0	0	0	0	0	0	0	0	0	0	0	0	0	0	0	0	0	0	0	0	0	0	0	0	0	0	0	0
3-phospho-serine	0	64620.6	0	178803	0	0	0	19845.6	54459.3	41785.3	0	0	18417.3	0	0	63708.9	0	0	14794.7	0	0	0	0	0	57136.1	30150.1	0	0	0	0	0	0	0	0	0	0	0	0	0	0	183958	66322.8	0	10687.5	0	0	45009.5	100407	0
3-ureidopropionic acid	0	45630.9	0	70131.1	0	0	0	0	0	28757.2	0	0	0	0	0	0	0	0	0	0	32121	0	19970	0	0	0	37400.9	0	0	56211.7	0	0	21116.6	25010.5	0	0	0	0	0	0	21713.1	31656.3	0	27186.3	0	0	53551.5	51545.6	23722
4-hydroxybutyric acid	0	0	0	0	0	0	0	0	0	0	0	0	0	0	0	0	0	0	0	0	0	0	0	0	0	0	0	0	0	0	0	0	0	0	0	0	0	0	0	0	0	0	0	0	0	0	0	0	0
4-hydroxyphenylpyruvic acid	0	0	0	0	0	0	0	0	0	0	0	0	0	0	0	0	0	0	0	0	0	0	0	0	0	0	0	0	0	0	0	0	0	0	0	0	0	0	0	0	0	0	0	0	0	0	0	0	0
4-hydroxyproline / 5-aminolevulinate	1.24776e+07	2.33523e+07	2.36243e+07	3.32863e+07	1.58607e+07	1.87124e+07	1.06268e+07	1.20424e+07	1.7548e+07	9.0621e+06	1.19621e+07	1.19693e+07	1.6295e+07	1.35832e+07	1.07994e+07	1.12536e+07	1.63532e+07	9.47865e+06	9.22907e+06	1.01142e+07	1.23294e+07	1.23166e+07	1.14203e+07	1.65788e+07	1.32581e+07	1.50365e+07	1.37853e+07	1.07878e+07	1.02081e+07	0	1.00465e+07	1.11638e+07	9.23413e+06	1.26657e+07	9.3626e+06	1.04429e+07	7.00173e+06	8.56073e+06	5.35307e+06	8.73793e+06	1.92371e+07	1.58577e+07	1.16872e+07	1.00009e+07	6.83199e+06	1.64944e+07	1.06098e+07	1.45691e+07	1.82755e+07
5-aminopentanoic acid	0	0	0	0	0	0	0	0	0	0	0	0	0	0	0	0	0	0	0	0	0	0	0	0	0	0	0	0	0	0	0	0	0	0	0	0	0	0	0	0	0	0	0	0	0	0	0	0	0
5'-deoxyadenosine	0	0	0	73624.3	0	0	21597.3	16474.6	0	0	0	17109.9	31487.9	0	0	0	15458.8	0	11593.9	0	11386.6	14234.7	15757.4	0	0	0	0	0	0	0	0	12520	0	32223.1	13485	0	0	0	0	0	0	0	0	0	0	0	0	0	12107.5
5-HIAA	0	79980.4	22845.5	0	0	0	0	22556.9	0	0	0	0	0	0	0	0	21139.4	51292.6	0	0	0	21586.3	0	0	0	0	26178.6	0	0	0	0	13529.5	0	30038.1	0	42950.2	0	0	0	19401.4	20545.6	0	0	0	0	0	21467	24170.1	33928.2
5-methylcytosine	0	0	0	0	0	0	0	0	0	0	0	0	0	0	0	0	0	0	0	0	0	0	0	0	0	0	0	0	0	0	0	0	0	0	0	0	0	0	0	0	0	0	0	0	0	0	0	0	0
5-methyl-THF	19752.3	0	0	45992.8	0	0	0	0	0	0	0	0	0	0	0	0	0	0	0	0	0	0	0	0	0	0	0	0	0	0	0	0	0	0	0	0	0	0	0	0	0	0	23658.1	0	0	0	0	0	0
5'-methylthioadenosine	1.02039e+07	1.88304e+07	9.76289e+06	2.0258e+07	8.78483e+06	7.79337e+06	1.01883e+07	1.08133e+07	1.34002e+07	1.21522e+07	8.0321e+06	6.94048e+06	1.41266e+07	7.25079e+06	1.01986e+07	1.1559e+07	1.02169e+07	8.14567e+06	9.08219e+06	9.36906e+06	1.30926e+07	7.65876e+06	1.21095e+07	1.21698e+07	1.19062e+07	1.69268e+07	8.17924e+06	9.78084e+06	7.58002e+06	7.75509e+06	1.2451e+07	1.65488e+07	8.88325e+06	8.82866e+06	8.80598e+06	1.04951e+07	8.3284e+06	5.63662e+06	2.52175e+06	6.5787e+06	1.238e+07	8.06462e+06	9.39631e+06	6.36167e+06	4.45044e+06	9.01062e+06	1.02753e+07	1.14555e+07	1.14043e+07
6-aminohexanoate	0	0	0	0	0	0	0	0	0	0	0	0	0	0	0	0	0	0	0	0	0	0	0	0	0	0	0	0	0	0	0	0	0	0	0	0	0	0	0	0	0	0	0	0	0	0	0	0	0
6-O-methylguanine	0	0	0	0	0	0	0	0	0	0	0	0	0	0	0	0	0	0	0	0	0	0	0	0	0	0	0	0	0	0	0	0	0	0	0	0	0	0	0	0	0	0	0	0	0	0	0	0	0
6-phosphogluconic acid	0	0	0	0	0	0	0	0	0	0	0	0	0	0	0	0	0	0	0	0	0	0	0	0	0	0	0	0	0	0	0	0	0	0	0	0	0	0	0	0	0	0	0	0	0	0	0	0	0
6-phosphoglucono-D-lactone	0	0	0	0	0	0	0	0	0	0	0	0	0	0	0	0	0	0	0	0	0	0	0	0	0	0	0	0	0	0	0	0	0	0	0	0	0	0	0	0	0	0	0	0	0	0	0	0	0
acetoacetic acid / succinic semialdehyde	1.46393e+07	3.004e+07	2.24405e+07	5.55947e+07	2.33445e+07	3.03843e+07	4.09646e+07	4.14757e+07	1.88486e+07	2.73503e+07	1.91478e+07	2.34145e+07	3.54959e+07	1.93263e+07	2.19748e+07	3.84207e+07	1.90336e+07	4.00178e+07	1.25879e+07	2.18209e+07	5.59863e+07	3.31584e+07	2.79248e+07	2.70353e+07	3.34906e+07	3.36123e+07	3.03816e+07	1.25203e+07	2.06522e+07	2.33532e+07	1.79533e+07	2.24822e+07	2.23775e+07	2.17792e+07	2.34338e+07	3.02586e+07	1.97188e+07	4.99478e+07	1.25649e+07	1.88981e+07	3.0871e+07	9.30619e+06	2.51135e+07	2.63143e+07	1.69631e+07	1.69537e+07	1.82385e+07	3.56757e+07	4.16168e+07
acetoin	707224	409615	993152	415248	947249	1.01235e+06	188747	465059	363240	198822	784372	701217	297769	706594	507023	216175	570081	390618	601664	1.15423e+06	358600	880052	651260	792189	396329	461645	634177	444371	672403	610078	657677	234005	533156	330332	814173	491772	501156	685525	438339	758878	820459	371636	1.0631e+06	965730	800463	925693	172437	496133	308947
acetylcarnitine+	3.41038e+09	3.73479e+09	4.04756e+09	3.52591e+09	2.10759e+09	2.78144e+09	2.97507e+09	2.90688e+09	3.20714e+09	4.78874e+09	3.92105e+09	3.32137e+09	4.9275e+09	1.97911e+09	1.72972e+09	2.32355e+09	3.15799e+09	1.63823e+09	2.32202e+09	2.48132e+09	2.96359e+09	3.6814e+09	3.38201e+09	5.21458e+09	3.92078e+09	4.01483e+09	3.76196e+09	4.73315e+09	4.96591e+09	3.71024e+09	3.47599e+09	3.93447e+09	3.65446e+09	3.60081e+09	2.81921e+09	3.54975e+09	2.366e+09	2.10235e+09	1.74855e+09	2.20355e+09	5.37154e+09	2.97728e+09	3.32712e+09	2.58782e+09	1.80071e+09	5.97128e+09	3.46336e+09	4.36657e+09	4.37818e+09
acetylcholine+	4.92359e+07	4.43554e+07	1.07398e+08	4.04964e+07	3.81274e+07	5.07357e+07	5.55812e+07	5.02236e+07	1.0137e+08	1.21753e+08	4.88497e+07	7.22703e+07	6.50704e+07	4.83288e+07	4.65178e+07	3.64259e+07	8.67561e+07	3.68457e+07	5.29303e+07	5.20857e+07	4.69505e+07	5.08596e+07	3.79752e+07	1.01602e+08	7.86204e+07	3.95086e+07	5.22299e+07	7.19753e+07	5.4326e+07	4.54451e+07	4.31475e+07	1.09866e+08	5.22999e+07	5.26542e+07	5.9928e+07	7.51716e+07	7.57746e+07	8.92157e+07	2.14993e+07	7.48405e+07	1.21335e+08	1.14877e+08	1.46895e+08	7.79858e+07	4.81668e+07	1.16547e+08	1.05588e+08	1.08795e+08	4.9752e+07
acetyl-CoA	0	1.25389e+06	390640	1.4243e+06	0	109806	1.31613e+06	256839	467277	104431	170218	126289	261309	220045	42938.2	239071	0	418236	113392	105816	459312	381361	0	236555	475544	237300	748513	252837	532417	1.00491e+06	1.01206e+06	702486	1.50543e+06	872675	24362.3	502229	169319	354919	0	391887	60600.9	81952.5	56901.4	378080	0	497670	37710.2	132376	396658
aconitic acid	4.0866e+06	5.64881e+06	7.83752e+06	6.88712e+06	8.00098e+06	5.05745e+06	6.06427e+06	3.5644e+06	5.67965e+06	3.51315e+06	3.84947e+06	4.6792e+06	1.09495e+07	1.03458e+07	5.86391e+06	2.66083e+06	7.11862e+06	6.60198e+06	5.91235e+06	6.10895e+06	5.59352e+06	2.26341e+06	3.57998e+06	6.94114e+06	4.41076e+06	4.59017e+06	3.89156e+06	3.03461e+06	5.05886e+06	2.96243e+06	5.80529e+06	5.84499e+06	3.22748e+06	2.65688e+06	8.07937e+06	3.42046e+06	7.68723e+06	3.07347e+06	2.18564e+06	7.22109e+06	8.68207e+06	2.97163e+06	7.31861e+06	4.9782e+06	1.52417e+06	7.18053e+06	3.88625e+06	3.11408e+06	5.97768e+06
acrylic acid	1.24985e+08	2.86035e+08	1.28097e+08	2.88848e+08	1.1852e+08	9.41818e+07	1.64423e+08	8.54284e+07	3.98412e+07	3.44859e+07	3.14082e+07	2.93106e+07	1.7381e+08	1.30807e+08	9.28847e+07	1.66629e+08	8.75044e+07	2.97464e+08	9.44663e+07	1.34823e+08	2.1536e+08	1.41437e+08	6.21757e+07	1.08587e+08	1.4632e+08	1.69253e+08	1.29612e+08	7.64039e+07	1.04923e+08	1.23989e+08	1.35813e+08	1.19407e+08	1.21744e+08	2.06996e+08	8.33013e+07	2.04195e+08	1.33474e+08	2.93781e+08	4.32899e+07	1.02506e+08	1.39209e+08	8.26881e+07	1.32898e+08	1.16854e+08	4.29255e+07	1.05705e+08	9.72705e+07	1.63648e+08	2.24718e+08
adenine	4.79217e+07	1.05576e+08	5.15932e+07	1.17445e+08	7.96285e+07	5.4507e+07	7.48901e+07	4.65773e+07	5.92262e+07	6.47125e+07	4.40564e+07	3.56387e+07	6.90106e+07	4.95656e+07	4.45261e+07	7.71952e+07	4.48164e+07	1.13727e+08	3.89626e+07	1.20611e+07	2.41272e+07	4.22603e+06	7.13942e+06	5.79991e+06	6.53501e+06	8.35425e+06	3.75679e+06	4.52128e+06	3.36143e+06	4.14088e+06	4.5e+06	8.382e+06	3.43077e+06	7.59281e+06	1.73e+07	1.79609e+07	1.53268e+07	1.0174e+07	2.56509e+06	5.53975e+06	9.66268e+06	6.67904e+06	8.45491e+06	4.18703e+06	3.45034e+06	8.5501e+06	8.09276e+06	1.01239e+07	1.11484e+07
adenosine	2.07622e+07	1.67129e+07	7.71854e+06	6.66658e+07	1.00579e+07	8.81837e+06	9.65695e+06	6.73474e+06	6.44815e+06	1.84288e+07	3.4199e+06	3.38071e+06	1.02048e+07	4.26594e+06	6.2224e+06	1.22269e+07	4.4419e+06	6.52086e+06	7.89173e+06	1.32863e+07	1.46008e+07	3.25574e+06	9.09591e+06	5.98857e+06	1.04949e+07	1.01656e+07	4.65065e+06	6.43982e+06	5.29289e+06	4.51738e+06	4.94565e+06	7.87979e+06	5.64017e+06	8.87383e+06	5.94813e+06	9.50582e+06	8.33378e+06	5.45463e+06	1.04814e+06	2.8675e+06	1.03443e+07	4.58639e+06	2.25438e+07	2.67958e+06	4.65802e+06	4.77024e+06	7.98596e+06	9.94362e+06	4.94275e+06
adenylosuccinate	0	0	0	0	0	0	0	0	0	0	0	0	0	0	0	0	0	0	0	0	0	0	0	0	0	0	0	0	0	0	0	0	0	0	0	0	0	0	0	0	0	0	0	0	0	0	0	0	0
ADP / dGDP	564714	1.10134e+06	2.06693e+06	142044	112279	801552	260921	1.90672e+06	6.01293e+06	2.00735e+06	5.23481e+06	5.87168e+06	4.44237e+06	2.37843e+06	1.9156e+06	434639	2.92071e+06	25779.2	2.59086e+06	622035	931226	671385	6.32655e+06	3.15357e+06	1.17868e+06	1.90808e+06	1.33692e+06	3.18322e+06	1.30633e+06	1.8092e+06	932108	4.88495e+06	1.08285e+06	740566	1.63406e+06	883603	905817	74828.2	1.43092e+06	1.4501e+06	4.33694e+06	3.72453e+06	539780	4.35245e+06	593633	4.80332e+06	6.20726e+06	1.44073e+06	1.32613e+06
ADP-D-glucose	37415.2	0	0	0	0	0	0	0	0	18270.7	0	0	0	33995.4	0	0	0	0	0	15699.1	0	0	0	52421.6	0	0	0	28800	108139	0	37380.7	18321.6	0	0	0	0	0	0	35093.1	0	29743.3	0	0	34562.3	0	0	69414.6	0	0
agmatine	0	236992	0	151439	24472.8	0	25816.2	0	52306.5	68781.3	0	0	69133	20192.8	41339.7	68413.1	0	18202.1	610.595	0	0	0	0	0	0	0	0	0	0	0	0	15246.8	0	30107.4	0	0	0	0	0	0	70911.2	0	0	0	0	0	0	7293.08	34273.6
AICA ribonucleotide	1.77332e+06	0	1.03097e+06	0	632992	535715	0	0	50262.3	372002	2.30679e+06	3.98128e+06	267600	4.37888e+06	3.59568e+06	53612.2	2.31152e+06	440391	2.88161e+06	2.5737e+06	67570.8	1.30092e+06	2.01146e+06	1.70724e+06	62956.4	0	406416	1.47624e+06	977377	1.42782e+06	1.06535e+06	112613	699928	0	2.98507e+06	27965.8	2.4846e+06	219026	614543	3.40094e+06	0	0	3.70856e+06	2.43255e+06	1.0757e+06	2.57951e+06	23150.9	0	46198.6
a-KG	7.231e+06	1.35445e+07	7.04826e+06	1.48381e+07	6.8553e+06	7.53068e+06	1.09412e+07	6.14275e+06	5.13216e+06	3.91924e+06	3.62654e+06	3.21364e+06	1.42418e+07	5.40045e+06	5.05248e+06	9.45565e+06	5.201e+06	7.61153e+06	6.05411e+06	7.34543e+06	1.12098e+07	4.92567e+06	4.1293e+06	5.53387e+06	9.77676e+06	1.02266e+07	6.87648e+06	3.18077e+06	2.80591e+06	3.81894e+06	3.82893e+06	8.93131e+06	3.31002e+06	1.02979e+07	3.55474e+06	1.35303e+07	7.60095e+06	9.45811e+06	1.62823e+06	2.97643e+06	1.19041e+07	5.27406e+06	6.21477e+06	5.78723e+06	1.08043e+06	5.91253e+06	9.72175e+06	1.11274e+07	8.481e+06
alanine	6.54389e+07	1.1136e+08	5.09057e+07	1.13869e+08	5.48522e+07	4.58763e+07	6.40979e+07	4.86529e+07	8.04785e+07	6.55215e+07	3.7857e+07	5.11173e+07	1.02807e+08	6.06629e+07	5.40752e+07	6.37967e+07	4.68625e+07	5.05521e+07	3.69031e+07	4.84902e+07	6.74692e+07	4.62536e+07	6.41142e+07	6.71897e+07	5.29015e+07	8.36483e+07	3.79313e+07	4.56118e+07	4.37915e+07	3.76162e+07	4.44309e+07	6.18566e+07	3.14765e+07	4.74112e+07	4.69919e+07	6.72084e+07	4.49017e+07	4.02577e+07	1.04481e+07	4.03251e+07	6.93502e+07	3.37166e+07	5.5344e+07	4.43921e+07	2.46624e+07	5.62438e+07	5.94846e+07	5.81259e+07	6.77472e+07
alanine methyl ester	0	0	0	0	0	0	0	0	0	0	0	0	0	0	0	0	0	0	0	0	0	0	0	0	0	0	0	0	0	0	0	0	0	0	0	0	0	0	0	0	0	0	0	0	0	0	0	0	0
allantoin	2.80075e+06	2.0213e+06	3.22751e+06	2.01341e+06	2.40629e+06	2.31616e+06	1.26974e+06	2.75132e+06	2.11132e+06	1.67111e+06	1.65881e+06	1.7296e+06	1.1864e+06	1.20136e+06	1.20599e+06	796422	2.9954e+06	310336	1.5187e+06	990926	496977	1.1148e+06	2.74509e+06	1.69478e+06	1.25829e+06	1.17603e+06	1.86247e+06	1.58249e+06	1.82843e+06	959451	1.20786e+06	1.5087e+06	345176	589906	1.37413e+06	760457	771975	214940	997169	1.37576e+06	2.7237e+06	2.38542e+06	1.31902e+06	1.57611e+06	1.17293e+06	2.37665e+06	3.09571e+06	1.4293e+06	744105
AMP / dGMP	2.46866e+08	2.32204e+07	2.48527e+07	1.26517e+08	1.82528e+08	1.97543e+07	4.72402e+07	1.61425e+08	2.86843e+07	3.49699e+08	6.96388e+07	9.93374e+07	3.99243e+07	2.10033e+07	1.74617e+07	3.91838e+07	1.50278e+07	8.103e+06	2.71518e+07	2.84586e+08	3.3068e+07	1.43648e+07	2.07551e+08	2.65517e+07	2.3246e+07	1.461e+08	6.33625e+07	1.64403e+08	1.65711e+07	1.82705e+07	2.84138e+07	4.20696e+07	1.66809e+07	1.64509e+07	1.53735e+07	2.53794e+07	1.92588e+07	1.63584e+07	1.64883e+07	1.83861e+07	1.43672e+08	4.96575e+07	2.57808e+08	8.75067e+07	6.46175e+07	4.49124e+07	2.77421e+07	5.05067e+07	6.93729e+07
anandamide	1.86452e+06	601248	97582	134665	1.09332e+06	234705	0	0	251899	232003	1.34605e+06	550848	521059	66107.3	1.22759e+06	771953	454765	379322	866377	0	169239	145861	1.36849e+06	116383	477092	143334	449285	905557	83246.6	0	93244.5	1.01966e+06	325649	502929	0	0	154717	0	0	0	0	0	2.16239e+06	175999	0	107564	300114	410184	127974
anserine	0	0	0	0	0	0	0	0	0	0	0	0	0	0	0	0	0	0	0	0	0	0	0	0	0	19976.4	0	0	19300.6	0	0	0	0	0	0	0	0	0	0	0	0	0	0	0	0	0	0	0	0
arginine	4.00359e+08	1.20693e+09	3.21841e+08	1.01876e+09	5.76581e+08	4.42093e+08	6.80141e+08	5.34684e+08	7.1738e+08	6.99134e+08	4.17069e+08	4.42483e+08	9.81469e+08	4.96583e+08	4.69838e+08	6.87278e+08	0	5.67578e+08	0	3.39284e+08	6.37593e+08	3.57653e+08	3.45605e+08	3.28855e+08	4.20733e+08	4.2312e+08	2.88067e+08	1.81351e+08	1.86097e+08	2.5839e+08	2.43668e+08	4.05045e+08	2.90572e+08	5.81569e+08	4.07493e+08	4.99372e+08	2.80769e+08	3.80326e+08	1.2499e+08	1.41394e+08	6.52859e+08	2.35777e+08	5.48646e+08	79040.4	63992	3.47093e+08	4.8254e+08	0	6.5202e+08
ascorbic acid	2.60251e+08	1.93319e+08	9.05329e+07	2.00979e+08	1.905e+08	1.98708e+08	2.71944e+08	3.2672e+08	1.27018e+08	1.93515e+08	1.43404e+08	1.07418e+08	1.71689e+08	4.07308e+07	3.8936e+07	1.26379e+07	1.54238e+08	2.46179e+07	3.09168e+07	1.35128e+07	1.83911e+07	7.09051e+06	3.22447e+07	6.24553e+06	1.12098e+07	1.36634e+07	1.98318e+07	4.95157e+06	3.81233e+06	5.98567e+06	6.89157e+06	1.17531e+07	6.68267e+06	2.84342e+07	4.62182e+06	1.39903e+07	1.04575e+07	2.79484e+07	6.8893e+06	3.5111e+06	1.43495e+07	4.50904e+06	7.33365e+06	1.46791e+07	1.16668e+06	8.22918e+06	1.08551e+07	1.97729e+07	2.12932e+07
asparagine	1.6432e+07	1.70537e+07	1.4944e+07	2.50232e+07	1.32678e+07	1.09957e+07	1.36321e+07	6.87896e+06	1.98665e+07	1.81734e+07	1.2664e+07	1.411e+07	2.56474e+07	1.64317e+07	1.32269e+07	1.58189e+07	1.67864e+07	1.47088e+07	1.41145e+07	2.27898e+07	2.97211e+07	1.64545e+07	2.44723e+07	3.35108e+07	2.20331e+07	2.94499e+07	2.38929e+07	2.23437e+07	2.25266e+07	2.73888e+07	1.95444e+07	2.67592e+07	1.66966e+07	2.75829e+07	1.87803e+07	3.20802e+07	2.15866e+07	2.09122e+07	9.49356e+06	2.02866e+07	3.66825e+07	1.94458e+07	3.03839e+07	2.33649e+07	1.8706e+07	3.37294e+07	3.1181e+07	2.97597e+07	3.52079e+07
aspartic acid	3.7615e+08	5.31874e+08	4.49368e+08	6.9798e+08	3.61636e+08	3.22857e+08	5.28295e+08	3.86777e+08	5.36598e+08	3.77443e+08	2.7466e+08	2.60118e+08	5.09324e+08	3.50531e+08	2.32602e+08	2.34966e+08	3.89494e+08	2.30956e+08	3.07134e+08	3.16757e+08	4.20994e+08	1.86927e+08	3.22505e+08	4.22235e+08	4.32931e+08	5.18629e+08	3.97256e+08	3.19115e+08	3.2836e+08	3.55809e+08	3.43936e+08	4.4286e+08	1.90445e+08	2.52379e+08	2.72606e+08	4.34039e+08	3.19178e+08	2.52004e+08	1.43271e+08	3.22306e+08	7.84857e+08	4.58271e+08	3.52198e+08	3.49991e+08	1.39545e+08	3.93445e+08	4.43456e+08	4.32272e+08	5.24541e+08
ATP / dGTP	10846.4	729507	4.63466e+06	44205.9	17755.8	4.00623e+06	2.16154e+06	541915	7.89204e+06	111223	5.38082e+06	3.45819e+06	5.97908e+06	8.01812e+06	6.73397e+06	359461	7.8397e+06	268393	6.83272e+06	59800	1.19437e+06	2.05608e+06	1.34007e+06	8.07848e+06	1.43111e+06	582289	671729	250688	3.31269e+06	4.86958e+06	1.03293e+06	3.72969e+06	1.5919e+06	381405	2.4439e+06	453722	879783	30917.9	942183	2.48914e+06	1.73312e+06	1.27579e+06	0	1.53817e+06	10185.1	2.53836e+06	3.92815e+06	492784	536258
b-alanine	3.55412e+07	5.84625e+07	1.97312e+07	1.19789e+08	2.73171e+07	2.34183e+07	3.4262e+07	2.42196e+07	2.46048e+07	2.16794e+07	1.84873e+07	1.07568e+07	4.026e+07	7.63809e+06	1.65199e+07	2.35931e+07	1.91054e+07	1.10883e+07	1.5264e+07	1.92369e+07	1.42997e+07	7.73862e+06	1.64788e+07	1.75649e+07	2.33376e+07	5.44747e+07	1.76251e+07	2.20698e+07	1.49951e+07	1.55473e+07	1.80204e+07	4.17837e+07	2.02066e+07	2.16428e+07	1.08146e+07	4.03929e+07	1.6219e+07	1.16351e+07	9.1514e+06	1.18864e+07	5.50237e+07	2.84183e+07	1.30858e+07	1.55449e+07	7.99969e+06	2.44679e+07	1.71649e+07	3.10333e+07	2.82779e+07
betaine aldehyde+	8.61258e+06	6.5362e+06	5.41687e+06	1.19898e+07	9.30395e+06	4.16619e+06	5.36982e+06	4.50687e+06	5.78138e+06	1.43739e+07	5.59738e+06	8.42808e+06	7.38686e+06	4.65584e+06	4.77598e+06	5.57601e+06	3.88092e+06	4.97384e+06	4.17078e+06	1.27122e+07	5.90398e+06	4.17973e+06	1.16814e+07	3.9364e+06	5.04586e+06	8.72873e+06	5.93192e+06	5.43791e+06	4.78042e+06	4.53326e+06	3.53047e+06	5.10018e+06	4.22799e+06	4.81996e+06	5.40722e+06	7.88767e+06	4.52583e+06	5.43176e+06	5.37576e+06	5.74425e+06	1.0921e+07	5.69623e+06	1.03143e+07	5.6626e+06	1.59407e+07	5.43107e+06	7.58229e+06	6.80381e+06	8.29085e+06
betaine+	1.71985e+09	2.4585e+09	1.97949e+09	2.13506e+09	1.33233e+09	5.88936e+08	2.47498e+09	1.34419e+09	1.58792e+09	2.07945e+09	1.63006e+09	1.53296e+09	2.02508e+09	1.04343e+09	1.14501e+09	1.51692e+09	1.6743e+09	9.46412e+08	1.16177e+09	1.31933e+09	1.89209e+09	1.16928e+09	1.18093e+09	1.6765e+09	1.57599e+09	1.5098e+09	1.16684e+09	1.2396e+09	1.49672e+09	9.55366e+08	1.23435e+09	1.6741e+09	9.26745e+08	1.35797e+09	1.74436e+09	2.08965e+09	1.47045e+09	1.22284e+09	7.68199e+08	1.39593e+09	1.98378e+09	1.0606e+09	1.80754e+09	1.04037e+09	9.0121e+08	1.68913e+09	1.31585e+09	1.55505e+09	1.54529e+09
bilirubin	0	0	0	19951.2	0	0	0	0	0	0	0	0	0	0	0	0	0	0	0	0	0	0	0	0	0	0	0	0	0	0	0	0	0	0	0	0	0	0	0	109331	0	0	0	0	0	0	0	0	0
biotin	387712	758284	290879	1.21442e+06	478280	222652	225229	470604	149406	262771	208294	87363.8	145891	15657.4	16424.7	64429.8	108923	46734.7	25647.2	264102	275875	311470	284316	245496	153600	341583	328449	170752	82314.4	143518	76182.3	208083	135045	311442	175575	174959	216664	401610	43284.6	315518	883974	365028	513445	249761	320514	367369	238994	390825	256688
butyric acid / (iso)	1.42917e+07	1.47083e+07	1.70186e+07	1.31108e+07	1.04826e+07	9.94202e+06	9.64161e+06	8.6913e+06	5.11602e+06	5.44707e+06	6.39039e+06	7.10482e+06	1.21181e+07	1.30676e+07	1.40398e+07	1.33631e+07	1.40702e+07	1.31292e+07	1.48601e+07	1.27321e+07	1.49563e+07	1.45077e+07	1.4586e+07	1.3483e+07	1.19262e+07	1.17255e+07	1.40268e+07	1.42699e+07	1.33601e+07	1.61847e+07	1.25062e+07	1.2294e+07	1.28599e+07	1.28251e+07	1.49807e+07	1.34033e+07	1.56548e+07	1.53484e+07	6.20964e+06	1.57917e+07	1.36818e+07	8.55915e+06	1.30445e+07	1.51077e+07	7.66722e+06	1.46763e+07	1.39095e+07	1.51297e+07	1.40918e+07
butyrylcarnitine+	4.21681e+07	4.44476e+07	4.40883e+07	4.13089e+07	4.15286e+07	4.04898e+07	4.23157e+07	3.5646e+07	1.91501e+07	3.13217e+07	4.18001e+07	2.98578e+07	5.1101e+07	2.89833e+07	2.42418e+07	1.85775e+07	3.92741e+07	6.05266e+07	2.65635e+07	3.70216e+07	3.94811e+07	5.14265e+07	3.49065e+07	6.53017e+07	3.61438e+07	3.9535e+07	2.4472e+07	3.01549e+07	3.44325e+07	2.66972e+07	3.57711e+07	2.13337e+07	2.73181e+07	4.12867e+07	3.05821e+07	2.985e+07	3.43925e+07	6.05295e+07	7.41691e+06	2.15349e+07	3.61281e+07	1.21611e+07	5.81947e+07	3.91742e+07	7.53891e+06	5.57686e+07	1.71652e+07	4.43329e+07	3.20282e+07
caffeic acid	0	0	0	0	0	0	0	0	0	0	0	0	0	0	0	0	0	0	0	0	0	0	0	0	0	0	0	0	0	0	0	0	0	0	0	0	0	0	0	0	0	0	0	0	0	0	0	0	0
cAMP(2',3') / cAMP(3',5')	12748.4	354747	175126	76844.2	0	483789	2.44017e+06	109476	429953	14823	70053.1	29629.6	1.1655e+06	191715	55591.7	180785	146098	39514.7	119607	63539.6	396449	196022	90217.3	159080	684573	347944	102451	14099.1	186695	150667	141717	276126	31653.2	120671	80648.4	670953	245961	317312	37097	193284	778163	506684	35071.2	28118.1	0	309168	1.01427e+06	835857	469105
carbamoyl phosphate	1.40097e+06	799576	1.19493e+06	1.26089e+06	947041	904065	1.13617e+06	790795	867697	947328	776355	792749	1.29753e+06	1.43169e+06	1.02629e+06	1.01471e+06	1.05691e+06	832343	1.07651e+06	1.36956e+06	874996	839436	1.24005e+06	1.34365e+06	991769	1.0853e+06	1.4675e+06	1.26548e+06	1.0959e+06	1.69226e+06	1.31473e+06	1.15251e+06	1.09605e+06	1.13994e+06	1.1263e+06	1.05892e+06	1.25809e+06	958548	709176	1.37146e+06	1.49979e+06	1.05562e+06	1.08831e+06	1.12765e+06	905154	1.31593e+06	1.26505e+06	1.14918e+06	1.5276e+06
carnitine+	2.44631e+09	8.67679e+08	2.23714e+09	1.73008e+09	1.93489e+09	1.60588e+09	8.86459e+08	3.52566e+08	4.6448e+08	9.52607e+08	1.83388e+09	2.05939e+09	1.04986e+09	1.16627e+09	1.17289e+09	4.39192e+08	2.53021e+09	1.73005e+09	1.1422e+09	1.71683e+09	7.83088e+08	6.58388e+08	1.64484e+09	1.60525e+09	4.58242e+08	5.67396e+08	1.06726e+09	1.22494e+09	1.80332e+09	1.53384e+09	1.16553e+09	4.96147e+08	1.13979e+09	4.30334e+08	1.8671e+09	7.50632e+08	1.45444e+09	1.12269e+09	1.07464e+09	1.10736e+09	1.39e+09	7.01781e+08	1.97699e+09	1.6677e+09	1.32816e+09	1.94156e+09	4.01227e+08	5.43188e+08	7.46016e+08
carnosine	0	0	14398.9	0	0	0	0	11723.9	0	0	0	0	0	0	0	0	0	0	0	0	0	0	0	0	0	17169.9	0	18852.8	109493	0	0	0	0	0	18793.4	0	0	0	0	0	0	0	0	0	14228.7	0	0	0	0
cCMP(2',3'-)	0	0	0	0	25770	0	0	264583	0	0	0	0	0	0	0	0	0	0	0	0	0	0	0	15655.5	0	0	0	0	0	0	0	0	0	0	0	0	0	0	0	0	0	0	240329	0	0	0	0	0	0
CDP	0	0	0	0	0	0	33811	0	0	0	11708.8	0	0	0	0	0	0	0	0	11548.2	0	0	42780.8	0	0	0	0	0	0	0	0	0	0	0	0	0	0	0	0	0	10432.6	0	0	0	0	22973.7	3786.8	0	0
CDP-choline+	395363	0	254090	0	0	99538.5	0	0	197263	326622	457270	349271	131439	347154	322234	0	504850	0	360060	232442	0	0	480098	409798	0	0	234483	333607	310562	358773	222704	306540	88733.3	138716	435827	0	182469	0	294953	271691	473588	370885	410887	261228	406117	818983	405191	306666	54529.5
cGAMP	25631.4	226703	0	298963	250455	0	121185	252745	373300	484651	0	70236.6	0	0	0	35914.1	26995.9	0	0	0	0	0	0	0	0	58337.8	0	0	0	0	0	0	0	0	0	25815.1	0	0	0	0	0	0	0	0	0	0	0	0	0
cGMP	0	0	0	0	0	0	0	0	0	0	0	0	0	0	0	0	0	0	0	0	0	0	0	0	0	0	0	0	0	0	0	0	0	0	0	0	0	0	0	0	0	0	0	0	0	0	0	0	0
choline+	3.06945e+09	3.62842e+09	2.38442e+09	4.93165e+09	2.64229e+09	1.90533e+09	3.80249e+09	2.12245e+09	3.02224e+09	3.73598e+09	2.72783e+09	2.5618e+09	4.62409e+09	2.92853e+09	1.99728e+09	2.75329e+09	2.59022e+09	2.58521e+09	2.14193e+09	2.91684e+09	3.2906e+09	2.02686e+09	2.73184e+09	2.55615e+09	3.00249e+09	2.97142e+09	1.83505e+09	2.15747e+09	1.84446e+09	1.35344e+09	2.1234e+09	3.41744e+09	1.52952e+09	2.87341e+09	2.18049e+09	3.60427e+09	2.27807e+09	2.41827e+09	1.21672e+09	1.8705e+09	3.72058e+09	1.79195e+09	2.75744e+09	1.99453e+09	2.19588e+09	2.92968e+09	2.66206e+09	3.38509e+09	4.15318e+09
citraconic acid	4.22448e+06	5.47996e+06	6.03129e+06	3.17322e+06	3.11114e+06	3.1617e+06	6.666e+06	2.14181e+06	3.58355e+06	3.35921e+06	4.29659e+06	4.53171e+06	1.58343e+06	4.83168e+06	2.51152e+06	6.65854e+06	4.40871e+06	5.22477e+06	3.24421e+06	1.5953e+07	9.81383e+06	3.52126e+06	7.52968e+06	9.45904e+06	5.26626e+06	4.10507e+06	1.03401e+07	5.81606e+06	2.99185e+06	5.10892e+06	9.7634e+06	4.15226e+06	1.09201e+06	7.99916e+06	5.82947e+06	5.96666e+06	5.59936e+06	2.3315e+06	1.17554e+06	6.31925e+06	2.06728e+06	3.61065e+06	5.25829e+06	6.16688e+06	5.10293e+06	6.49089e+06	3.24189e+06	4.78385e+06	6.48289e+06
citramalic acid	0	0	0	0	0	0	0	0	0	0	0	0	0	0	0	0	0	0	0	0	0	0	0	0	0	0	0	0	0	0	0	0	0	0	0	0	0	0	0	0	0	0	0	0	0	0	0	0	0
citrate / citrate(iso)	7.42229e+06	2.22827e+06	8.64153e+06	4.17128e+06	7.00935e+06	3.12957e+06	3.17446e+06	5.26315e+06	3.67325e+06	4.23159e+06	5.68007e+06	7.80796e+06	6.1906e+06	7.79042e+06	6.26242e+06	2.53108e+06	8.67938e+06	2.65328e+06	9.29095e+06	9.39234e+06	4.11504e+06	3.23955e+06	8.16906e+06	7.69731e+06	6.19587e+06	3.30323e+06	3.54344e+06	5.71334e+06	5.2287e+06	5.89213e+06	5.43447e+06	5.49604e+06	3.7092e+06	1.54457e+06	6.84659e+06	1.88108e+06	5.03404e+06	3.39667e+06	8.64007e+06	6.30464e+06	7.64342e+06	4.06451e+06	7.70556e+06	6.04552e+06	3.11876e+06	6.16623e+06	5.10825e+06	2.40902e+06	3.12603e+06
citrulline	1.43424e+07	5.35085e+06	8.77508e+06	4.05984e+06	7.90961e+06	7.65601e+06	4.13903e+06	6.38171e+06	6.64457e+07	1.20169e+07	1.08657e+07	1.22526e+07	1.34435e+07	7.68235e+06	1.0712e+07	1.0903e+07	1.65997e+07	2.68018e+06	7.14065e+06	6.83166e+06	6.81899e+06	8.0035e+06	1.85056e+07	2.77182e+07	8.79445e+06	8.72777e+06	9.31523e+06	1.81959e+07	1.1961e+07	8.21717e+06	1.25336e+07	1.30974e+07	1.79111e+07	7.62458e+06	1.42386e+07	9.70363e+06	6.97887e+06	4.94403e+06	4.29372e+06	4.9636e+06	1.17917e+07	4.57697e+06	9.42463e+06	1.63889e+07	6.40753e+06	1.12112e+07	9.85917e+06	1.1768e+07	7.90565e+06
CMP	0	0	0	0	0	0	0	0	0	0	0	0	0	0	0	0	0	0	0	0	0	0	0	0	0	0	0	0	0	0	0	0	0	0	0	0	0	0	0	0	0	0	0	0	0	0	0	0	0
coenzyme A	0	0	0	0	0	0	44059.6	0	0	0	0	18003	0	0	0	0	0	0	0	0	0	0	0	0	0	0	25847.9	0	0	0	0	0	0	0	0	0	0	0	0	0	0	0	0	0	0	0	0	0	0
cortisol	0	0	53142.9	0	0	0	0	0	0	0	0	0	0	0	0	0	0	0	0	0	0	0	0	0	0	0	0	0	0	20920.6	0	0	0	16417.6	20469.9	0	16864	0	0	49894.9	46425.5	0	0	0	0	0	0	0	0
creatine	1.20029e+08	4.67158e+08	1.06302e+08	6.64494e+08	1.6918e+08	1.23115e+08	3.27769e+08	2.69392e+08	2.44033e+08	2.77479e+08	1.15002e+08	7.17879e+07	2.48798e+08	9.93333e+07	5.63382e+07	1.31985e+08	1.31754e+08	9.65952e+07	5.06251e+07	1.54403e+08	1.80915e+08	2.9067e+07	2.13099e+08	9.77327e+07	1.94745e+08	3.97905e+08	1.44438e+08	1.3248e+08	1.18988e+08	7.19433e+07	1.18145e+08	2.08903e+08	4.56247e+07	9.05728e+07	5.15589e+07	1.95989e+08	5.57713e+07	8.94327e+07	3.8535e+07	6.23106e+07	5.51541e+08	2.70236e+08	1.47188e+08	9.07321e+07	8.41325e+07	1.35647e+08	1.99654e+08	2.23797e+08	2.47243e+08
creatinine	9.92112e+06	2.47979e+07	1.27771e+07	3.34085e+07	1.46846e+07	8.56934e+06	1.9904e+07	1.25609e+07	0	0	0	0	0	0	0	0	0	0	0	0	0	0	0	0	0	0	0	0	0	0	0	0	0	0	0	0	0	0	0	0	0	0	0	0	0	0	0	0	0
CTP	0	17278.1	29978.8	0	0	263912	99584.6	17084.9	450343	0	189682	109044	302817	397876	12141.8	0	180212	0	206825	0	0	12069.5	0	269221	8974.77	15520.2	11205.8	0	13610.6	82309.1	0	50195.7	9248.55	16658.5	0	0	0	0	10330.3	0	11816.5	0	0	18304.2	0	9042.31	22910.7	0	0
cystathionine	258616	180598	53655.5	55627.6	29910.2	8374.14	104282	217582	161934	458835	0	59854.9	781259	26985.8	58793.8	0	106848	0	0	44380.6	71385	0	98575.9	57878.4	99616.2	338808	15488.4	64690	17853.1	0	0	38508.3	0	0	0	34775.9	0	0	0	0	927478	290302	34107.9	0	28005.5	53351.2	115691	0	90188.1
cysteine	130521	943931	89857.3	1.8408e+06	177922	113032	256029	232008	423248	820731	81558.1	143375	121968	110154	28549.5	115676	71774	0	21366.6	51586.9	190082	25560.2	18595.9	0	0	143337	0	0	0	0	43994.7	87409.8	0	0	48137.7	84155.2	0	54683.7	0	26213.8	0	11434.9	19389.6	0	15697.8	71393.2	28264	0	21504
cysteine-S-sulfate	0	0	0	0	0	0	0	0	0	0	0	0	0	0	0	0	0	0	0	0	0	0	0	0	0	0	0	0	0	0	0	0	0	0	0	0	0	0	0	0	0	0	0	0	0	0	0	0	0
cystine	0	0	0	0	0	0	0	0	0	0	0	0	0	0	0	0	0	0	0	0	0	0	0	0	0	0	0	0	0	0	0	0	0	0	0	0	0	0	0	0	0	0	0	0	0	0	0	0	0
cytidine	4.12102e+06	4.29633e+06	1.88541e+06	8.8869e+06	4.00259e+06	1.59269e+06	1.5537e+06	1.51754e+06	1.14167e+06	2.35032e+06	986713	975766	2.43698e+06	1.17671e+06	1.07182e+06	1.35679e+06	1.19883e+06	968586	997800	3.01533e+06	2.68441e+06	3.22737e+06	2.59951e+06	1.88145e+06	2.41103e+06	3.35194e+06	2.96956e+06	1.92696e+06	1.68642e+06	1.64754e+06	1.84116e+06	2.04579e+06	1.65829e+06	3.21462e+06	1.86746e+06	2.92684e+06	2.33166e+06	3.21023e+06	801106	1.82939e+06	4.52791e+06	2.01954e+06	5.22323e+06	2.27021e+06	3.73611e+06	2.40635e+06	2.18875e+06	3.71727e+06	2.26254e+06
cytosine	324054	87400.6	302553	204517	278784	155995	105296	306360	452919	180005	243106	201652	349640	219988	242462	403846	180220	270997	233914	1.31203e+06	784184	1.64437e+06	1.18091e+06	1.84573e+06	1.16573e+06	1.41503e+06	1.36641e+06	1.06312e+06	1.27686e+06	1.01856e+06	1.27514e+06	1.24557e+06	921512	908583	915523	1.02562e+06	1.29042e+06	937072	499156	1.12899e+06	3.18576e+06	1.87458e+06	1.88466e+06	1.5631e+06	544953	1.66761e+06	1.12639e+06	1.53388e+06	1.19753e+06
dADP	0	0	0	0	0	0	0	0	0	0	0	0	0	0	0	0	0	0	0	0	0	0	0	0	0	0	0	0	0	0	0	0	0	0	0	0	0	0	0	0	0	0	0	0	0	0	0	0	0
dAMP	80082.7	195438	63367.4	170052	224118	205746	203790	132508	70557.5	183667	144429	100587	82338.1	67627.7	28564.9	95630.6	70910.6	66954.8	70545.1	31812.1	171309	46844.1	18917.9	60574.1	99772	192405	69945.7	56701.2	0	23524.7	81076	61943.4	45227	73186.2	95921.3	143905	95970.6	169292	0	88255.9	29826.6	47337.8	106545	89487.3	14186.8	51684.6	67012.2	181009	133912
D-arabinono-1,4-lactone	2.99306e+07	6.57384e+07	4.74965e+07	6.36366e+07	4.61607e+07	3.42114e+07	7.66083e+07	4.58623e+07	2.32888e+07	2.40561e+07	2.49075e+07	2.50655e+07	6.12276e+07	2.96179e+07	2.76896e+07	3.22889e+07	5.46222e+07	3.31504e+07	3.7664e+07	3.55488e+07	7.21202e+07	3.51501e+07	4.35666e+07	5.0169e+07	5.06083e+07	5.75354e+07	5.17341e+07	1.58602e+07	1.79681e+07	2.205e+07	3.76832e+07	4.84469e+07	1.70048e+07	4.30431e+07	2.09893e+07	4.51575e+07	2.24181e+07	1.5236e+07	1.07176e+07	1.19342e+07	9.1128e+07	3.81624e+07	5.62843e+07	4.20433e+07	8.42216e+06	3.77006e+07	5.52241e+07	5.44695e+07	4.63128e+07
dATP	0	0	0	0	0	0	0	0	0	0	0	0	0	0	0	0	0	0	0	0	0	0	0	0	0	0	0	0	0	0	0	0	0	0	0	0	0	0	0	0	0	0	0	0	0	0	0	0	0
dCDP	0	0	0	0	0	0	0	0	0	0	0	0	0	0	0	0	0	0	0	0	0	0	0	0	0	0	0	0	0	0	0	0	0	0	0	0	0	0	0	0	0	0	0	0	0	0	0	0	0
dCMP	0	0	0	0	0	0	0	0	0	0	0	0	0	0	0	0	0	0	0	0	0	0	0	0	0	0	0	0	0	0	0	0	0	0	0	0	0	0	0	0	0	0	0	0	0	0	0	0	0
dCTP	0	0	0	0	0	0	0	0	0	0	0	0	0	0	0	0	0	0	0	0	0	0	0	0	0	0	0	0	0	0	0	0	0	0	0	0	0	0	0	0	0	13171.9	9264.01	0	0	0	0	0	0
dehydroascorbic acid	1.66863e+07	9.78542e+06	9.1286e+06	1.44656e+07	1.09689e+07	9.76098e+06	1.52109e+07	1.56134e+07	1.07033e+07	9.20542e+06	1.49073e+07	1.38229e+07	6.57286e+06	4.85021e+06	4.89229e+06	2.96733e+06	1.03371e+07	1.78545e+06	5.0114e+06	3.87786e+06	4.02308e+06	213804	6.04066e+06	1.66566e+06	2.50118e+06	2.39387e+06	2.7276e+06	304177	0	13796.4	814486	1.7631e+06	28919.2	1.04538e+06	44349.3	559342	0	0	235521	0	1.34426e+06	504604	70829.4	26350.2	0	0	1.32621e+06	22100.3	0
deoxyadenosine	0	33849.9	0	0	0	0	0	0	0	0	0	0	32223.4	0	0	0	21923.5	0	0	219682	4.99301e+06	3.52912e+06	537349	2.95618e+06	2.40332e+06	844514	1.57986e+06	682550	2.41033e+06	2.20188e+06	2.2011e+06	2.48335e+06	2.19935e+06	2.46843e+06	1.61004e+06	3.05787e+06	3.97078e+06	6.0662e+06	551794	2.62704e+06	1.04879e+06	1.07123e+06	1.11825e+06	1.97229e+06	12082.9	1.84213e+06	1.37603e+06	2.9802e+06	2.19526e+06
deoxycarnitine+	2.44481e+08	1.55865e+08	4.48754e+08	7.47809e+07	1.69382e+08	2.07269e+08	1.92123e+08	1.24653e+08	1.5726e+08	3.66606e+08	2.70123e+08	2.57065e+08	4.38362e+08	1.81253e+08	1.55787e+08	1.78059e+08	3.07884e+08	5.38974e+07	1.76492e+08	1.83608e+08	2.56601e+08	1.37419e+08	2.12183e+08	4.28576e+08	2.09726e+08	3.10263e+08	2.61792e+08	2.82764e+08	4.09381e+08	3.61288e+08	2.25428e+08	2.23406e+08	2.80185e+08	1.39807e+08	4.19816e+08	2.84481e+08	2.58147e+08	1.54965e+08	2.17872e+08	1.55456e+08	3.92835e+08	1.80524e+08	2.49701e+08	2.39266e+08	2.02774e+08	3.73376e+08	2.6481e+08	2.97353e+08	2.83796e+08
deoxycytidine	297580	73104.2	189061	14691.7	120731	74484.2	24972.4	117187	197246	202283	84784.6	39517.8	172551	138981	82959.1	24007.2	180776	0	49660.3	2.36447e+06	1.3035e+06	2.38648e+06	2.47235e+06	3.44236e+06	1.74717e+06	2.05513e+06	2.60305e+06	1.66226e+06	2.31925e+06	1.90424e+06	2.07106e+06	2.31146e+06	1.49855e+06	1.13773e+06	1.37143e+06	1.59319e+06	2.30789e+06	1.33243e+06	836699	2.01519e+06	5.67722e+06	3.31715e+06	3.25639e+06	2.42063e+06	904528	3.32586e+06	2.06503e+06	2.3196e+06	1.78979e+06
deoxyguanosine	818156	213271	333285	1.26439e+06	554092	162798	247780	386347	166979	543562	151816	209974	368012	185181	277719	196234	144934	482220	299833	785641	1.10811e+06	869477	162648	929751	569734	1.36744e+06	1.72636e+06	313725	363851	391795	563466	417537	425806	1.18829e+06	47699.4	1.01021e+06	480764	1.42198e+06	383750	509589	1.56818e+06	261878	2.07949e+06	834920	104013	181974	141099	981045	1.14376e+06
deoxyinosine	0	0	0	0	0	0	0	0	0	0	16443.8	0	0	0	0	0	0	0	0	30981.3	55500	0	66254.4	63239.5	48397.4	153169	96863.6	13209.6	18077.3	0	36975.1	14011.4	13069.9	81564.2	0	93878.5	14314.4	82171.9	0	36192.7	142301	85360.1	94887	38129.5	25047.2	44676.2	10222.2	66305.2	66386.3
deoxyuridine	0	0	0	0	0	0	0	0	0	20045.5	0	0	0	19535.7	0	0	0	0	0	0	0	0	0	0	0	16428.5	0	0	0	0	0	20268.3	0	41335.2	0	0	0	0	0	0	17575.2	0	0	0	0	0	0	0	0
D-erythrose-4-phosphate	0	0	0	0	0	0	0	0	0	0	0	0	0	0	0	0	0	0	0	0	0	0	0	0	0	0	0	0	0	0	0	0	0	0	0	0	0	0	0	0	0	0	0	0	0	0	0	0	0
D-galactonic acid / D-gluconic acid	5.52921e+06	7.55767e+06	7.18912e+06	1.13921e+07	4.75173e+06	5.12412e+06	7.99288e+06	4.76239e+06	3.85007e+06	3.17866e+06	3.76398e+06	2.83553e+06	1.03628e+07	5.0694e+06	4.04445e+06	4.49656e+06	5.44532e+06	5.72521e+06	5.59831e+06	5.93902e+06	6.89923e+06	7.0142e+06	5.58158e+06	7.91721e+06	7.18058e+06	8.13976e+06	5.27774e+06	5.43494e+06	5.72495e+06	5.07127e+06	5.93603e+06	5.98707e+06	3.79379e+06	6.91388e+06	5.1644e+06	7.37687e+06	6.34817e+06	4.91774e+06	1.53331e+06	1.75384e+07	8.80944e+06	3.27141e+06	7.29712e+06	6.71259e+06	2.4795e+06	6.58227e+06	6.81683e+06	1.11101e+07	1.12509e+07
D-galactosamine/glucosamine-1/6-phosphate	0	0	0	0	0	0	0	0	0	0	0	0	0	0	0	0	0	0	0	0	0	0	0	0	0	0	0	0	0	0	0	0	0	0	0	0	0	0	0	0	0	0	0	0	0	0	0	0	0
D-glucuronolactone / D-galacturonolactone	2.79813e+08	2.14906e+08	1.01648e+08	2.2382e+08	2.08875e+08	2.12968e+08	2.91948e+08	3.47126e+08	1.36544e+08	2.07464e+08	1.53387e+08	1.20706e+08	2.02788e+08	5.33091e+07	4.58971e+07	2.31265e+07	1.71484e+08	3.17218e+07	4.20231e+07	2.32513e+07	3.75684e+07	8.16391e+06	4.04941e+07	8.3346e+06	1.80623e+07	2.4302e+07	2.5499e+07	5.22092e+06	5.00733e+06	1.02741e+07	9.08233e+06	1.54028e+07	9.00606e+06	3.20281e+07	5.48138e+06	1.66625e+07	1.12554e+07	3.01478e+07	9.41557e+06	3.74434e+06	2.03273e+07	5.28704e+06	7.71123e+06	2.15279e+07	1.22877e+06	8.32227e+06	1.64133e+07	2.06344e+07	2.18113e+07
dihydroorotate	0	0	0	0	0	0	0	0	0	0	0	0	0	0	0	0	0	0	0	0	0	0	0	0	0	0	0	0	0	0	0	0	0	0	0	0	0	0	0	0	0	0	0	0	0	22263.6	0	0	0
dimethylglycine	0	0	0	0	0	0	0	0	0	0	0	0	0	0	0	0	0	0	0	0	0	0	0	0	0	0	0	0	0	0	0	0	0	0	0	0	0	0	0	0	0	0	0	0	0	0	0	0	0
DL-DOPA	0	271702	100777	596742	0	140177	404285	135768	23034.1	17139.4	0	43960.8	198594	128307	171554	125401	42846.5	388780	63787.6	51079.2	311274	159318	51572.9	78098.2	51336.9	183541	72316.8	54523.4	37900.3	109519	74592.6	45947.5	81327.4	192833	53700.3	313966	48126.9	287973	59833.7	163670	88973.2	40184.3	77481.1	78832.9	30296.4	70372.4	76791.3	121915	281463
DOPAC	0	0	0	0	0	0	0	0	0	0	0	0	0	0	0	0	0	0	0	0	0	0	0	0	0	0	0	0	0	0	0	0	0	0	0	0	0	0	0	0	0	0	0	0	0	0	0	0	0
dopamine	0	0	0	0	0	0	0	0	0	0	0	0	0	0	0	0	0	0	0	0	0	0	0	0	0	0	0	0	0	0	0	0	0	0	0	0	0	0	0	0	0	0	0	0	0	0	0	0	0
D-ribose-1/5-phosphate / D-ribulose 5-phosphate	1.68365e+06	48797.7	198601	3.23383e+06	1.61689e+06	21621.4	334793	1.34212e+06	148660	5.43577e+06	381502	382026	230127	416646	152330	102975	280224	0	176235	1.37948e+06	35265.4	28379.6	873877	94686.6	0	916886	166002	1.13054e+06	88613.3	115012	28669.4	142237	37652.4	57221.6	117548	77530	123224	0	17579.4	149472	365732	86138.2	2.22354e+06	585600	809159	450350	335364	300551	208663
D-sedoheptulose	6.38632e+06	1.65073e+07	7.23197e+06	1.4387e+07	7.96641e+06	4.59681e+06	6.90021e+06	5.22255e+06	1.5329e+06	1.3186e+06	1.21467e+06	821178	7.6904e+06	5.75203e+06	5.16786e+06	1.07253e+07	4.15919e+06	1.69464e+07	5.68291e+06	6.68125e+06	1.20469e+07	9.33721e+06	2.98129e+06	6.51179e+06	7.70531e+06	1.23599e+07	8.81255e+06	3.67107e+06	4.53601e+06	7.03833e+06	6.49657e+06	6.46151e+06	6.71555e+06	1.34388e+07	3.53332e+06	1.05157e+07	6.37969e+06	2.01474e+07	1.56822e+06	4.88154e+06	5.907e+06	3.22567e+06	5.2694e+06	6.14561e+06	1.67792e+06	3.95495e+06	4.38241e+06	7.35657e+06	9.57508e+06
D-sedoheptulose-7-phosphate	0	0	0	77694.9	0	0	0	78049.2	0	108400	0	0	0	0	0	0	0	0	0	0	0	0	0	0	0	0	0	0	0	0	0	67413.3	0	0	0	0	0	0	0	0	0	0	50667.9	0	47798.4	0	0	0	0
dTMP	24374	0	0	21178.4	0	0	0	0	0	0	0	0	0	0	0	0	0	0	0	0	0	0	0	0	0	0	0	17851	0	0	0	0	0	0	0	0	0	0	0	0	0	0	0	0	0	0	0	0	0
dTTP	0	0	0	0	0	0	0	0	0	0	0	0	0	0	0	0	0	0	0	0	0	0	0	0	0	0	0	0	0	0	0	0	0	0	0	0	0	0	0	0	0	0	0	0	0	0	0	0	0
dUMP	0	0	0	0	0	0	0	0	0	0	0	0	0	0	0	0	0	0	0	0	0	0	0	0	0	0	0	0	0	0	0	0	0	0	0	0	0	0	0	0	0	0	0	0	0	0	0	0	0
dUTP	0	0	0	0	0	0	0	0	0	0	0	0	0	0	0	0	0	0	0	0	0	0	0	0	0	0	0	0	0	0	0	0	0	0	0	0	0	0	0	0	0	0	0	0	0	0	0	0	0
epinephrine / normetanephrine	1.31629e+06	2.59888e+06	878850	2.85285e+06	879327	843929	1.96207e+06	900477	714825	774649	802867	654711	1.17532e+06	816480	774782	1.25648e+06	610262	1.85958e+06	657481	868448	1.8086e+06	820901	712277	824226	1.06008e+06	1.0176e+06	1.06254e+06	775259	765863	792193	748970	729732	849318	927172	726020	1.1841e+06	853217	1.36956e+06	674395	834621	874329	880454	728228	809934	776676	760168	1.00705e+06	1.11145e+06	1.13971e+06
ethanolamine	5.84288e+06	5.9013e+06	4.63592e+06	4.79672e+06	8.9522e+06	3.33719e+06	3.61154e+06	5.80521e+06	8.51725e+06	1.03308e+07	9.45339e+06	8.41697e+06	7.56838e+06	6.56577e+06	2.49843e+06	9.69344e+06	4.5448e+06	6.3479e+06	6.39871e+06	6.59704e+06	6.96857e+06	5.47052e+06	9.34761e+06	8.56548e+06	9.92356e+06	1.42933e+07	5.9615e+06	6.96847e+06	5.25502e+06	5.25337e+06	4.97811e+06	8.44937e+06	5.90588e+06	1.00368e+07	5.74724e+06	7.08469e+06	5.76899e+06	2.97143e+06	4.58386e+06	8.56639e+06	1.07468e+07	4.41853e+06	1.1433e+07	4.69476e+06	5.60024e+06	6.58196e+06	8.49488e+06	1.11795e+07	6.70344e+06
F-1,6/2,6-DP	0	11823.3	0	0	90904.8	24738.3	124119	351441	83422.9	403004	17016.2	101268	112748	50539.6	0	0	16288.2	0	15895.4	0	0	0	2899.02	6887.29	0	0	0	0	0	0	1424.98	0	0	0	0	0	0	0	0	0	0	0	0	0	0	0	0	0	0
F1P	0	0	0	0	0	0	0	0	0	0	0	0	24004.7	0	0	0	0	0	0	0	0	0	0	0	0	0	0	0	0	0	0	0	0	0	0	0	0	0	0	0	0	0	20053.9	0	0	0	16506.8	0	0
F6P / G1P / G6P	41280.6	379922	84376.7	958845	47935.5	0	773219	555071	643106	576087	428745	136191	673222	342765	196779	77049.6	170641	115348	265112	197025	1.01793e+06	23545.9	219082	104087	277843	294019	84059.1	85696.2	0	86906.7	0	628316	22470.5	46553.9	82952.9	0	60152.9	0	44113.7	44693.4	199694	237161	776733	408024	68654.9	113232	435378	228247	168913
FAD	1.86849e+06	2.65665e+06	1.7762e+06	3.08159e+06	1.3918e+06	1.11424e+06	2.32077e+06	1.37866e+06	2.08757e+06	1.63159e+06	1.44169e+06	1.4107e+06	3.38426e+06	1.79656e+06	1.3856e+06	1.65698e+06	1.53519e+06	1.8035e+06	1.55131e+06	1.86527e+06	2.26077e+06	1.03506e+06	1.65282e+06	1.74104e+06	1.55132e+06	2.14695e+06	967247	1.06229e+06	1.41163e+06	1.02876e+06	1.30365e+06	2.56676e+06	1.32282e+06	1.75001e+06	1.19474e+06	2.20981e+06	1.32057e+06	1.40951e+06	264907	1.17332e+06	1.55159e+06	752615	1.67448e+06	1.35736e+06	412537	1.51835e+06	1.37197e+06	1.65851e+06	2.10346e+06
FMN	0	0	0	0	0	0	0	0	0	18594.3	0	30694	51739.9	44325.7	30714.1	0	0	0	0	0	19721.5	0	0	23069.9	28003.3	22638.8	0	0	0	22164.6	0	0	0	0	0	21589.8	0	0	0	0	19529.1	0	0	0	0	0	0	0	0
folate	0	60279.4	31262.8	143098	40672.1	0	151123	29570.4	0	88287.7	23581.9	57771.6	87320.2	65688.2	27167.2	68491.5	0	192255	0	23615.7	119316	0	0	0	37607.8	26228.6	50480.3	0	22009.5	21660.9	0	0	44268.6	28372.9	31194.7	82619.5	23410.4	139681	17590.7	75419.9	0	0	0	24969.2	0	19099.9	17806	31869.4	229703
fructose / mannose	1.30962e+07	3.28846e+07	9.26688e+06	3.03713e+07	1.12592e+07	8.30453e+06	1.53843e+07	7.77347e+06	1.5776e+06	1.33795e+06	1.17154e+06	694138	4.23703e+06	3.8537e+06	1.83539e+06	3.75761e+06	1.47495e+06	1.24609e+07	2.8614e+06	3.80855e+06	5.80819e+06	4.77143e+06	2.392e+06	3.25445e+06	6.18182e+06	1.02795e+07	6.48403e+06	5.40315e+06	7.07278e+06	5.08739e+06	6.9129e+06	1.29211e+06	6.99379e+06	1.03261e+07	2.0994e+06	4.84654e+06	3.64404e+06	4.01335e+06	1.21047e+06	3.72822e+06	6.12114e+06	3.06004e+06	5.7321e+06	4.09476e+06	1.42059e+06	4.43159e+06	5.0948e+06	5.59223e+06	1.008e+07
fumaric acid	9.0868e+06	1.19244e+07	9.81374e+06	1.55629e+07	1.33209e+07	1.75129e+07	1.7387e+07	9.84663e+06	8.12369e+06	8.30604e+06	6.43911e+06	5.19797e+06	1.55292e+07	1.19658e+07	8.39182e+06	9.15531e+06	8.54717e+06	1.05263e+07	8.31607e+06	9.68934e+06	1.11582e+07	6.36844e+06	6.91406e+06	6.94515e+06	1.00637e+07	1.27671e+07	7.30931e+06	3.62653e+06	3.30529e+06	2.08314e+06	4.85793e+06	9.16397e+06	2.43086e+06	4.42605e+06	7.76789e+06	1.3446e+07	1.37944e+07	1.00577e+07	3.84572e+06	8.84861e+06	1.5435e+07	1.05029e+07	7.20612e+06	9.23062e+06	2.93163e+06	7.09951e+06	8.06339e+06	9.74454e+06	1.0682e+07
GABA	7.3925e+06	2.37544e+07	1.36562e+07	2.82664e+07	9.65651e+06	1.23363e+07	2.43742e+07	8.63265e+06	1.47524e+07	1.585e+07	9.12961e+06	8.66263e+06	2.1378e+07	8.48843e+06	6.74644e+06	1.38555e+07	8.89261e+06	9.33188e+06	5.42221e+06	9.59848e+06	1.86087e+07	3.69582e+06	8.08137e+06	8.71626e+06	1.3365e+07	1.49387e+07	1.4621e+07	7.87206e+06	7.12403e+06	6.68027e+06	8.45814e+06	8.85692e+06	5.35723e+06	1.15448e+07	7.46511e+06	1.75347e+07	8.90797e+06	6.14966e+06	5.09046e+06	5.07577e+06	1.86972e+07	9.9565e+06	9.46504e+06	9.95867e+06	5.59274e+06	6.49815e+06	1.13147e+07	1.36354e+07	1.41417e+07
galactosamine / glucosamine / mannosamine	4.79812e+07	1.49221e+08	9.17437e+07	2.33819e+08	1.09401e+08	7.92172e+07	1.3954e+08	6.40685e+07	4.09498e+07	3.7696e+07	2.99799e+07	2.48724e+07	1.0569e+08	7.867e+07	6.07699e+07	8.81505e+07	5.15161e+07	2.01845e+08	6.57732e+07	9.94405e+07	1.34479e+08	1.07937e+08	5.47491e+07	7.05526e+07	1.09275e+08	1.24047e+08	8.94721e+07	5.13532e+07	6.07042e+07	6.76264e+07	8.32672e+07	8.19041e+07	6.15779e+07	1.35834e+08	4.81878e+07	1.47405e+08	7.93788e+07	2.24794e+08	3.1527e+07	6.2981e+07	1.04962e+08	5.18699e+07	9.45375e+07	7.95766e+07	3.34356e+07	5.55122e+07	6.12803e+07	1.25647e+08	1.58645e+08
galactose / glucose	2.90521e+09	7.6501e+09	2.91018e+09	7.93892e+09	2.67526e+09	2.08142e+09	4.08186e+09	1.91141e+09	8.11879e+08	7.68477e+08	6.76007e+08	5.79451e+08	4.35065e+09	3.12463e+09	2.01136e+09	3.93299e+09	1.7523e+09	7.50635e+09	2.14438e+09	3.13771e+09	5.06247e+09	3.1787e+09	1.41544e+09	2.48637e+09	3.46564e+09	4.0347e+09	3.16394e+09	1.6654e+09	2.3486e+09	2.76451e+09	3.08689e+09	2.70594e+09	2.75224e+09	4.76301e+09	1.77996e+09	4.9344e+09	2.93175e+09	7.39699e+09	8.59359e+08	2.29419e+09	3.43418e+09	1.65869e+09	2.98322e+09	2.60363e+09	8.68715e+08	2.34061e+09	2.11946e+09	3.86004e+09	5.24226e+09
GalNAC / GlcNAC	2.14121e+06	2.42724e+06	1.96832e+06	4.48029e+06	1.859e+06	1.83996e+06	3.15581e+06	1.42478e+06	1.47911e+06	2.11852e+06	595475	1.42758e+06	1.67828e+06	1.9163e+06	1.55259e+06	2.61683e+06	1.50272e+06	3.07565e+06	1.87784e+06	1.82856e+06	2.3307e+06	3.01946e+06	830825	1.22899e+06	1.94523e+06	2.90501e+06	1.85006e+06	1.47198e+06	1.19332e+06	1.95002e+06	2.61637e+06	1.43612e+06	1.76695e+06	2.04361e+06	1.39462e+06	4.04629e+06	1.64428e+06	3.24483e+06	862480	1.52141e+06	2.16883e+06	666851	2.52274e+06	2.3679e+06	587497	1.47079e+06	1.26722e+06	3.1976e+06	3.50111e+06
GAP / DHAP	704492	312138	206351	1.42003e+06	373330	146950	790506	859823	597730	1.99852e+06	403705	413147	1.44279e+06	724462	221467	463393	228040	108408	160291	770672	493479	223698	892263	218768	506971	1.01037e+06	32113.3	147762	24685.7	191367	24958.2	388711	0	213488	368010	647886	416430	263920	0	138133	997031	263096	1.00341e+06	477230	153609	273456	914242	869758	788735
GDP	0	10336	40035.3	29224.7	36564.4	36262.7	111661	795604	265136	92332.2	740184	1.07408e+06	152771	92179.8	11168.8	14339.8	0	0	129984	50612	0	6445.18	1.33783e+06	167081	0	111256	143326	884599	48152.2	48890.9	0	100456	9336.27	0	0	0	0	0	11645.7	54106.2	125411	42953.8	0	376478	12322.4	203014	44224.6	0	31136.3
GDP-L-fucose	0	0	0	0	0	0	0	27441.8	0	0	0	0	0	0	0	0	0	0	0	0	0	0	0	0	53009.5	0	0	0	0	0	0	0	0	59428.6	0	0	0	0	0	0	0	0	0	0	0	0	0	24575.9	0
geranyl-PP	0	0	0	0	0	0	0	0	0	0	0	0	0	0	0	0	0	0	0	0	0	0	0	0	0	0	0	0	0	0	0	0	0	0	0	0	0	0	0	0	0	0	0	0	0	0	0	0	0
glucono-lactone	0	0	0	0	0	0	0	0	0	0	0	0	0	0	0	0	0	0	0	0	0	0	0	0	0	0	0	0	0	0	0	0	0	0	0	0	0	0	0	0	0	0	0	0	0	0	0	0	0
glutaconic acid	1.65502e+07	2.44724e+07	3.26198e+07	1.75987e+07	2.50846e+07	1.70455e+07	2.67591e+07	2.55349e+07	1.82838e+07	1.70978e+07	2.52904e+07	1.93644e+07	2.2481e+07	1.53296e+07	2.1667e+07	1.98325e+07	3.41111e+07	1.52065e+07	2.62843e+07	2.81667e+07	3.57045e+07	2.12907e+07	3.99302e+07	4.13116e+07	3.2306e+07	3.26238e+07	3.44348e+07	1.54157e+07	9.85742e+06	1.31358e+07	3.41063e+07	3.8421e+07	1.30948e+07	1.75346e+07	2.40515e+07	2.43868e+07	2.06026e+07	8.97861e+06	1.45616e+07	1.0451e+07	3.54726e+07	4.2038e+07	5.42222e+07	3.30905e+07	1.91927e+07	4.81417e+07	4.24312e+07	4.0416e+07	3.45929e+07
glutamate	9.65772e+07	2.5596e+08	1.2157e+08	3.45675e+08	1.03183e+08	1.082e+08	2.09639e+08	1.48101e+08	1.99594e+08	1.25831e+08	7.57122e+07	6.88266e+07	2.00723e+08	9.2799e+07	5.89999e+07	1.22481e+08	8.74839e+07	7.20733e+07	8.327e+07	9.31052e+07	1.61073e+08	5.91614e+07	8.12782e+07	1.20317e+08	1.70619e+08	2.27816e+08	1.32897e+08	7.08768e+07	7.61565e+07	7.7005e+07	8.13523e+07	1.5353e+08	5.34466e+07	1.07255e+08	5.10265e+07	1.76843e+08	8.95813e+07	1.0461e+08	3.95571e+07	6.961e+07	3.05021e+08	1.70636e+08	9.25537e+07	1.00247e+08	4.02332e+07	8.82965e+07	1.44985e+08	1.74108e+08	1.97042e+08
glutamine	1.36368e+09	2.14084e+09	1.3255e+09	2.53684e+09	1.479e+09	1.22136e+09	1.7292e+09	7.23654e+08	1.67571e+09	1.86098e+09	1.2611e+09	1.33179e+09	2.50773e+09	1.54272e+09	1.199e+09	1.5672e+09	1.36384e+09	1.90207e+09	1.23522e+09	1.49305e+09	1.718e+09	1.01687e+09	1.3886e+09	1.28164e+09	1.33509e+09	1.72462e+09	1.27383e+09	1.03035e+09	1.04283e+09	1.15229e+09	1.10771e+09	1.4032e+09	9.64509e+08	1.34137e+09	1.3711e+09	1.87253e+09	1.41783e+09	1.79937e+09	6.29197e+08	1.19165e+09	1.51194e+09	9.58215e+08	1.52095e+09	1.4249e+09	7.85965e+08	1.57877e+09	1.54106e+09	1.82898e+09	2.17062e+09
glutathione	4.08713e+07	1.14233e+08	2.75748e+07	1.36956e+08	1.06645e+08	4.17687e+07	1.0403e+08	1.02949e+08	1.2954e+08	2.01272e+08	3.3404e+07	5.59275e+07	5.11929e+07	3.02354e+07	2.59896e+07	3.54078e+07	4.09816e+07	2.41145e+07	2.83852e+07	2.28822e+07	3.08827e+07	1.48143e+07	2.83879e+07	2.29346e+07	2.63636e+07	6.12299e+07	2.28178e+07	1.74167e+07	1.58734e+07	1.47839e+07	1.55359e+07	3.08873e+07	1.25739e+07	3.2734e+07	1.79034e+07	5.80035e+07	2.22824e+07	2.28319e+07	1.46291e+07	1.32431e+07	2.78965e+07	2.65068e+07	1.94909e+07	1.75125e+07	1.38785e+07	2.23361e+07	2.52659e+07	2.49599e+07	2.72774e+07
glutathione disulfide	2.31812e+07	1.80486e+07	2.58012e+07	1.66262e+07	7.94087e+06	7.95011e+06	1.23701e+07	1.49917e+07	1.71611e+07	2.31855e+07	2.09666e+07	1.58524e+07	3.63173e+07	1.94034e+07	1.77834e+07	1.51304e+07	2.52053e+07	5.35857e+06	1.69492e+07	1.39022e+07	1.73614e+07	1.34785e+07	2.3529e+07	2.88573e+07	1.49964e+07	1.47287e+07	7.54318e+06	2.08214e+07	1.75404e+07	2.14214e+07	1.45309e+07	2.64894e+07	1.27409e+07	7.9102e+06	2.32355e+07	1.26704e+07	1.13678e+07	2.01681e+06	1.10351e+07	9.20489e+06	2.28394e+07	1.37053e+07	1.22754e+07	1.11325e+07	1.13766e+07	1.68523e+07	2.47249e+07	1.3848e+07	1.31749e+07
glyceraldehyde	0	0	0	0	0	0	0	0	0	0	0	0	0	0	0	0	0	0	0	0	0	0	0	0	0	0	0	0	0	0	0	0	0	0	0	0	0	0	0	0	0	0	0	0	0	0	0	0	0
glyceric acid	6.67482e+06	1.76678e+07	1.22237e+07	1.87131e+07	5.87441e+06	4.26995e+06	5.3482e+06	4.31828e+06	9.07084e+06	8.24564e+06	5.4095e+06	2.1964e+06	9.04024e+07	1.28857e+07	6.82589e+06	2.01265e+07	5.88746e+06	4.94274e+06	5.96383e+06	1.68212e+07	2.41148e+07	1.60533e+07	5.07773e+06	1.51785e+07	2.1987e+07	1.99443e+07	9.006e+06	1.86892e+07	1.32485e+07	6.37189e+06	1.11636e+07	2.33233e+07	1.09268e+07	1.27535e+07	2.5009e+07	2.59694e+07	1.19698e+07	8.65387e+06	5.57809e+06	2.56377e+07	3.93915e+07	1.9938e+07	1.96857e+07	1.12738e+07	1.20699e+07	1.64089e+07	2.34934e+07	3.63458e+07	3.00048e+07
glycerol 2/3-phosphate	9.25653e+06	1.45042e+06	2.29058e+06	6.24703e+06	5.49594e+06	1.56849e+06	1.57953e+06	1.9198e+06	1.7144e+06	3.50513e+06	4.54645e+06	4.4225e+06	2.80878e+06	3.64705e+06	2.33093e+06	1.83447e+06	1.84639e+06	1.41396e+06	3.05787e+06	7.46713e+06	1.75502e+06	1.04365e+06	8.54933e+06	2.52122e+06	1.10496e+06	3.23925e+06	2.61991e+06	3.20427e+06	1.11972e+06	2.2315e+06	2.14439e+06	1.439e+06	1.12531e+06	1.2795e+06	1.82711e+06	1.44286e+06	1.91009e+06	832671	1.3565e+06	2.59007e+06	4.88563e+06	1.11412e+06	3.45332e+06	2.80365e+06	2.36005e+06	3.37153e+06	1.55006e+06	2.35629e+06	2.26681e+06
glycine	7.89354e+07	1.89599e+08	6.2832e+07	2.05485e+08	5.74021e+07	6.68696e+07	1.07589e+08	4.89858e+07	1.11491e+08	9.38063e+07	5.3144e+07	5.38788e+07	1.83679e+08	5.76735e+07	4.44651e+07	1.02035e+08	5.11857e+07	6.5599e+07	5.36896e+07	4.53838e+07	1.06747e+08	4.12207e+07	5.50861e+07	7.31218e+07	8.38283e+07	1.10836e+08	5.3783e+07	4.57578e+07	5.01778e+07	3.7629e+07	4.38443e+07	9.20359e+07	3.55307e+07	8.44418e+07	4.55998e+07	1.14957e+08	5.28466e+07	6.4376e+07	1.61081e+07	3.76326e+07	1.08096e+08	5.02235e+07	6.30309e+07	6.04161e+07	2.49257e+07	5.71432e+07	8.25194e+07	1.0579e+08	1.19394e+08
glycylglycine	493012	0	0	908739	478017	0	0	0	417393	86097.2	0	0	327437	162119	0	405439	0	0	0	262510	0	0	360992	0	0	375996	0	146311	0	0	0	0	0	0	0	0	228909	0	0	0	0	0	1.27047e+06	0	717372	0	0	474157	315056
glyoxylic acid	2.50533e+06	7.6923e+06	3.13094e+06	7.61512e+06	2.20278e+06	1.39244e+06	3.5292e+06	1.73614e+06	1.03056e+06	1.07074e+06	608956	1.04187e+06	3.40061e+06	1.4754e+06	3.0662e+06	2.39581e+06	1.71288e+06	3.26713e+06	1.69795e+06	1.60078e+06	3.36109e+06	1.78858e+06	1.63112e+06	2.3218e+06	1.66641e+06	4.16612e+06	4.13471e+06	1.07814e+06	2.08715e+06	1.92563e+06	1.89798e+06	1.39e+06	328598	2.64611e+06	1.16024e+06	2.92224e+06	1.81599e+06	3.67657e+06	406026	1.5982e+06	1.94823e+06	944393	1.41837e+06	463258	608064	1.10414e+06	1.55951e+06	2.56087e+06	2.21738e+06
GMP	1.00704e+06	0	42965.9	341026	394396	0	0	91278.3	0	1.15893e+06	0	95923.2	0	0	0	0	0	0	0	525135	0	25509.7	1.25995e+06	0	0	170738	0	109924	0	0	0	0	0	0	0	0	0	0	39758.7	0	0	0	2.08941e+06	0	1.51837e+06	78379.4	0	0	0
GTP	10334.7	0	35230.2	0	8475.51	476761	379291	14265.1	868471	0	579519	311815	452935	510898	438696	0	309980	0	450210	0	13923.9	8635.98	24737.4	416184	11646	0	0	0	26455.1	80578.6	0	62613.5	11538.7	0	0	0	0	0	0	11191.3	23383.5	12369.7	0	37146.7	0	10494.2	130622	0	0
guanidine	2.63097e+08	4.25452e+07	1.61531e+08	9.52233e+07	1.87623e+07	5.01928e+07	1.96923e+08	1.01991e+08	2.6076e+07	1.66122e+07	1.86741e+07	1.24913e+08	1.99415e+08	8.33512e+07	2.04745e+08	7.80298e+07	2.93776e+07	4.63239e+07	3.307e+08	2.62786e+07	5.67824e+07	1.69252e+09	4.90164e+07	5.79628e+08	1.0646e+08	9.62155e+07	6.31217e+07	1.48052e+08	9.47356e+07	4.00919e+07	4.38437e+07	4.22406e+07	1.75734e+08	1.26172e+08	1.99805e+07	1.00619e+08	2.88503e+07	1.19605e+07	3.2681e+07	2.2699e+08	1.07434e+07	8.29811e+06	5.67785e+07	2.34609e+07	1.37523e+07	6.92567e+07	2.97865e+07	2.61019e+07	9.80516e+07
guanidinoacetate	1.50051e+06	1.35799e+07	2.09393e+06	1.413e+07	1.91149e+06	2.30867e+06	8.08555e+06	5.61627e+06	6.268e+06	5.48579e+06	1.72882e+06	1.61728e+06	8.41992e+06	1.91068e+06	1.15933e+06	4.29476e+06	2.28715e+06	1.5968e+06	1.09642e+06	1.75232e+06	3.9447e+06	939136	1.356e+06	1.71629e+06	6.48883e+06	9.41979e+06	2.73453e+06	1.13912e+06	1.42616e+06	1.16479e+06	2.06199e+06	6.45628e+06	650759	2.50068e+06	847118	6.25316e+06	1.20968e+06	2.38624e+06	1.06965e+06	1.25874e+06	1.79088e+07	7.2272e+06	1.78454e+06	2.74342e+06	604899	2.16117e+06	5.86707e+06	7.30813e+06	7.34603e+06
guanine	290178	688325	513588	633617	322947	601200	734631	93778.4	315935	166712	373310	304600	584081	290010	419736	810477	554306	709492	405029	547239	2.44809e+06	998298	558197	1.10425e+06	1.07334e+06	810358	1.0034e+06	560032	1.23866e+06	1.08173e+06	878955	892035	871214	1.16821e+06	643698	1.28308e+06	1.18795e+06	1.73999e+06	329137	979043	993143	540203	823597	1.01919e+06	158404	988343	839113	1.3355e+06	1.62112e+06
guanosine	1.23129e+06	2.77872e+06	858060	7.31493e+06	666222	823442	546623	513163	563266	1.26054e+06	221106	175270	1.40937e+06	498344	592732	886068	634910	456244	703646	744436	1.7689e+06	1.34589e+06	550939	1.19866e+06	1.63415e+06	1.59698e+06	1.1017e+06	568326	1.14816e+06	953652	969118	1.37389e+06	842335	1.41314e+06	798577	1.47249e+06	1.40261e+06	1.59614e+06	287436	840883	2.13331e+06	795261	1.67104e+06	914363	649576	996083	1.20698e+06	1.65993e+06	1.33029e+06
gulonic-lactone	0	0	0	0	0	0	0	0	0	0	0	0	0	0	0	0	0	0	0	0	0	0	0	0	0	0	0	0	0	0	0	0	0	0	0	0	0	0	0	0	0	0	0	0	0	0	0	0	0
hexanoylcarnitine+	6.80773e+06	4.58133e+06	6.55045e+06	4.24189e+06	5.98705e+06	5.24243e+06	4.563e+06	3.93904e+06	3.68602e+06	3.8582e+06	7.09283e+06	5.12562e+06	5.76743e+06	4.27794e+06	4.86919e+06	2.69918e+06	7.07839e+06	5.52545e+06	5.58358e+06	4.622e+06	4.27407e+06	8.56545e+06	5.0634e+06	5.99872e+06	4.18519e+06	3.77174e+06	2.42766e+06	3.2165e+06	3.73942e+06	3.25243e+06	3.66379e+06	2.86545e+06	3.4547e+06	2.96777e+06	4.08559e+06	3.28065e+06	6.28448e+06	5.61277e+06	1.57614e+06	3.71352e+06	3.42008e+06	2.22149e+06	6.48626e+06	6.12771e+06	1.39949e+06	7.98432e+06	3.89975e+06	5.2237e+06	3.95553e+06
histamine	121555	34675.4	83864.4	0	30067.5	0	73338.6	0	29747.3	25913.8	38999.2	57581.1	24150.6	0	0	57635.1	20863.5	69897.6	22784.8	17713.3	0	0	24025.4	0	0	0	0	20770.9	0	19630.6	0	20058.9	21184.8	0	0	0	0	28684.6	0	0	0	0	0	0	0	0	0	0	0
histidine	3.28052e+07	2.99329e+07	2.70357e+07	3.28083e+07	3.10735e+07	2.19876e+07	2.2376e+07	2.52426e+07	7.33807e+07	6.12785e+07	3.35379e+07	3.79907e+07	6.15748e+07	4.20116e+07	2.85352e+07	3.63546e+07	3.61707e+07	1.92325e+07	2.91622e+07	3.1637e+07	4.16157e+07	2.47063e+07	5.32086e+07	3.74708e+07	3.39881e+07	4.96106e+07	3.37992e+07	4.43012e+07	3.09633e+07	3.48589e+07	2.87555e+07	3.97348e+07	2.67367e+07	3.03653e+07	4.74722e+07	4.37606e+07	4.19067e+07	3.14769e+07	1.90541e+07	3.54989e+07	7.01242e+07	4.83167e+07	4.72335e+07	5.29861e+07	3.08619e+07	5.21748e+07	5.04028e+07	4.7334e+07	5.39237e+07
homocysteine	0	85026.9	0	23166.3	0	0	0	0	0	0	38394.7	0	0	0	0	0	0	19423.1	14601.3	0	0	0	0	16634	0	18659.4	0	0	17027.7	14194.1	17919.4	16681.4	16516.8	0	0	21293	0	0	0	0	0	0	0	0	0	0	0	0	23528.6
homocystine	0	0	0	0	0	0	0	0	0	0	0	0	0	0	0	0	0	0	0	0	0	0	0	0	16008.6	0	0	0	0	0	0	0	0	0	0	0	0	0	0	0	0	0	0	0	0	0	0	0	0
homogentisic acid	0	0	0	0	0	0	0	0	0	0	0	0	0	0	0	0	0	0	0	0	0	0	0	0	0	0	0	0	0	0	0	0	0	0	0	0	0	0	0	0	0	0	0	0	0	0	0	0	0
homoserine / threonine / allothreonine	1.79068e+08	2.6031e+08	1.50555e+08	3.22059e+08	1.43827e+08	1.16309e+08	1.78522e+08	9.28156e+07	1.90058e+08	1.76788e+08	1.26288e+08	1.27609e+08	2.53951e+08	1.46566e+08	1.23768e+08	1.55418e+08	1.2738e+08	1.71526e+08	1.18287e+08	1.38198e+08	1.76464e+08	1.54941e+08	1.61733e+08	1.97875e+08	1.50604e+08	1.96505e+08	1.25103e+08	1.17825e+08	1.31596e+08	1.056e+08	1.2839e+08	1.67107e+08	1.06924e+08	1.5465e+08	1.39705e+08	1.96376e+08	1.49718e+08	1.74896e+08	5.37671e+07	1.16126e+08	1.57064e+08	8.70316e+07	1.85249e+08	1.5162e+08	8.20876e+07	1.71751e+08	1.6494e+08	2.00347e+08	2.32426e+08
hydroxyphenyllactic acid / HVA	169094	261765	0	790535	486503	212733	334579	0	351207	263219	0	165332	394538	61915.1	22652.6	0	165384	72054.2	0	0	0	0	0	0	182150	0	0	0	0	0	0	216302	62054.9	0	158134	0	0	102093	17781.8	0	48200.3	121210	142667	0	53368.2	0	287691	0	349082
hydroxypyruvic acid	164771	5.46109e+06	534108	6.6818e+06	122017	495137	3.48596e+06	103122	559575	333069	741820	570222	2.15778e+06	594968	192024	273010	763961	4.34277e+06	1.46497e+06	498024	1.61911e+06	480584	664861	522045	507458	1.71835e+06	1.02481e+06	408017	755149	1.62966e+06	319304	1.4222e+06	488184	632919	661790	2.03582e+06	242607	1.75924e+06	2.36098e+06	617842	222921	175658	207797	1.32027e+06	277334	183513	1.89705e+06	4.17615e+06	5.39401e+06
hypoxanthine	5.62736e+07	1.62937e+07	5.13281e+06	2.23599e+08	5.77434e+07	5.13463e+06	1.19426e+07	2.77019e+07	5.97105e+06	9.90578e+07	6.53866e+06	4.40464e+06	7.90768e+06	2.67455e+06	3.1151e+06	9.59464e+06	3.65505e+06	2.49007e+06	3.6529e+06	1.43665e+07	7.12482e+06	3.93023e+06	1.31104e+07	5.22129e+06	5.20666e+06	1.30275e+07	5.55377e+06	6.3072e+06	4.717e+06	2.97143e+06	3.48855e+06	4.75761e+06	2.48373e+06	4.36263e+06	3.0991e+06	5.20335e+06	4.04639e+06	2.76539e+06	2.04363e+06	3.46264e+06	1.5412e+07	5.9528e+06	4.61999e+07	5.34873e+06	4.73493e+07	7.40519e+06	5.28929e+06	6.72175e+06	4.98035e+06
IDP	0	0	0	0	0	0	0	0	0	0	0	0	0	0	0	0	0	0	0	0	0	0	0	0	0	0	0	0	0	0	0	0	0	0	0	0	0	0	0	0	0	0	0	0	0	0	0	0	0
imidazole-4-acetate	1.54396e+06	1.57843e+06	1.67009e+06	1.901e+06	1.36288e+06	1.50035e+06	1.32564e+06	1.20571e+06	3.44498e+06	3.9829e+06	7.94431e+06	9.73311e+06	9.10229e+06	7.7626e+06	7.13993e+06	5.25223e+06	3.87008e+06	6.84026e+06	5.24038e+06	2.47378e+06	2.00403e+06	5.43356e+06	3.86384e+06	2.48336e+06	1.4034e+06	1.78242e+06	1.14174e+06	2.15192e+06	1.55973e+06	1.24905e+06	1.24226e+06	995659	1.47329e+06	3.22233e+06	3.00552e+06	1.88247e+06	2.0448e+06	960112	444261	1.75209e+06	1.30073e+06	714123	7.57395e+06	6.23852e+06	1.3023e+06	2.42946e+06	1.47467e+06	2.41416e+06	2.32106e+06
IMP	1.13563e+07	206126	295618	4.09157e+06	2.63284e+06	518823	148902	902766	1.31222e+06	1.40796e+07	1.0877e+06	1.09139e+06	2.12571e+06	1.15816e+06	695758	1.82801e+06	741640	0	758771	3.6621e+06	578689	411071	7.81021e+06	976919	1.48208e+06	3.48768e+06	1.2359e+06	3.21448e+06	548630	701920	599641	2.06039e+06	347550	554369	1.07644e+06	1.09571e+06	734203	253880	594984	1.16412e+06	3.03302e+06	2.08512e+06	1.70848e+07	2.15418e+06	4.61349e+07	3.68699e+06	2.78885e+06	2.34741e+06	1.20844e+06
inosine	1.73465e+07	1.60488e+07	2.64522e+06	1.03115e+08	1.98539e+07	1.53574e+06	3.9743e+06	6.7296e+06	2.34363e+06	3.84183e+07	2.11385e+06	1.50685e+06	4.65509e+06	1.0643e+06	1.28226e+06	5.01079e+06	1.38264e+06	946609	2.14312e+06	5.63322e+06	3.74127e+06	1.87348e+06	5.44496e+06	2.05899e+06	2.95109e+06	7.40175e+06	2.90323e+06	1.79932e+06	1.96038e+06	1.27299e+06	1.55177e+06	2.23094e+06	1.01097e+06	4.04988e+06	1.35044e+06	3.4062e+06	1.27486e+06	1.56486e+06	798284	1.16306e+06	7.64554e+06	1.51041e+06	3.51202e+07	1.67052e+06	1.27404e+07	2.00597e+06	2.71541e+06	4.31533e+06	4.04397e+06
isonictinic acid	0	0	0	0	0	0	0	0	0	0	0	0	0	0	0	0	0	0	0	0	0	0	0	0	0	0	0	0	0	0	0	0	0	0	0	0	0	0	0	0	0	0	0	0	0	0	0	0	0
isopentenyl pyrophosphate	0	0	0	0	0	0	0	0	0	0	0	0	0	0	0	0	0	0	0	0	0	0	0	0	0	0	0	0	0	0	0	0	0	0	0	0	0	0	0	0	0	0	0	0	0	0	0	0	0
isovaleryl-CoA	0	0	0	0	0	0	0	0	0	0	0	0	0	0	0	0	0	0	0	0	0	0	0	0	0	0	0	0	0	0	0	0	0	0	0	0	0	0	0	0	0	0	0	0	0	0	0	0	0
itaconic acid	3.0001e+07	6.38879e+07	4.20332e+07	7.4454e+07	3.41248e+07	2.85859e+07	6.09094e+07	4.69988e+07	2.5951e+07	2.44053e+07	2.63712e+07	2.18291e+07	4.94503e+07	2.78313e+07	2.1873e+07	3.50753e+07	4.70492e+07	3.02084e+07	2.8057e+07	3.33749e+07	5.40901e+07	3.14503e+07	3.52863e+07	3.83993e+07	5.06072e+07	6.35936e+07	4.61394e+07	1.32679e+07	1.57904e+07	1.89209e+07	3.15658e+07	4.37084e+07	1.5446e+07	3.84061e+07	1.68876e+07	6.46669e+07	2.33917e+07	2.12578e+07	1.48194e+07	1.12083e+07	6.99201e+07	3.26315e+07	4.3112e+07	4.90989e+07	7.46015e+06	3.32005e+07	4.56261e+07	4.59146e+07	4.59758e+07
kynurenic acid	0	0	0	0	0	0	0	0	0	0	0	0	0	0	0	0	0	0	0	0	0	0	0	0	0	0	0	0	0	0	0	0	0	0	0	0	0	0	0	0	0	0	0	0	0	0	0	0	0
kynurenine	1.29401e+06	1.47724e+06	606456	1.79331e+06	688152	606129	698275	660283	616192	519894	869874	654731	930198	579207	1.07552e+06	783725	901395	607836	669523	616148	740681	785440	830152	773109	655503	995022	982142	544458	548237	715511	509254	603561	551023	786067	820459	725837	601831	979589	327301	807941	511468	395336	782745	883473	406619	824434	516194	798767	1.09806e+06
lactic acid	6.86326e+09	1.10984e+10	2.28993e+09	6.66769e+09	3.36666e+09	2.34706e+09	6.92467e+09	3.39579e+09	1.97715e+09	2.49575e+09	2.15168e+09	2.20253e+09	5.47117e+09	1.86221e+09	2.29621e+09	6.45968e+09	1.3357e+09	9.26399e+09	1.63413e+09	2.22673e+09	7.54495e+09	3.02551e+09	1.55932e+09	3.19714e+09	4.00923e+09	4.50687e+09	2.88057e+09	2.9016e+09	3.34955e+09	2.94836e+09	3.03031e+09	2.69038e+09	3.99499e+09	3.63549e+09	1.81921e+09	7.31042e+09	1.96556e+09	7.80484e+09	0	2.52203e+09	2.51889e+09	1.45286e+09	1.23216e+09	2.02421e+09	1.03118e+09	2.59948e+09	2.1083e+09	4.80063e+09	5.09402e+09
lactose / maltose	88566.3	72832.6	28383.1	266095	50148	27536.2	160122	57210.7	75175.9	21547.7	50727.1	0	208904	65150.8	31853.8	739005	26097.4	286867	140871	219586	267302	19880.6	51829.2	24464.9	132681	106418	135654	1.76253e+06	157837	128130	80269.2	115379	67681.2	195295	104806	332506	124229	104885	17608.9	56872.7	92367.6	72878.5	117489	36738.5	64676.1	129198	86104.3	281204	264295
L-arginino-succinate	0	0	0	0	0	0	0	0	0	0	0	0	0	0	0	0	0	0	0	0	0	0	0	0	0	0	0	0	0	0	0	0	0	0	0	0	0	0	0	0	0	0	0	0	0	0	0	0	0
L-cysteic acid	0	0	0	0	0	0	0	0	0	0	0	0	0	0	0	0	0	0	0	0	0	0	0	0	0	0	0	0	0	0	0	0	0	0	0	0	0	0	0	0	0	0	0	0	0	0	0	0	0
leucine / leucine(iso) / norleucine	1.05835e+09	1.94755e+09	8.84543e+08	2.29424e+09	1.14255e+09	8.58875e+08	1.36661e+09	9.90364e+08	1.08138e+09	1.20522e+09	8.45572e+08	7.44623e+08	1.80201e+09	1.13245e+09	7.94734e+08	1.25716e+09	7.92029e+08	1.40728e+09	7.66286e+08	8.98832e+08	1.25023e+09	8.11818e+08	7.58729e+08	7.93147e+08	9.37051e+08	1.16858e+09	7.6288e+08	5.01928e+08	5.70702e+08	5.44963e+08	6.97246e+08	7.12106e+08	4.79148e+08	9.00232e+08	7.12994e+08	1.161e+09	8.53964e+08	1.35325e+09	2.34656e+08	7.0114e+08	1.13353e+09	5.193e+08	1.12038e+09	8.03087e+08	3.54689e+08	8.25192e+08	7.2954e+08	1.15493e+09	1.20552e+09
levulinic acid	2.79188e+07	2.51063e+07	1.23482e+07	1.72667e+07	1.30969e+07	1.62668e+07	3.46643e+07	1.42836e+07	1.10059e+07	1.51839e+07	1.37403e+07	1.24761e+07	2.47002e+07	1.35994e+07	2.07537e+07	4.44951e+07	1.28891e+07	4.54387e+07	1.14127e+07	1.16145e+07	4.11256e+07	1.86431e+07	6.25137e+06	1.32338e+07	1.91236e+07	2.38001e+07	2.08075e+07	7.52442e+06	1.80697e+07	2.55427e+07	1.64921e+07	2.12844e+07	2.02548e+07	1.86383e+07	1.23179e+07	3.74028e+07	2.03933e+07	3.88269e+07	5.87081e+06	1.38919e+07	1.49152e+07	1.5069e+07	1.51128e+07	1.47431e+07	6.43033e+06	1.16628e+07	1.46461e+07	2.7722e+07	3.52268e+07
lipoamide	0	0	0	0	0	0	0	0	0	0	0	0	0	0	0	0	0	0	0	0	0	0	0	0	0	0	0	0	0	0	0	0	0	0	0	0	0	0	0	0	0	0	0	0	0	0	0	0	0
L-NMMA	2.36856e+06	2.91333e+06	2.2203e+06	3.6994e+06	2.93636e+06	2.4621e+06	1.37705e+06	1.50122e+06	349618	770185	719605	1.00029e+06	1.09091e+06	2.29398e+06	1.73299e+06	1.43639e+06	1.41954e+06	561594	1.24096e+06	2.07135e+06	1.68109e+06	2.3882e+06	1.52825e+06	1.80242e+06	609561	1.79496e+06	1.01827e+06	1.00772e+06	902634	2.76975e+06	819078	758527	2.62948e+06	643923	2.38973e+06	717682	888197	677720	344251	992092	946198	31444.5	3.13412e+06	1.4492e+06	1.11384e+06	2.06946e+06	1.16288e+06	482929	1.61394e+06
L-tyrosine methyl ester	1.11522e+06	5.19466e+06	1.43925e+06	5.20233e+06	1.36762e+06	996055	2.41375e+06	2.16847e+06	2.97227e+06	1.90285e+06	989837	1.40065e+06	4.51144e+06	1.16022e+06	1.73754e+06	3.19671e+06	1.16802e+06	753573	1.2071e+06	909582	3.21524e+06	1.44427e+06	1.03e+06	1.44119e+06	3.06859e+06	3.68682e+06	1.07792e+06	616270	815351	1.13541e+06	955216	2.08041e+06	907041	1.75696e+06	661494	3.65335e+06	922074	1.76616e+06	354979	903439	3.16213e+06	1.25637e+06	1.60349e+06	1.09233e+06	268786	848694	3.34851e+06	3.40477e+06	2.12975e+06
lysine	1.56192e+08	4.21519e+08	1.55165e+08	4.17987e+08	2.50766e+08	1.91631e+08	2.38868e+08	1.85193e+08	1.64615e+08	2.07978e+08	1.36461e+08	1.76768e+08	2.57248e+08	1.88487e+08	1.87766e+08	2.25656e+08	1.33074e+08	1.99107e+08	1.48428e+08	1.80892e+08	2.48621e+08	1.85714e+08	2.0174e+08	2.0061e+08	2.05175e+08	2.7364e+08	1.72964e+08	1.42809e+08	1.39967e+08	1.77197e+08	1.57026e+08	1.84624e+08	1.70642e+08	2.56173e+08	1.84902e+08	2.26583e+08	1.62782e+08	2.45955e+08	7.20965e+07	1.18541e+08	2.71767e+08	1.10116e+08	2.49978e+08	1.56595e+08	8.32541e+07	1.69437e+08	2.04182e+08	2.68811e+08	3.01463e+08
maleic acid	1.33944e+07	6.56082e+06	7.19973e+06	6.32348e+06	3.03314e+06	3.74876e+06	1.19361e+07	3.22473e+06	5.152e+06	4.496e+06	6.14e+06	7.09248e+06	5.201e+06	4.17516e+06	4.83944e+06	2.81401e+07	3.6726e+06	7.94154e+06	5.60603e+06	8.56941e+06	6.02069e+06	2.98343e+06	3.71672e+06	4.98548e+06	5.59371e+06	4.86412e+06	8.28686e+06	4.55208e+06	3.77082e+06	3.93772e+06	5.33642e+06	3.80664e+06	3.76803e+06	4.91788e+06	4.16337e+06	3.74661e+06	3.9065e+06	2.67531e+06	1.21573e+06	4.78321e+06	2.25071e+06	2.1069e+06	4.28894e+06	3.54923e+06	3.06985e+06	4.38751e+06	2.32248e+06	4.38323e+06	3.87801e+06
malic acid	7.26463e+08	1.1854e+09	9.8521e+08	1.4934e+09	1.25455e+09	1.34697e+09	1.3595e+09	7.86694e+08	1.00705e+09	8.03406e+08	6.13577e+08	6.67823e+08	2.16174e+09	1.30273e+09	9.15779e+08	7.43993e+08	9.15062e+08	6.4954e+08	7.24996e+08	8.97538e+08	1.25203e+09	2.989e+08	5.19715e+08	5.02964e+08	7.51137e+08	9.78146e+08	5.01629e+08	2.36357e+08	2.72955e+08	3.46529e+08	3.40211e+08	8.19421e+08	1.33659e+08	4.20435e+08	6.95598e+08	1.22163e+09	1.14203e+09	6.81139e+08	2.50478e+08	7.22702e+08	2.10882e+09	8.43282e+08	7.02437e+08	8.12772e+08	1.88334e+08	7.0203e+08	7.63753e+08	9.59025e+08	1.30365e+09
malonic acid	1.36488e+07	1.89779e+07	1.44476e+07	1.68739e+07	8.98091e+06	1.1101e+07	2.23024e+07	8.22105e+06	1.34063e+07	1.08003e+07	1.04914e+07	2.43627e+07	1.33888e+07	1.1054e+07	8.08691e+06	1.06083e+07	1.03832e+07	1.18382e+07	9.35206e+06	1.25789e+07	9.69289e+06	1.12404e+07	9.30389e+06	1.03316e+07	1.09894e+07	8.99406e+06	1.55326e+07	1.15872e+07	1.44898e+07	1.09377e+07	7.77329e+06	8.47196e+06	1.13483e+07	1.34183e+07	8.99384e+06	1.10291e+07	8.1088e+06	7.55352e+06	1.23362e+07	1.29519e+07	7.9981e+06	4.71957e+06	1.13879e+07	1.06535e+07	7.46422e+06	1.31231e+07	1.16683e+07	1.05088e+07	9.81665e+06
malonyl-CoA	0	0	0	0	0	0	0	0	0	0	0	0	0	0	0	0	0	0	0	0	0	0	0	0	0	0	0	0	0	0	0	0	0	0	0	0	0	0	0	0	0	0	0	0	0	0	0	0	0
mandelic acid / vanillin	0	0	0	0	0	0	0	0	0	0	0	0	0	0	0	0	0	0	0	0	0	0	0	0	0	0	0	0	0	0	0	0	0	0	0	0	0	0	0	0	0	0	0	0	0	0	0	0	0
ManNAC	17273.5	212503	49598.7	282486	81743.8	47699.2	136725	83134.7	57592.6	123181	0	30280.7	192523	18269.3	0	139809	18638.2	103619	42138.7	92387.5	71213	125723	17653.3	63559.4	136078	114290	0	82585.9	45465.4	40668.6	93416.3	82385.2	36210.4	115167	103014	274968	186026	404397	0	69741.5	370511	74787.5	174241	82088.5	55115.2	135002	66548.9	230281	458407
mesaconic acid	3.11598e+06	2.24512e+06	3.20619e+06	5.26742e+06	3.63237e+06	2.66214e+06	3.64269e+06	1.90216e+06	2.7223e+06	2.50376e+06	2.77449e+06	2.28632e+06	6.884e+06	5.19935e+06	2.5442e+06	1.23982e+06	3.08887e+06	2.03912e+06	2.5775e+06	3.49905e+06	3.99264e+06	1.14028e+06	2.48257e+06	3.2035e+06	1.97819e+06	2.85585e+06	1.22532e+06	1.29262e+06	1.11718e+06	1.4236e+06	2.43621e+06	3.13513e+06	1.48967e+06	1.37895e+06	1.80644e+06	1.61474e+06	3.05162e+06	1.08042e+06	914403	1.69918e+06	2.73476e+06	1.38176e+06	3.21807e+06	1.96223e+06	779021	2.86784e+06	2.09958e+06	1.9605e+06	2.8991e+06
methionine	8.03882e+07	1.6444e+08	6.20599e+07	1.80352e+08	9.33496e+07	6.35881e+07	1.09572e+08	7.21922e+07	8.5026e+07	9.27466e+07	5.59677e+07	6.28837e+07	1.32e+08	8.27248e+07	5.76671e+07	9.27788e+07	5.58659e+07	1.12224e+08	5.80314e+07	8.07847e+07	1.14629e+08	6.43625e+07	6.68271e+07	7.0385e+07	6.95138e+07	9.12077e+07	5.65532e+07	4.05345e+07	4.81207e+07	4.3229e+07	5.58468e+07	6.63419e+07	3.81987e+07	6.93885e+07	5.39245e+07	9.13568e+07	6.33498e+07	9.82363e+07	2.17869e+07	5.744e+07	8.71711e+07	4.22342e+07	1.13517e+08	6.12316e+07	3.58439e+07	7.42926e+07	5.85887e+07	8.73559e+07	9.70263e+07
methyl acetoacetate	6.16389e+06	1.07102e+07	5.74885e+06	9.9665e+06	7.24216e+06	3.53893e+06	7.38632e+06	4.50998e+06	2.78412e+06	2.90003e+06	2.00695e+06	3.52995e+06	6.15978e+06	5.89637e+06	5.73473e+06	8.13279e+06	4.82459e+06	1.03056e+07	5.03904e+06	8.64864e+06	8.17382e+06	9.37031e+06	4.14191e+06	5.8536e+06	6.39897e+06	9.44202e+06	6.2594e+06	4.25083e+06	5.05743e+06	6.68899e+06	6.95007e+06	5.20865e+06	6.76896e+06	9.17162e+06	4.46712e+06	1.05961e+07	6.91567e+06	1.40834e+07	2.37746e+06	7.22552e+06	5.07982e+06	3.58601e+06	6.55141e+06	6.00991e+06	2.88672e+06	3.08841e+06	3.54088e+06	6.66323e+06	9.87836e+06
methylglyoxal	4.04106e+06	2.34025e+06	3.75263e+06	2.01865e+06	1.98402e+06	2.56246e+06	2.23043e+06	2.29157e+06	2.21675e+06	2.67225e+06	1.31785e+06	2.05814e+06	2.83632e+06	1.53033e+06	1.66038e+06	3.45171e+06	2.409e+06	919478	1.31352e+06	1.87524e+06	1.31945e+06	2.12793e+06	3.70196e+06	3.40485e+06	2.24134e+06	3.27713e+06	1.91708e+06	1.89143e+06	508090	2.78603e+06	1.44776e+06	3.62811e+06	1.97654e+06	1.22852e+06	2.12014e+06	1.45686e+06	1.38379e+06	1.81763e+06	1.55427e+06	976814	1.50583e+06	989404	1.28316e+06	1.51985e+06	2.09082e+06	1.30958e+06	2.87198e+06	640176	956353
methylmalonic acid	0	0	0	0	0	0	0	0	0	0	0	0	0	0	0	0	0	0	0	0	0	0	0	0	0	0	0	0	0	0	0	0	0	0	0	0	0	0	0	0	0	0	0	0	0	0	0	0	0
mevalonic acid	0	0	0	0	0	0	0	0	0	0	0	0	0	0	0	0	0	0	0	0	0	0	0	0	0	0	0	0	0	0	0	0	0	0	0	0	0	0	0	0	0	0	0	0	0	0	0	0	0
N1/N8-acetylspermidine	35986.6	187848	5.48491e+06	4.87746e+06	6.20976e+06	4.51133e+06	863350	3.88839e+06	7.32746e+06	7.62993e+06	5.98536e+06	1.17895e+06	3.32433e+06	5.44543e+06	7.03521e+06	1.27254e+06	1.19818e+06	3.29653e+06	4.607e+06	3.77681e+06	1.68281e+06	8.38966e+06	1.62549e+07	8.14897e+06	1.36569e+06	3.68106e+06	6.38176e+06	1.04095e+07	2.14299e+06	391306	2.77298e+06	2.15726e+06	6.0708e+06	1.54014e+06	194752	268896	2.2478e+06	5.80968e+06	5.62779e+06	2.347e+06	2.73112e+07	4.8821e+06	1.35795e+07	7.41866e+06	5.4426e+06	2.58913e+06	1.09356e+07	4.35993e+06	6.11422e+06
N1-acetylspermine	1.30905e+06	659400	984662	240269	715723	665696	405213	416265	370829	408481	336093	307768	331909	548918	171420	143975	211036	0	119257	296516	0	106923	150201	36514.4	87193.3	60398.3	0	87138.9	0	56252.8	73549.7	49177.6	24322.1	41489.7	33390.2	0	12480.5	0	34708.8	17851	53053.1	30670.4	60585.6	12289.3	78160.6	53326.1	30886.2	44785.5	28976
N-acetylaspartic acid	1.19841e+07	5.07647e+07	1.53709e+07	6.68496e+07	9.06695e+06	9.8901e+06	3.41053e+07	2.86909e+07	1.92085e+07	1.10368e+07	9.86113e+06	7.29883e+06	3.65037e+07	1.72458e+07	6.41263e+06	1.15262e+07	1.46938e+07	5.17686e+06	8.16055e+06	1.54187e+07	2.52795e+07	4.84278e+06	1.29692e+07	1.78334e+07	2.83832e+07	3.19943e+07	1.71169e+07	1.01663e+07	9.26161e+06	6.04524e+06	1.1265e+07	2.16e+07	3.50899e+06	1.17158e+07	5.27503e+06	1.76594e+07	5.75735e+06	1.08345e+07	4.10787e+06	7.5075e+06	5.15983e+07	1.89009e+07	1.0153e+07	1.03258e+07	4.75374e+06	1.56383e+07	2.09551e+07	3.11384e+07	2.40185e+07
N-acetylaspartylglutamic acid	0	0	0	0	0	0	0	0	0	0	0	0	0	0	0	0	0	0	0	0	0	0	0	0	0	0	0	0	0	0	0	0	0	0	0	0	0	0	0	0	0	0	0	0	0	0	0	0	0
N-acetyl-b-alanine / N-acetyl-alanine	1.25955e+08	1.62412e+08	3.37488e+07	1.41191e+08	2.10635e+07	1.53309e+07	8.88599e+07	2.532e+07	1.44493e+07	1.80565e+07	1.84195e+07	1.14134e+07	4.89268e+07	1.43576e+07	1.25727e+07	4.40278e+07	6.83026e+06	7.95773e+07	8.89637e+06	1.98924e+07	6.58704e+07	1.22816e+07	5.34311e+06	7.77843e+06	1.73281e+07	2.31462e+07	1.31391e+07	7.2071e+06	9.08933e+06	1.27315e+07	1.39272e+07	1.36665e+07	1.35741e+07	1.6782e+07	3.35983e+06	2.44997e+07	5.89189e+06	3.81804e+07	3.06756e+06	8.06452e+06	1.93522e+07	5.04918e+06	1.52126e+07	1.228e+07	4.47663e+06	9.59322e+06	9.86963e+06	2.49319e+07	3.20136e+07
N-acetyl-DL-serine / O-acetyl-L-serine	2.61471e+06	2.81781e+06	3.33629e+06	3.77642e+06	2.57167e+06	3.13535e+06	2.78252e+06	3.16943e+06	2.58119e+06	3.06831e+06	1.95862e+06	2.11942e+06	4.58385e+06	2.94585e+06	2.41885e+06	2.6646e+06	2.65782e+06	1.24724e+06	2.64984e+06	3.93944e+06	2.70946e+06	3.19334e+06	2.83537e+06	3.59809e+06	3.33916e+06	4.87112e+06	2.2742e+06	4.94017e+06	4.34248e+06	2.43966e+06	2.49735e+06	3.03997e+06	3.09843e+06	3.22317e+06	2.93481e+06	3.42013e+06	2.89837e+06	1.47081e+06	921027	2.51597e+06	5.52444e+06	2.51682e+06	4.1901e+06	2.73462e+06	1.60396e+06	4.2545e+06	3.5796e+06	3.68564e+06	4.17119e+06
N-acetylglucosamine 1/6-phosphate	28648.4	0	0	0	0	0	0	0	0	54283.9	0	0	0	34384.5	0	0	26124.2	0	0	26395.4	0	0	0	0	0	0	23926	0	0	0	0	31857.6	0	0	0	28742.7	18365.7	0	0	0	79118.9	18068.2	144410	0	19896.3	16626.4	18139.6	0	0
N-acetylglycine	0	0	0	0	0	0	0	0	0	0	0	0	0	0	0	0	0	0	0	0	0	0	0	0	0	0	0	0	0	0	0	0	0	0	0	0	0	0	0	0	0	0	0	0	0	0	0	0	0
N-acetyl-L-glutamic acid	269243	606772	416177	700127	264294	332572	754401	607385	524956	323370	357822	300746	634951	567685	312777	357561	492967	555912	430028	285310	297487	287309	403112	584012	512576	466950	317766	426575	446555	622770	450643	478001	293379	431364	376195	716070	591769	305463	363689	755006	1.16484e+06	648113	617313	782436	329834	510545	617413	697311	680429
NAD+	1.23569e+07	5.87797e+06	1.46129e+07	2.66548e+06	7.44383e+06	9.6809e+06	5.16308e+06	6.11004e+06	1.74041e+07	1.61978e+07	1.84322e+07	1.6899e+07	2.13474e+07	1.71749e+07	1.20922e+07	1.03221e+07	1.96914e+07	2.81517e+06	1.47741e+07	1.34963e+07	7.57014e+06	9.1281e+06	2.07534e+07	1.7254e+07	1.30237e+07	1.37721e+07	1.02301e+07	1.70677e+07	1.4887e+07	1.90829e+07	1.22409e+07	2.23197e+07	1.2477e+07	9.04563e+06	2.43402e+07	1.52196e+07	1.70425e+07	4.94438e+06	1.14925e+07	1.89495e+07	2.72491e+07	2.10418e+07	1.6687e+07	1.9832e+07	9.81049e+06	3.25368e+07	2.90635e+07	2.09398e+07	2.11164e+07
NADH	0	2.08443e+06	70034	0	0	227452	956809	278749	3.27115e+06	16637.3	47395.8	0	5.59724e+06	15980.4	379873	756058	0	0	34939	0	1.25652e+06	18094.4	0	20917.6	1.32103e+06	0	0	0	0	51744.5	0	761814	0	2.40511e+06	96758.4	3.2216e+06	414831	52490.8	0	17777	52792	17750.9	0	0	0	0	2.82511e+06	14710	60517.2
NADP+	2.29105e+06	234404	2.57814e+06	108678	1.01378e+06	887902	478680	1.06341e+06	1.33668e+06	861673	1.92002e+06	1.77176e+06	2.34797e+06	2.65735e+06	1.59668e+06	445620	2.78661e+06	86772.8	1.39983e+06	1.63263e+06	95148.8	904472	2.20528e+06	2.0275e+06	293011	285507	219737	2.23888e+06	1.72601e+06	2.16384e+06	1.08627e+06	943851	1.02828e+06	0	1.98846e+06	173125	696923	0	753262	1.12132e+06	583396	448582	663925	635312	1.10308e+06	1.32569e+06	568260	0	103172
NADPH	0	0	0	0	0	0	0	0	0	0	0	0	0	0	0	0	0	0	98637.1	0	0	0	0	0	0	10726.4	0	0	0	0	0	0	0	0	0	0	0	0	0	0	0	0	0	0	0	0	0	0	0
N-carbamoyl-L-aspartate	0	0	0	0	22383.7	0	0	0	0	0	0	0	0	0	0	0	0	0	0	0	0	0	0	0	0	0	0	0	0	0	0	0	0	0	0	0	0	0	17865.8	0	0	0	0	0	0	0	0	0	0
nebularine	0	0	0	0	0	0	0	0	0	0	0	0	0	0	0	0	0	0	0	0	0	0	0	0	0	0	0	0	0	0	0	0	0	0	0	0	0	0	0	0	0	0	0	0	0	0	0	0	0
N-formyl-L-methionine	0	2.01068e+06	0	3.93462e+06	1.24981e+06	45962.5	1.46323e+06	1.01152e+06	6.529e+06	9.88358e+06	663576	1.6093e+06	93022.4	0	0	132429	0	1.05197e+06	0	19383.8	193061	0	0	0	0	384878	0	0	0	0	15136	20938.3	0	113823	29760.8	1.19333e+06	73761.9	743041	0	0	36917.5	130347	211102	0	0	28726.3	33526.5	56603	320272
nicotinamide	8.08025e+07	5.53329e+07	3.65898e+07	2.21978e+08	1.04401e+08	3.18306e+07	3.15247e+07	7.55878e+07	3.28631e+07	7.01655e+07	4.00746e+07	2.30389e+07	5.94717e+07	1.61939e+07	2.4461e+07	2.99504e+07	1.96405e+07	3.31321e+07	1.60307e+07	5.81171e+07	3.83324e+07	1.61803e+07	4.60787e+07	2.42949e+07	3.29726e+07	2.81849e+07	4.44732e+07	5.56189e+07	2.54161e+07	1.33457e+07	4.56115e+07	2.61513e+07	1.8705e+07	2.53483e+07	3.07447e+07	3.15483e+07	2.66522e+07	3.99898e+07	2.29184e+07	2.97657e+07	3.68958e+07	2.73324e+07	8.68504e+07	1.85529e+07	7.65048e+07	2.81246e+07	2.76765e+07	3.66826e+07	3.45537e+07
nicotinamide riboside+	0	0	0	0	15081	0	0	0	0	33944.9	0	0	0	0	0	0	0	0	0	0	0	0	18021.4	0	0	0	0	0	0	0	0	0	0	0	0	0	0	0	0	0	0	0	0	0	0	0	0	0	0
nicotinic acid	0	0	0	0	0	0	0	0	0	0	0	0	0	0	0	0	0	0	0	0	0	0	0	0	0	0	0	0	0	0	0	0	0	0	0	0	0	0	0	0	0	0	0	0	0	0	0	0	0
N-methyl-alanine	0	0	0	0	4.7135e+06	0	3.86419e+06	4.98728e+06	3.66022e+06	1.5077e+06	4.71228e+06	4.7301e+06	3.45533e+06	3.2255e+06	3.95077e+06	3.20399e+06	3.92213e+06	2.70285e+06	2.87706e+06	2.23257e+06	2.78392e+06	1.88141e+06	2.08028e+06	2.6724e+06	3.5481e+06	2.96754e+06	3.47501e+06	776575	1.49095e+06	1.46254e+06	2.52941e+06	1.36838e+06	1.57097e+06	0	1.53146e+06	2.69111e+06	0	2.63987e+06	0	2.25615e+06	0	2.0412e+06	4.18071e+06	3.66662e+06	0	2.74695e+06	2.25284e+06	3.40239e+06	3.37737e+06
N-methylaspartic acid	2.20929e+08	5.09999e+08	2.79767e+08	6.861e+08	2.36819e+08	2.59153e+08	4.81584e+08	3.83008e+08	3.84894e+08	2.42529e+08	1.89287e+08	1.67387e+08	4.4831e+08	2.34909e+08	1.58113e+08	2.77413e+08	2.00162e+08	1.52913e+08	1.93478e+08	2.32215e+08	3.29744e+08	1.34286e+08	1.75815e+08	2.60887e+08	3.75121e+08	4.95419e+08	2.91635e+08	1.75966e+08	1.77633e+08	1.88106e+08	2.01006e+08	3.3453e+08	1.24467e+08	2.14516e+08	1.26955e+08	3.69554e+08	2.00701e+08	2.09795e+08	1.13949e+08	1.7621e+08	8.2686e+08	4.32999e+08	2.11247e+08	2.25067e+08	1.08963e+08	2.25719e+08	3.31765e+08	3.63559e+08	4.63051e+08
N-methyltryptamine	0	0	0	0	0	0	0	0	0	0	0	0	0	0	0	0	0	0	0	0	0	0	0	0	0	0	0	0	0	0	0	0	0	0	0	0	0	0	0	0	0	0	0	0	0	0	0	0	0
NMN	14318.9	6973.79	35824.9	16162.6	0	22114.8	0	0	10888.5	59867.7	33603.3	29068.5	47254.9	561946	330067	254574	81412.6	57402.5	84955.6	610011	216955	0	21028.8	19888	15744.5	12135.9	76903.3	38832.1	8899.11	0	13030.6	14064.8	0	0	312767	0	13611.5	14258.4	10748	256201	11713.6	11865	36754.4	0	26695.3	30557	0	52044.6	16458.1
norepinephrine / pyridoxine	1.19325e+08	2.01843e+08	9.69185e+07	2.66249e+08	1.41574e+08	1.16948e+08	1.54724e+08	8.58532e+07	1.13044e+08	1.1973e+08	1.03784e+08	7.57749e+07	1.37913e+08	9.45161e+07	8.3788e+07	1.37641e+08	7.20391e+07	2.16038e+08	7.40919e+07	9.29275e+07	1.39791e+08	8.51491e+07	6.57384e+07	7.32809e+07	8.16883e+07	9.06442e+07	7.00099e+07	3.73172e+07	5.38957e+07	5.47448e+07	9.27859e+07	6.19253e+07	5.8382e+07	7.73204e+07	6.78765e+07	1.06255e+08	1.01061e+08	1.93646e+08	2.33111e+07	7.20771e+07	6.07067e+07	4.30046e+07	9.15316e+07	6.72526e+07	2.6118e+07	5.36913e+07	4.29221e+07	7.92316e+07	8.68261e+07
octopamine	0	0	0	0	0	0	0	0	0	0	0	0	0	0	0	0	0	0	0	0	0	0	0	0	0	0	0	0	0	0	0	0	0	0	0	0	0	0	0	0	0	0	0	0	0	0	0	0	0
ornithine	2.16862e+07	8.06996e+07	1.72591e+07	9.56185e+07	2.74359e+07	1.99257e+07	3.97599e+07	3.14184e+07	2.62101e+07	2.96479e+07	5.02143e+06	7.34849e+06	3.21929e+07	1.17725e+07	6.73349e+06	2.62594e+07	1.14759e+07	1.03842e+07	8.83137e+06	1.13437e+07	3.41861e+07	2.23028e+07	0	1.69756e+07	2.87776e+07	5.33668e+07	2.30557e+07	4.50082e+07	0	2.95412e+07	1.18988e+07	1.59921e+07	3.33784e+07	2.85209e+07	2.15563e+07	3.73573e+07	1.23989e+07	1.76283e+07	4.78229e+06	1.06827e+07	5.29294e+07	2.28878e+07	1.18341e+07	1.24987e+07	3.85329e+06	1.21185e+07	3.49525e+07	2.94489e+07	2.94485e+07
orotic acid	0	0	0	0	0	0	0	0	0	0	0	0	0	0	0	0	0	0	0	0	0	0	0	0	0	0	0	0	0	0	0	0	0	0	0	0	0	0	0	0	0	0	0	0	0	0	0	0	0
orotidylic acid	0	0	0	0	0	0	0	0	0	0	0	0	0	0	0	0	0	0	0	0	0	0	0	0	0	0	0	0	0	0	0	0	0	0	0	0	0	0	0	0	0	0	0	0	0	0	0	0	0
O-succinyl-homoserine	9.13565e+08	2.64891e+09	1.49941e+09	2.14128e+09	2.26353e+09	1.83594e+09	1.66798e+09	7.10217e+08	1.71013e+09	2.05462e+09	1.49341e+09	1.19138e+09	2.78646e+09	2.1458e+09	1.35497e+09	2.14019e+09	1.58561e+09	8.36087e+08	8.65743e+08	9.20557e+08	1.44303e+09	9.85426e+08	9.38767e+08	1.05735e+09	1.20438e+09	1.78487e+09	7.69168e+08	5.84421e+08	7.90726e+08	6.66163e+08	1.03101e+09	1.24956e+09	4.79032e+08	9.06528e+08	9.97485e+08	2.2354e+09	1.61337e+09	9.58254e+08	4.05628e+08	8.46042e+08	2.35678e+09	1.50382e+09	1.17844e+09	1.30907e+09	7.76533e+08	1.34945e+09	1.21335e+09	1.67947e+09	1.45694e+09
oxalacetic acid	0	0	0	0	214944	0	25248.3	0	0	44296	0	0	0	24242.1	0	0	0	0	23601.8	0	31519.8	0	23258.1	0	0	53660.6	0	0	0	94273.1	0	21433.8	16396.9	0	0	0	0	0	78197.1	0	0	0	0	25705.3	0	0	22393.3	0	23502.3
palmitic acid	1.03662e+09	1.12568e+09	1.3025e+09	8.99137e+08	1.31066e+09	8.63862e+08	8.22241e+08	1.26984e+09	7.67104e+08	7.42428e+08	8.4832e+08	9.86439e+08	6.13413e+08	6.81809e+08	8.72422e+08	1.04643e+09	6.91981e+08	7.41612e+08	1.18901e+09	9.09599e+08	1.47622e+09	9.69754e+08	1.07322e+09	1.35396e+09	1.363e+09	9.74258e+08	1.21313e+09	1.06739e+09	1.18413e+09	1.43701e+09	1.1301e+09	7.96901e+08	7.10679e+08	9.68317e+08	1.12005e+09	1.12714e+09	1.2405e+09	1.2105e+09	3.08749e+08	1.40483e+09	1.07642e+09	6.15299e+08	1.37217e+09	9.54922e+08	5.03238e+08	1.27154e+09	1.23733e+09	1.38784e+09	9.25233e+08
pantothenic acid	3.92494e+06	2.40053e+07	4.19737e+06	3.05685e+07	5.19803e+06	3.66132e+06	1.06707e+07	4.93749e+06	4.79173e+06	7.03665e+06	3.281e+06	2.81244e+06	1.32097e+07	4.37634e+06	2.98444e+06	6.7209e+06	2.50237e+06	1.24033e+07	3.48027e+06	4.74162e+06	9.57185e+06	3.81896e+06	2.77365e+06	3.15543e+06	5.59533e+06	8.09118e+06	3.65805e+06	1.84779e+06	2.67645e+06	2.24638e+06	2.36298e+06	3.55931e+06	2.21128e+06	6.4775e+06	3.13395e+06	9.62289e+06	4.48513e+06	1.0954e+07	952421	2.75134e+06	1.50165e+07	4.51769e+06	7.32113e+06	3.78972e+06	1.33572e+06	4.62783e+06	4.86263e+06	7.02818e+06	7.2265e+06
phenethylamine	0	0	0	0	0	0	0	0	0	0	0	0	0	0	0	0	0	0	0	0	0	0	0	0	0	0	0	0	0	0	0	0	0	0	0	0	0	0	0	0	0	0	0	0	0	0	0	0	0
phenylalanine	1.6705e+08	3.71964e+08	1.34036e+08	4.7629e+08	1.82705e+08	1.38327e+08	2.50259e+08	1.61195e+08	1.88244e+08	2.08471e+08	1.40103e+08	1.33329e+08	3.4306e+08	1.89038e+08	1.2579e+08	2.17287e+08	1.26471e+08	2.66173e+08	1.21006e+08	1.65068e+08	2.51233e+08	1.54591e+08	1.45066e+08	1.52257e+08	1.71698e+08	2.22044e+08	1.37014e+08	1.05822e+08	1.11048e+08	9.63849e+07	1.30301e+08	1.42814e+08	9.86897e+07	1.93984e+08	1.19764e+08	2.22281e+08	1.49894e+08	2.53574e+08	4.73548e+07	1.30252e+08	2.22366e+08	1.0391e+08	2.37391e+08	1.42409e+08	7.60825e+07	1.67832e+08	1.37645e+08	2.30931e+08	2.1389e+08
phenylephrine / synephrine	0	0	0	0	0	0	0	0	0	0	0	0	0	0	0	0	0	0	0	0	0	0	0	0	0	0	0	0	0	0	0	0	0	0	0	0	0	0	0	0	0	0	0	0	0	0	0	0	0
phenylethanolamine	0	0	0	0	0	0	0	0	0	0	0	0	0	0	0	0	0	0	0	0	0	0	0	0	0	0	0	0	0	0	0	0	0	0	0	0	0	0	0	0	0	0	0	0	0	0	0	0	0
phosphocholine+	5.61093e+08	7.55707e+08	6.7295e+08	8.73251e+08	6.91574e+08	5.02426e+08	9.25922e+08	6.87964e+08	4.92436e+08	7.02225e+08	5.13446e+08	4.20437e+08	6.94304e+08	4.32295e+08	4.90461e+08	4.239e+08	5.16691e+08	3.06697e+08	4.47353e+08	4.60227e+08	7.20161e+08	4.12845e+08	4.94034e+08	6.33042e+08	3.60652e+08	7.48003e+08	4.77662e+08	4.78698e+08	4.61146e+08	5.97811e+08	5.35697e+08	7.78808e+08	4.84452e+08	4.48697e+08	3.51161e+08	5.53494e+08	2.51533e+08	4.61391e+08	1.92389e+08	2.96601e+08	1.09099e+09	4.55925e+08	6.44141e+08	4.4393e+08	3.08319e+08	5.99629e+08	6.27238e+08	5.05646e+08	8.07365e+08
phosphocreatine	1.99106e+06	1.2475e+06	6.16817e+06	0	1.31467e+06	4.50938e+06	2.35801e+06	1.76606e+06	7.00205e+06	1.17148e+06	7.12939e+06	4.99643e+06	6.72929e+06	7.14626e+06	4.40175e+06	1.0883e+06	9.52426e+06	106606	3.87792e+06	3.07469e+06	1.29127e+06	2.39958e+06	4.72069e+06	1.06516e+07	6.29933e+06	3.26202e+06	5.69466e+06	4.61509e+06	8.45675e+06	7.38369e+06	5.33119e+06	4.79498e+06	2.19641e+06	971080	4.31257e+06	4.086e+06	3.6202e+06	678493	3.18385e+06	4.80057e+06	1.47718e+07	9.93952e+06	1.15266e+06	5.05678e+06	698349	7.23913e+06	1.27186e+07	6.61233e+06	6.10511e+06
phosphoenolpyruvate	0	0	0	0	0	279051	0	0	1.14192e+06	182503	240048	107855	760161	1.50265e+06	774799	207918	738910	0	494822	0	0	0	0	160797	163145	0	0	0	153092	0	0	433904	0	0	741337	0	328370	0	0	203666	0	0	0	0	60540.1	0	388499	209285	0
picolinic acid	0	0	0	0	0	0	0	0	0	0	0	0	0	0	0	0	0	0	0	0	0	0	0	0	0	0	0	0	0	0	0	0	0	0	0	0	0	0	0	0	0	0	0	0	0	0	0	0	0
proline	2.6071e+08	8.52658e+08	2.29986e+08	1.01005e+09	2.94958e+08	2.30011e+08	4.42014e+08	3.47793e+08	3.91738e+08	3.7156e+08	1.60582e+08	1.57694e+08	6.02544e+08	2.41222e+08	1.75464e+08	4.16276e+08	2.11568e+08	3.31121e+08	1.70488e+08	2.19782e+08	4.53208e+08	2.13837e+08	1.98572e+08	2.39851e+08	4.0569e+08	5.51419e+08	2.34511e+08	1.77272e+08	1.6812e+08	1.39057e+08	2.04351e+08	3.58417e+08	1.35232e+08	3.23503e+08	1.53994e+08	5.22825e+08	1.98975e+08	3.01632e+08	7.01187e+07	1.6216e+08	6.10103e+08	2.68402e+08	2.44919e+08	2.02158e+08	1.0053e+08	2.12049e+08	3.7425e+08	4.55108e+08	4.68984e+08
propionic acid	0	0	0	0	0	0	0	0	0	0	0	0	0	0	0	0	0	0	0	0	0	0	0	0	0	0	0	0	0	0	0	0	0	0	0	0	0	0	0	0	0	0	0	0	0	0	0	0	0
propionylcarnitine+	1.12832e+08	1.07048e+08	1.10071e+08	5.3836e+07	9.48885e+07	8.5046e+07	8.8108e+07	7.93002e+07	7.31993e+07	9.25113e+07	1.10267e+08	8.1249e+07	1.08179e+08	8.52232e+07	5.54287e+07	4.10421e+07	1.21617e+08	6.68348e+07	7.68159e+07	6.45186e+07	6.55059e+07	6.05578e+07	6.89846e+07	1.06006e+08	7.3221e+07	7.33492e+07	4.15413e+07	5.67363e+07	8.33233e+07	5.38796e+07	6.90989e+07	6.43705e+07	5.38822e+07	4.57037e+07	9.00164e+07	5.58277e+07	5.28645e+07	7.20444e+07	1.77182e+07	4.80554e+07	1.00645e+08	3.96082e+07	1.01956e+08	6.40883e+07	2.42361e+07	8.66979e+07	4.61479e+07	6.73293e+07	6.53857e+07
PRPP	0	0	0	0	0	0	0	0	0	0	0	0	0	0	0	0	0	0	0	0	0	0	0	0	0	0	0	0	0	0	0	0	0	0	0	0	0	0	0	0	0	0	0	0	0	0	0	0	0
pseudouridine	30066.6	0	205134	40101.9	144272	269688	0	169473	0	0	23549.9	0	0	75720.6	42944.8	0	0	0	30038.6	56576.4	0	0	19255.2	0	21610.2	0	23387.9	0	0	21130.1	0	0	0	0	19968.7	25338.3	52086.4	0	0	78472.3	21057.7	0	23559.5	0	0	24711.9	0	53206.9	0
purine	0	11295	0	0	0	0	0	0	0	0	12512.2	0	14185.4	0	0	0	0	11433.4	0	0	14601.3	0	0	0	0	38052.2	0	0	0	0	9088.65	12552.2	11040.1	0	0	0	10964.1	0	0	0	0	0	0	0	0	13403.5	0	11726.5	0
putrescine	427052	294951	7.44019e+06	1.66041e+07	1.09965e+07	8.74863e+06	1.02879e+06	4.73804e+06	1.0833e+07	9.61114e+06	1.02092e+07	1.42385e+06	3.94161e+06	4.62609e+06	1.21744e+07	4.49647e+06	1.01498e+06	9.00493e+06	6.87235e+06	5.10606e+06	4.77756e+06	8.51683e+06	1.78935e+07	1.28465e+07	1.76534e+06	4.63225e+06	9.30134e+06	1.44693e+07	4.24518e+06	787741	4.40699e+06	3.25497e+06	1.03305e+07	2.65874e+06	1.26225e+06	184006	4.17003e+06	1.27899e+07	6.2995e+06	3.78143e+06	3.70563e+07	3.78191e+06	1.97969e+07	1.10478e+07	6.74263e+06	607867	1.128e+07	5.11631e+06	9.15014e+06
pyridoxal	3.40231e+06	1.71316e+06	2.92782e+06	2.66291e+06	1.87807e+06	1.42476e+06	1.28407e+06	1.11706e+06	864592	1.30783e+06	1.71786e+06	1.09022e+06	2.20327e+06	1.93821e+06	1.34464e+06	1.06324e+06	1.46197e+06	1.55732e+06	1.69913e+06	3.63988e+06	2.32571e+06	2.06994e+06	3.28543e+06	2.33688e+06	2.10402e+06	1.84928e+06	1.88254e+06	2.1243e+06	1.53339e+06	1.92884e+06	2.68373e+06	1.92923e+06	1.5586e+06	1.33831e+06	1.93942e+06	1.25339e+06	2.13458e+06	1.50756e+06	1.01101e+06	2.66787e+06	2.42377e+06	1.09784e+06	7.04937e+06	1.67611e+06	5.98041e+06	1.99495e+06	2.48664e+06	2.34766e+06	1.6204e+06
pyroglutamic acid	5.84887e+08	1.48596e+09	5.76454e+08	1.41408e+09	7.62675e+08	6.1118e+08	8.4579e+08	5.42594e+08	6.85661e+08	6.69955e+08	4.36132e+08	4.38761e+08	1.01058e+09	6.41659e+08	3.72299e+08	6.83631e+08	3.94048e+08	9.59432e+08	4.07736e+08	3.89116e+08	9.16738e+08	3.41775e+08	2.93469e+08	3.14858e+08	4.09681e+08	5.27763e+08	3.59958e+08	2.87859e+08	2.87384e+08	2.65553e+08	3.14306e+08	3.02502e+08	2.68943e+08	5.28883e+08	3.45188e+08	5.41006e+08	4.2037e+08	1.02915e+09	1.02778e+08	3.02133e+08	5.41221e+08	2.35595e+08	4.70052e+08	3.32597e+08	1.28405e+08	3.64776e+08	2.77438e+08	4.83703e+08	5.61629e+08
pyrroline hydroxycarboxylic acid	2.93295e+08	4.67159e+08	2.77158e+08	5.06558e+08	3.12289e+08	2.56704e+08	3.39466e+08	1.62224e+08	3.69986e+08	4.13859e+08	2.68106e+08	2.8776e+08	5.47743e+08	3.24913e+08	2.43383e+08	3.17218e+08	2.83112e+08	3.50645e+08	2.59836e+08	2.8811e+08	3.29899e+08	1.99942e+08	2.8738e+08	2.68753e+08	2.80359e+08	3.67786e+08	2.38419e+08	2.00054e+08	2.15725e+08	2.44459e+08	2.37972e+08	3.13243e+08	1.81611e+08	2.72766e+08	2.90346e+08	4.0409e+08	3.11933e+08	3.63892e+08	1.13649e+08	2.4125e+08	3.71839e+08	1.9319e+08	3.17406e+08	3.0498e+08	1.41755e+08	3.24758e+08	3.11162e+08	3.70485e+08	4.50702e+08
pyruvic acid	8.6378e+07	1.95082e+08	7.57092e+07	2.40775e+08	1.03827e+08	9.04175e+07	1.37351e+08	1.28072e+08	1.49524e+08	1.63641e+08	7.30025e+07	9.57969e+07	1.7499e+08	8.77186e+07	7.54397e+07	1.62021e+08	8.30471e+07	1.69544e+08	9.0418e+07	9.56184e+07	1.57234e+08	1.05367e+08	8.95054e+07	1.38191e+08	1.22936e+08	1.31644e+08	9.30269e+07	1.94693e+08	5.51441e+07	4.54893e+07	6.56867e+07	1.15073e+08	7.97361e+07	1.2501e+08	1.22625e+08	1.49432e+08	1.202e+08	1.84719e+08	2.063e+07	5.72484e+07	8.8302e+07	5.51145e+07	7.78114e+07	9.86486e+07	2.44491e+07	1.01546e+08	8.92291e+07	1.2642e+08	1.02934e+08
quinolinic acid	133056	1.07545e+06	118239	2.04581e+06	95932.2	101657	1.09526e+06	970388	611554	865183	98920.5	69237.9	889803	96181.9	15158.9	323000	123866	30547.2	26958.9	68813.4	489356	0	56748.7	16692	1.07587e+06	1.23509e+06	604128	61688.8	21032.4	72758.7	71771.5	377145	0	197161	79164.7	1.05165e+06	225303	33835.3	97010.5	75649	2.15765e+06	1.19288e+06	191525	306396	33801.7	288907	833574	1.64194e+06	1.28281e+06
S-adenosyl-L-homocysteine	1.30325e+06	1.1242e+06	645781	1.98432e+06	1.26218e+06	679606	1.13855e+06	556550	1.05163e+06	1.7031e+06	998134	1.06583e+06	1.391e+06	854819	653717	1.01225e+06	998402	912981	894821	1.29268e+06	824594	121561	825770	461074	426954	944586	441786	473535	212802	272634	457935	769260	193541	492890	1.00545e+06	743443	552110	338263	90650.5	159441	1.1384e+06	424582	808108	365258	507869	584655	446261	843563	731849
S-adenosyl-L-methionine+	5.93776e+06	8.0635e+06	4.56663e+06	1.04761e+07	5.88292e+06	2.95164e+06	4.71747e+06	3.9366e+06	4.74799e+06	6.26257e+06	3.32076e+06	3.19004e+06	8.47345e+06	4.26771e+06	4.44012e+06	5.29781e+06	5.08946e+06	2.84328e+06	4.47085e+06	3.78931e+06	6.6608e+06	3.9982e+06	3.19977e+06	3.69133e+06	3.80019e+06	1.0084e+07	3.92977e+06	4.11794e+06	3.50102e+06	5.74755e+06	4.31622e+06	7.46043e+06	5.42464e+06	6.71196e+06	3.84188e+06	6.82359e+06	3.81695e+06	2.51947e+06	1.356e+06	3.14189e+06	8.89982e+06	4.0574e+06	4.73227e+06	4.14215e+06	2.13692e+06	4.72664e+06	5.94365e+06	5.84842e+06	7.85513e+06
S-adenosylmethioninamine+	0	0	0	0	0	0	0	78638.9	0	11944.3	0	0	0	34707.2	0	0	10919.6	0	0	0	0	11312.8	0	0	0	0	13259.5	0	0	0	0	0	0	8863.53	0	0	22581.4	0	8992.93	0	10770	11475.5	11513.4	0	0	8978.94	11336.8	13668.9	13965.2
SAICAR	0	0	0	0	0	0	0	0	0	0	0	0	0	35772.2	0	0	0	0	0	0	0	0	19311.7	0	0	0	0	0	0	0	0	0	0	0	0	0	0	0	0	0	0	86847.8	0	0	0	0	0	0	0
sarcosine	531758	6.59024e+06	1.58776e+06	776861	1.3897e+06	2.14247e+06	2.46553e+06	1.14764e+06	347549	465792	300440	2.25699e+06	1.52362e+06	2.19034e+06	250013	1.3136e+06	482414	840330	926883	968184	514080	2.10433e+06	124775	2.80961e+06	1.3504e+06	2.07822e+06	562528	492917	283667	204044	781498	574200	683036	595296	294933	371718	958649	1.44233e+06	264318	443229	305083	554203	1.03389e+06	977738	739961	539048	976578	2.07865e+06	254212
serine	1.28616e+08	1.28092e+08	1.10111e+08	1.8053e+08	8.24021e+07	8.17493e+07	9.72451e+07	4.67464e+07	1.44137e+08	1.03531e+08	8.90792e+07	9.7686e+07	1.43872e+08	1.06751e+08	8.86299e+07	1.04024e+08	1.06936e+08	1.22793e+08	1.00224e+08	5.8796e+07	8.19383e+07	5.3973e+07	6.5043e+07	7.07745e+07	5.66898e+07	6.86359e+07	5.43947e+07	7.00598e+07	5.91846e+07	6.6135e+07	5.26132e+07	5.67215e+07	5.97859e+07	6.11126e+07	8.63304e+07	8.01828e+07	7.42466e+07	6.4128e+07	2.56351e+07	4.96233e+07	5.68005e+07	3.25414e+07	5.74635e+07	6.19676e+07	3.69215e+07	6.64239e+07	6.19597e+07	7.2591e+07	7.2977e+07
serotonin	446120	810768	340433	623831	0	267758	466898	165589	796187	198373	317000	341262	858406	508543	184134	787189	856000	324030	403824	368679	599989	390712	707911	468035	404132	463375	335859	54263.6	367161	484723	379159	411942	367109	595907	94046.6	287807	470404	249485	170365	335160	555928	0	367427	383002	399690	507090	176683	411043	406673
sorbitol / galactitol / L-iditol / manitol	6.76265e+06	1.93793e+07	5.96283e+06	1.70227e+07	7.84686e+06	6.25053e+06	1.0477e+07	6.30269e+06	1.87061e+06	1.52223e+06	1.83883e+06	1.76497e+06	3.93096e+06	2.80549e+06	1.64157e+06	7.0389e+06	1.20861e+06	7.15645e+06	1.96694e+06	1.65928e+06	4.46643e+06	1.85716e+06	1.47501e+06	2.12348e+06	2.49742e+06	3.61472e+06	2.43604e+06	1.5008e+06	1.33261e+06	2.49474e+06	2.23014e+06	1.85268e+06	1.93633e+06	3.68372e+06	1.10102e+06	4.66912e+06	3.41239e+06	6.50996e+06	877691	1.9756e+06	2.21282e+06	1.4257e+06	2.30314e+06	2.34171e+06	905690	1.60359e+06	1.94341e+06	3.97647e+06	3.46469e+06
spermidine	3.77241e+08	2.14408e+08	3.5733e+08	1.78954e+08	2.66826e+08	2.66696e+08	1.96885e+08	2.02946e+08	2.44891e+08	2.26005e+08	2.62926e+08	2.74797e+08	2.92978e+08	3.54465e+08	1.94804e+08	1.39232e+08	2.25074e+08	1.60425e+08	1.78776e+08	2.75986e+08	1.20148e+08	1.79125e+08	2.31484e+08	1.8743e+08	1.91443e+08	1.51891e+08	1.60301e+08	2.2118e+08	1.84843e+08	1.51691e+08	1.6804e+08	1.38377e+08	1.65676e+08	1.39631e+08	1.87596e+08	1.37219e+08	1.80144e+08	1.52828e+08	2.19939e+08	2.13291e+08	2.17214e+08	2.1673e+08	2.44807e+08	1.75149e+08	2.60483e+08	3.28102e+08	2.09973e+08	2.05142e+08	2.28973e+08
spermine	1.65734e+08	1.02101e+08	1.6054e+08	8.17634e+07	1.3065e+08	1.3968e+08	1.08691e+08	1.09336e+08	1.19966e+08	1.12847e+08	1.26825e+08	1.27492e+08	1.49221e+08	1.73908e+08	9.29692e+07	7.73512e+07	1.22115e+08	9.31088e+07	1.03942e+08	1.72143e+08	7.74796e+07	1.0577e+08	1.23512e+08	1.0118e+08	1.08858e+08	8.73175e+07	8.63517e+07	1.21571e+08	1.05826e+08	8.86565e+07	9.88219e+07	8.36214e+07	9.41458e+07	8.61605e+07	9.89935e+07	7.92667e+07	8.94734e+07	7.83896e+07	9.10259e+07	9.91691e+07	1.04785e+08	9.01612e+07	1.1178e+08	7.32583e+07	9.91254e+07	1.21609e+08	7.1887e+07	6.91319e+07	7.8344e+07
succinic acid	2.18369e+08	1.47643e+08	9.96281e+07	1.62875e+08	2.26391e+08	8.31545e+07	1.18672e+08	7.45163e+07	3.76463e+07	9.88895e+07	5.98547e+07	7.1961e+07	6.48391e+07	7.80003e+07	4.9561e+07	7.18035e+07	5.86217e+07	7.40691e+07	8.72222e+07	1.44762e+08	1.29082e+08	6.32159e+07	9.24294e+07	7.76079e+07	6.88953e+07	1.1965e+08	2.54393e+08	8.18439e+07	5.62512e+07	4.54381e+08	5.94969e+07	5.64898e+07	1.03729e+08	1.33878e+08	7.0172e+07	8.94374e+07	8.21041e+07	1.03065e+08	1.45354e+08	6.49889e+07	9.82903e+07	4.60865e+07	2.25409e+08	2.25658e+08	1.18796e+08	6.55362e+07	1.53075e+08	1.09712e+08	9.55526e+07
succinyl-CoA	0	0	0	0	0	0	0	0	0	0	0	0	0	0	0	0	0	0	0	0	0	0	0	0	0	0	0	0	0	0	0	0	0	0	0	0	0	0	0	0	0	0	0	0	0	0	0	0	0
sucrose	30101.5	72832.6	0	0	0	27536.2	0	9277.57	0	7633.12	0	408395	0	0	21855	739005	0	0	431594	107413	0	0	29246.6	0	0	0	0	1.76253e+06	34373.4	13602.7	0	23689.4	0	19617	0	18671.4	0	23864.5	0	0	0	0	0	0	64676.1	0	0	43388.3	0
taurine	7.856e+08	1.67334e+09	1.01609e+09	1.6187e+09	8.55891e+08	8.22183e+08	1.68304e+09	1.47773e+09	8.61314e+08	7.43621e+08	6.24488e+08	5.05483e+08	1.51961e+09	7.58409e+08	4.50206e+08	7.10471e+08	1.00779e+09	5.70723e+08	7.53024e+08	6.81513e+08	1.15282e+09	7.43716e+08	7.82131e+08	9.72151e+08	1.18743e+09	1.27316e+09	9.90067e+08	6.06199e+08	6.8288e+08	5.55454e+08	7.76335e+08	1.02687e+09	3.27587e+08	9.34277e+08	5.17814e+08	1.2846e+09	5.74767e+08	3.87594e+08	4.18186e+08	6.51826e+08	1.87761e+09	8.98362e+08	1.00753e+09	8.48568e+08	3.62907e+08	9.61541e+08	1.3525e+09	1.38204e+09	1.49461e+09
thiamine diphosphate+	866808	1.74681e+06	1.0783e+06	3.00468e+06	1.31374e+06	689199	1.71944e+06	1.11896e+06	817316	911023	622858	830847	2.0524e+06	1.28827e+06	755113	643508	606999	204755	1.00712e+06	890098	1.16328e+06	495184	753172	770005	509474	1.40628e+06	247788	548927	262521	859247	182532	1.3555e+06	446001	488606	591805	547391	688663	53822.2	48934.8	231497	869549	114224	1.39973e+06	741179	60566.4	874937	881401	444876	1.12605e+06
thiamine phosphate+	68480.7	31988.2	0	721477	143874	0	0	33152.2	0	110919	0	0	21437.9	0	0	0	0	0	18401.6	11690.2	24678.6	0	12908.5	0	0	27632.1	0	0	0	10916.1	0	0	0	19038.3	0	0	5909.89	0	0	0	143419	0	176308	0	60066.2	6714.49	0	0	21508.3
thiamine+	2.00556e+07	1.44482e+07	1.57136e+07	2.62006e+07	1.62105e+07	1.38138e+07	1.47402e+07	7.7057e+06	3.95002e+07	4.36129e+07	3.21644e+07	3.11127e+07	4.25406e+07	4.46212e+07	2.05474e+07	3.10279e+07	2.5558e+07	3.43078e+07	2.70916e+07	2.51822e+07	2.30191e+07	1.92746e+07	2.13511e+07	1.82631e+07	1.94844e+07	1.64336e+07	2.05154e+07	9.56292e+06	1.55467e+07	2.13935e+07	2.6497e+07	2.73966e+07	2.11752e+07	2.0215e+07	2.91188e+07	3.11918e+07	2.70603e+07	2.57736e+07	1.10915e+07	1.78463e+07	2.86981e+07	1.73052e+07	2.73728e+07	2.81758e+07	1.76181e+07	2.48654e+07	1.69589e+07	2.91206e+07	4.07009e+07
thymidine	38717.8	76578.8	20275.2	35076.9	20649.5	20838.7	72651.8	18709.4	19630.8	41909.6	14940.2	257093	300925	154554	53613.1	42917.8	212122	18689.6	18666.5	348198	564318	258292	290303	340264	195636	409577	397344	115204	582965	85301.2	369251	301129	267195	353428	202247	492609	231226	537473	169795	184788	931583	442847	433511	270130	219886	368997	118068	413671	624875
thymine	0	0	0	0	0	0	0	0	0	0	0	0	0	0	0	0	0	0	0	0	0	0	0	0	0	0	0	0	0	0	0	0	0	0	0	0	0	0	0	0	0	0	0	0	0	0	0	0	0
tryptamine	0	0	0	0	0	0	0	0	0	0	0	0	0	0	0	0	0	0	0	0	0	0	0	0	0	0	0	0	0	0	0	0	0	0	0	0	0	0	0	0	0	0	0	0	0	0	0	0	0
tryptophan	3.34006e+07	6.61202e+07	3.01323e+07	7.74453e+07	4.05836e+07	2.86322e+07	4.5085e+07	3.28881e+07	4.04765e+07	4.2307e+07	3.02007e+07	3.19001e+07	6.35828e+07	3.9225e+07	3.08648e+07	4.31943e+07	3.12595e+07	4.70371e+07	3.09142e+07	3.78403e+07	5.26912e+07	3.56227e+07	3.62201e+07	3.5501e+07	3.32826e+07	4.44799e+07	2.94033e+07	2.6265e+07	2.59107e+07	2.40512e+07	2.94261e+07	3.25558e+07	2.5357e+07	3.92331e+07	3.20798e+07	4.65979e+07	3.71727e+07	4.59932e+07	1.03091e+07	3.0177e+07	4.0826e+07	2.00561e+07	5.23809e+07	3.6791e+07	1.4719e+07	3.61344e+07	3.00281e+07	4.40973e+07	4.18202e+07
tyramine	0	0	0	0	0	0	0	0	0	0	0	0	0	0	0	0	0	0	0	0	0	0	0	0	0	0	0	0	0	0	0	0	0	0	0	0	0	0	0	0	0	0	0	0	0	0	0	0	0
tyrosine	6.04536e+07	1.1881e+08	5.31152e+07	1.26815e+08	6.60237e+07	4.7557e+07	8.21891e+07	4.73976e+07	5.72951e+07	7.14093e+07	4.43243e+07	4.53936e+07	9.37286e+07	6.22212e+07	4.18573e+07	6.74902e+07	4.51372e+07	9.07118e+07	4.44755e+07	7.33573e+07	6.98967e+07	5.89905e+07	7.11524e+07	6.87288e+07	6.33175e+07	7.95071e+07	6.05463e+07	4.64187e+07	4.52869e+07	4.60901e+07	5.2431e+07	5.92402e+07	4.88809e+07	7.52032e+07	5.04747e+07	8.13581e+07	6.61986e+07	9.21681e+07	2.44206e+07	6.18596e+07	8.37298e+07	3.9407e+07	9.14412e+07	6.59166e+07	3.3795e+07	6.64613e+07	6.04986e+07	7.87989e+07	9.01595e+07
UDP	0	0	0	0	0	29326.7	0	0	66727.7	0	0	0	0	0	0	0	0	0	0	0	0	0	0	0	0	0	0	0	0	0	0	0	0	0	0	0	0	0	0	0	0	0	0	0	0	0	0	0	0
UDP-D-galactose / UDP-D-glucose	725195	283005	545964	311969	293885	418989	344546	380378	425468	392621	508021	544670	707470	725888	734407	200390	777302	90405.7	692093	839775	319024	380292	1.00224e+06	766376	634313	736029	357341	486723	422516	491126	483974	677073	284407	123583	782537	397198	836832	326148	277517	641850	1.25357e+06	583109	901945	1.01659e+06	403883	1.11038e+06	955930	734130	607572
UDP-N-acetyl-galactosamine/UDP-N-acetyl-glucosamine	6.9477e+06	7.01469e+06	7.77464e+06	7.97583e+06	4.90327e+06	4.70427e+06	6.2207e+06	4.34304e+06	7.76263e+06	8.03742e+06	5.62535e+06	5.73454e+06	1.49141e+07	7.53766e+06	5.72413e+06	6.37345e+06	7.7532e+06	4.02601e+06	6.29194e+06	7.21729e+06	7.74776e+06	4.77934e+06	6.93259e+06	6.6369e+06	7.45988e+06	1.16613e+07	4.76045e+06	4.7129e+06	4.58714e+06	6.14676e+06	5.96934e+06	9.94547e+06	5.10148e+06	6.564e+06	7.19696e+06	8.59123e+06	6.30044e+06	5.1746e+06	2.56157e+06	4.1377e+06	1.07335e+07	4.71938e+06	5.8932e+06	5.16015e+06	2.64032e+06	8.56578e+06	8.70456e+06	9.11356e+06	1.11881e+07
UMP	8.31529e+06	410893	389863	7.59986e+06	4.29477e+06	243545	944112	3.7633e+06	400231	9.1585e+06	963219	2.1155e+06	801096	373414	284720	879217	230039	141099	630910	9.14745e+06	678490	263760	7.3003e+06	534470	593083	4.59309e+06	1.25286e+06	4.41146e+06	210488	263589	416171	679015	424136	241294	338432	508237	390974	335890	266377	316421	5.03675e+06	1.33784e+06	9.27037e+06	2.01897e+06	4.83538e+06	1.10002e+06	690085	1.17114e+06	1.16066e+06
uracil	4.09444e+06	3.92263e+06	1.61331e+06	7.54486e+06	3.84447e+06	2.52753e+06	3.09962e+06	2.44162e+06	1.23874e+06	2.74313e+06	846419	2.2149e+06	2.69891e+06	2.31035e+06	723527	1.19296e+06	1.90346e+06	1.01994e+06	2.30251e+06	972724	813396	758114	1.51575e+06	820616	879572	1.27137e+06	1.33261e+06	1.22712e+06	1.30268e+06	1.01768e+06	1.17478e+06	1.39677e+06	1.8257e+06	1.60609e+06	730324	756956	373858	550171	0	597670	1.25576e+06	893850	1.67839e+06	929616	5.2413e+06	1.29352e+06	598549	821004	746150
uracil 5-carboxylic acid	0	0	0	0	0	0	0	0	0	0	0	0	0	0	0	0	0	0	0	0	0	0	0	0	0	0	0	0	0	0	0	0	0	0	0	0	0	0	0	0	0	0	0	0	0	0	0	0	0
urea	1.62441e+07	1.44923e+07	1.52338e+07	1.63374e+07	1.98119e+07	1.19978e+07	1.11019e+07	1.41526e+07	1.21966e+07	1.40272e+07	1.03792e+07	1.28263e+07	1.20384e+07	1.33297e+07	1.08776e+07	1.27612e+07	1.32473e+07	1.42089e+07	1.17882e+07	1.28989e+07	1.55849e+07	1.48988e+07	1.48029e+07	1.87696e+07	1.35457e+07	1.11062e+07	1.20398e+07	2.37687e+07	1.18354e+07	1.50903e+07	1.33196e+07	1.54139e+07	1.88546e+07	6.07759e+06	8.33085e+06	4.9054e+06	0	0	0	2.64737e+06	5.75034e+06	0	0	6.04491e+06	0	5.15151e+06	6.98479e+06	5.70788e+06	3.78085e+06
uric acid	9.14523e+07	7.29958e+07	7.03464e+07	8.73552e+07	6.99981e+07	4.23496e+07	4.10289e+07	3.46412e+07	2.84978e+07	2.04394e+07	3.51344e+07	3.31763e+07	2.27701e+07	2.82938e+07	2.58571e+07	1.87007e+07	3.59262e+07	3.06387e+07	3.5175e+07	4.6816e+07	3.6088e+07	5.75702e+07	4.06726e+07	5.22044e+07	2.96807e+07	2.98195e+07	5.23186e+07	4.75132e+07	3.56446e+07	4.46669e+07	5.04571e+07	3.45528e+07	4.83325e+07	3.22885e+07	3.88993e+07	3.78471e+07	4.93483e+07	4.00279e+07	1.6037e+07	3.87864e+07	1.61752e+08	8.15929e+07	5.59777e+07	3.95008e+07	2.59921e+07	5.38001e+07	1.82807e+07	3.09186e+07	2.67857e+07
uridine	119498	77903.7	64417.7	951779	148465	36904.6	0	0	0	102740	0	16020.8	22136	0	0	0	0	0	15416	127659	0	69327.7	109911	13548	0	64128.9	18858.5	20311	17559.5	0	13423.2	16753.5	29676.7	29863.3	40655	55076.4	28156.1	23640.6	0	14963.1	87880.2	25125.6	290151	24717.5	362768	35077.3	29026	36457.2	14459.3
UTP	0	0	158131	0	0	90986.2	0	0	335461	0	204559	20743.2	175744	96162.1	219664	0	186469	0	69317.3	0	0	0	0	286498	0	6233.15	15672.4	0	35191.9	82679.5	0	62113.4	0	0	0	0	17055	0	0	28851.8	0	0	0	0	0	32833.8	0	0	0
valine / norvaline	1.62909e+08	2.76695e+08	9.44595e+07	2.27252e+08	1.17509e+08	1.43774e+08	1.56464e+08	1.46784e+08	1.26388e+08	1.24253e+08	6.5677e+07	6.67782e+07	2.49933e+08	1.28515e+08	1.31285e+08	1.43346e+08	6.15867e+07	1.72979e+08	9.35503e+07	1.05551e+08	1.61821e+08	7.98664e+07	6.72834e+07	8.08941e+07	1.1201e+08	2.11837e+08	7.93142e+07	4.66835e+07	4.72703e+07	5.46696e+07	1.06065e+08	8.89127e+07	3.56843e+07	1.16767e+08	5.19745e+07	1.72665e+08	8.95833e+07	1.75445e+08	4.31099e+07	7.88241e+07	1.28396e+08	4.4526e+07	1.1548e+08	1.08891e+08	6.01429e+07	6.06871e+07	7.36451e+07	1.33443e+08	1.44725e+08
vitamin B2	315080	192532	267554	329645	376021	198470	167444	103039	125511	83027.7	318099	353183	165910	303008	195423	215816	178401	297689	236798	321087	242846	328310	301538	257265	164077	185032	165662	265734	173753	223948	164391	156580	200898	96162	158052	146719	232744	119746	74957.2	175668	67840.6	0	331862	143700	120033	237237	74935.5	92124.7	141665
xanthine	1.53943e+07	2.02463e+06	1.79845e+06	9.86197e+06	9.46291e+06	1.68443e+06	1.01384e+06	3.2465e+06	1.29426e+06	9.18593e+06	1.23381e+06	1.06989e+06	1.05717e+06	713586	637315	1.62586e+06	857710	55648.6	1.1274e+06	6.70755e+06	1.05615e+06	1.46648e+06	6.34521e+06	2.41685e+06	1.26575e+06	2.36194e+06	2.76872e+06	4.27485e+06	1.66712e+06	991388	1.09304e+06	1.58803e+06	1.04437e+06	900590	1.80759e+06	1.11818e+06	1.5508e+06	405800	1.26798e+06	1.80728e+06	7.39399e+06	4.22468e+06	1.18047e+07	2.24195e+06	2.606e+07	4.25678e+06	2.34379e+06	1.67939e+06	1.02406e+06
xanthosine	40033.3	0	0	93226	36976.8	0	0	35834.2	23944.1	0	0	0	45453.1	16088.8	18012.4	928634	0	0	0	60349.6	432532	24662.1	0	70816.3	217981	149525	21088.7	0	0	0	0	120334	13810.9	44743.9	0	359113	0	62683	0	0	886144	303808	61094.5	0	18938.3	58998.2	38930.7	286946	71314.8
xanthurenic acid	0	0	0	0	0	0	0	0	0	0	0	0	0	0	0	0	0	0	0	0	0	0	0	0	0	0	0	0	0	0	0	0	0	0	0	0	0	0	0	0	0	0	0	0	0	0	0	0	0
XMP	0	0	0	0	0	0	0	0	0	0	0	0	0	0	0	0	0	0	0	0	0	0	0	0	0	0	0	0	0	0	0	0	0	0	0	0	31799.1	0	0	0	0	0	0	0	0	0	0	0	0
xylitol / arabitol / ribito	0	0	0	0	0	0	0	0	0	0	0	0	0	0	0	0	0	0	0	0	0	0	0	0	0	0	0	0	0	0	0	0	0	0	0	0	0	0	0	0	0	0	0	0	0	0	0	0	0
y-glutamylcysteine	0	282345	0	586029	192899	0	186440	222801	413185	468083	0	0	0	0	0	35367.4	0	12881.5	0	0	17131.2	0	0	0	16293.7	124262	0	0	0	0	0	43252.9	0	20649.2	0	168239	0	22614.5	0	0	25823.1	0	0	0	0	18180	0	15399.2	16222
[truncated: 12 more columns]
