# Supplementary material for: Mitochondrial integrated stress response controls lung epithelial cell fate
Source: Nature. 2023 Aug 9;620(7975):890–7. doi: 10.1038/s41586-023-06423-8 (PMC10447247; doi:10.1038/s41586-023-06423-8)
Supplement: Supplementary file 17 — Source Data Extended Data Fig. 12 [file 41586_2023_6423_MOESM17_ESM.xlsx]

## Sheet: Extended Fig 12g
Sample	Name	MW(kDa)	Area	Oma1/Cofilin		Samples	Oma1/Vinculin (rep1)	Oma1/Vinculin (rep2)	Oma1/Vinculin (rep3)
MLE12 NT-1	Cofilin	26.266	156905			NT	0.624902	0.690066	0.656647
MLE12 NT-1	Oma1	39.917	98050.4	0.624902		Oma1KO (g1)	0.00937057	0.00146288	6.92499e-07
MLE12 Oma1 KO-1	Cofilin	26.167	165659			Oma1KO (g1)+EV	0.0384704	0.0417919	0.02564
MLE12 Oma1 KO-1	Oma1	39.681	1552.32	0.00937057		Oma1KO (g1)+Oma1cDNA	3.69233	3.78678	2.706
MLE12 Oma1 KO+EV-1	Cofilin	26.008	150725
MLE12 Oma1 KO+EV-1	Oma1	38.968	5798.45	0.0384704
MLE12 Oma1 KO+Oma1 cDNA-1	Cofilin	26.179	107875
MLE12 Oma1 KO+Oma1 cDNA-1	Oma1	37.938	398308	3.69233
MLE12 NT-2	Cofilin	26.112	146043
MLE12 NT-2	Oma1	39.655	100779	0.690066
MLE12 Oma1 KO-2	Cofilin	26.059	153352
MLE12 Oma1 KO-2	Oma1	39.683	224.337	0.00146288
MLE12 Oma1 KO+EV-2	Cofilin	26.063	164902
MLE12 Oma1 KO+EV-2	Oma1	38.585	6891.57	0.0417919
MLE12 Oma1 KO+Oma1 cDNA-2	Cofilin	26.143	118164
MLE12 Oma1 KO+Oma1 cDNA-2	Oma1	37.69	447460	3.78678
MLE12 NT-3	Cofilin	26.043	126362
MLE12 NT-3	Oma1	39.93	82975.2	0.656647
MLE12 Oma1 KO-3	Cofilin	26.144	103971
MLE12 Oma1 KO-3	Oma1	39.391	0.072	6.92499e-07
MLE12 Oma1 KO+EV-3	Cofilin	25.98	115895
MLE12 Oma1 KO+EV-3	Oma1	39.324	2971.54	0.02564
MLE12 Oma1 KO+Oma1 cDNA-3	Cofilin	26.217	91282.7
MLE12 Oma1 KO+Oma1 cDNA-3	Oma1	39.661	247011	2.706

## Sheet: Extended Fig 12h-j
Sample	Name	MW(kDa)	Area	ATF4/Cofilin		Samples	ATF4/Cofilin (rep1)	ATF4/Cofilin (rep2)	ATF4/Cofilin (rep3)
WT	Cofilin	27	294354	3.39726e-07		WT	3.39726e-07	0.0765366	0.0744996
WT	ATF4	48	0.1			NT	0.0544807	0.055357	0.0708087
WT+NT	Cofilin	27	314381	0.0544807		Oma1KO (g1)	0.00219016	0.0798149	0.0683701
WT+NT	ATF4	53	3740.9			EV	0.00743365	0.0482106	0.0715042
WT+NT	ATF4	57	13386.8			Oma1KO (g1)+Oma1cDNA	0.0726991	0.114324	0.0755168
Oma1KO (g1)	Cofilin	27	331255	0.00219016		WT+Pier (500nM)	0.514074	0.359705	0.546251
Oma1KO (g1)	ATF4	46	725.5			NT+Pier (500nM)	0.482984	0.301103	0.481098
Oma1KO (g1)+EV	Cofilin	27	302678	0.00743365		Oma1KO (g1)+Pier (500nM)	0.26404	0.174877	0.250067
Oma1KO (g1)+EV	ATF4	49	2250			EV+Pier (500nM)	0.158274	0.0645253	0.0900194
Oma1KO (g1)+Oma1cDNA	Cofilin	27	200401	0.0726991		Oma1KO (g1)+Oma1cDNA+Pier (500nM)	0.420102	0.491603	0.341696
Oma1KO (g1)+Oma1cDNA	ATF4	51	14569			WT+Oligo (100nM)	0.686996	0.438211	1.02418
WT+Pier(500nM)	Cofilin	27	157354	0.514074		NT+Oligo (100nM)	0.821106	0.931483	0.952724
WT+Pier(500nM)	ATF4	55	80891.8			Oma1KO (g1)+Oligo (100nM)	0.201561	0.185697	0.302044
WT+NT+Pier(500nM)	Cofilin	27	201395	0.482984		EV+Oligo (100nM)	0.160929	0.120235	0.140326
WT+NT+Pier(500nM)	ATF4	55	97270.4			Oma1KO (g1)+Oma1cDNA+Oligo (100nM)	0.369763	0.437186	0.359296
Oma1KO (g1)+Pier(500nM)	Cofilin	27	270551	0.26404
Oma1KO (g1)+Pier(500nM)	ATF4	55	71436.2
Oma1KO (g1)+EV+Pier(500nM)	Cofilin	27	261069	0.158274
Oma1KO (g1)+EV+Pier(500nM)	ATF4	49	41320.6
Oma1KO (g1)+Oma1cDNA+Pier(500nM)	Cofilin	27	216256	0.420102
Oma1KO (g1)+Oma1cDNA+Pier(500nM)	ATF4	50	90849.7
WT+Oligo(100nM)	Cofilin	27	214672	0.686996
WT+Oligo(100nM)	ATF4	50	147479
WT+NT+Oligo(100nM)	Cofilin	27	245465	0.821106
WT+NT+Oligo(100nM)	ATF4	55	201553
Oma1KO (g1)+Oligo(100nM)	Cofilin	27	222199	0.201561
Oma1KO (g1)+Oligo(100nM)	ATF4	54	44786.6
Oma1KO (g1)+EV+Oligo(100nM)	Cofilin	27	254386	0.160929
Oma1KO (g1)+EV+Oligo(100nM)	ATF4	50	19087.7
Oma1KO (g1)+EV+Oligo(100nM)	ATF4	53	21850.2
Oma1KO (g1)+Oma1cDNA+Oligo(100nM)	Cofilin	27	200059	0.369763
Oma1KO (g1)+Oma1cDNA+Oligo(100nM)	ATF4	50	73974.4
Sample	Name	MW(kDa)	Area	ATF4/Cofilin
WT	Cofilin	26.395	160495	0.0765366
WT	ATF4	49.151	12283.7
WT+NT	Cofilin	26.418	226613	0.055357
WT+NT	ATF4	51.305	12544.6
Oma1KO (g1)	Cofilin	26.561	213393	0.0798149
Oma1KO (g1)	ATF4	51.412	17031.9
Oma1KO (g1)+EV	Cofilin	26.296	239335	0.0482106
Oma1KO (g1)+EV	ATF4	54.177	11538.5
Oma1KO (g1)+Oma1cDNA	Cofilin	26.436	168102	0.114324
Oma1KO (g1)+Oma1cDNA	ATF4	50.341	19218.1
WT+Pier(500nM)	Cofilin	26.581	119511	0.359705
WT+Pier(500nM)	ATF4	49.042	42988.8
WT+NT+Pier(500nM)	Cofilin	26.657	144201	0.301103
WT+NT+Pier(500nM)	ATF4	50.08	43419.3
Oma1KO (g1)+Pier(500nM)	Cofilin	26.546	160426	0.174877
Oma1KO (g1)+Pier(500nM)	ATF4	49.882	28054.7
Oma1KO (g1)+EV+Pier(500nM)	Cofilin	26.498	187090	0.0645253
Oma1KO (g1)+EV+Pier(500nM)	ATF4	50.643	12072.1
Oma1KO (g1)+Oma1cDNA+Pier(500nM)	Cofilin	26.628	81235.9	0.491603
Oma1KO (g1)+Oma1cDNA+Pier(500nM)	ATF4	49.473	22920.9
Oma1KO (g1)+Oma1cDNA+Pier(500nM)	ATF4	52.884	17014.9
WT+Oligo(100nM)	Cofilin	26.606	124597	0.438211
WT+Oligo(100nM)	ATF4	51.127	54600
WT+NT+Oligo(100nM)	Cofilin	26.512	130927	0.931483
WT+NT+Oligo(100nM)	ATF4	49.438	121956
Oma1KO (g1)+Oligo(100nM)	Cofilin	26.42	155208	0.185697
Oma1KO (g1)+Oligo(100nM)	ATF4	49.955	28821.6
Oma1KO (g1)+EV+Oligo(100nM)	Cofilin	26.346	204008	0.120235
Oma1KO (g1)+EV+Oligo(100nM)	ATF4	49.238	24528.9
Oma1KO (g1)+Oma1cDNA+Oligo(100nM)	Cofilin	26.56	105858	0.437186
Oma1KO (g1)+Oma1cDNA+Oligo(100nM)	ATF4	51.383	46279.5
Sample	Name	MW(kDa)	Area	ATF4/Cofilin
WT	Cofilin	26.624	276261	0.0744996
WT	ATF4	50.78	20581.4
WT+NT	Cofilin	26.677	335676	0.0708087
WT+NT	ATF4	50.256	23768.8
Oma1KO (g1)	Cofilin	26.543	332313	0.0683701
Oma1KO (g1)	ATF4	50.21	22720.3
Oma1KO (g1)+EV	Cofilin	26.67	322822	0.0715042
Oma1KO (g1)+EV	ATF4	51.254	23083.1
Oma1KO (g1)+Oma1cDNA	Cofilin	26.642	277128	0.0755168
Oma1KO (g1)+Oma1cDNA	ATF4	49.127	20927.8
WT+Pier(500nM)	Cofilin	26.64	217985	0.546251
WT+Pier(500nM)	ATF4	49.591	119074
WT+NT+Pier(500nM)	Cofilin	26.791	226987	0.481098
WT+NT+Pier(500nM)	ATF4	50.476	109203
Oma1KO (g1)+Pier(500nM)	Cofilin	26.738	205368	0.250067
Oma1KO (g1)+Pier(500nM)	ATF4	49.756	51355.8
Oma1KO (g1)+EV+Pier(500nM)	Cofilin	26.651	291179	0.0900194
Oma1KO (g1)+EV+Pier(500nM)	ATF4	50.221	26211.8
Oma1KO (g1)+Oma1cDNA+Pier(500nM)	Cofilin	26.585	216997	0.341696
Oma1KO (g1)+Oma1cDNA+Pier(500nM)	ATF4	50.057	74147.1
WT+Oligo(100nM)	Cofilin	26.675	184481	1.02418
WT+Oligo(100nM)	ATF4	50.059	188942
WT+NT+Oligo(100nM)	Cofilin	26.801	200279	0.952724
WT+NT+Oligo(100nM)	ATF4	49.546	190810
Oma1KO (g1)+Oligo(100nM)	Cofilin	26.627	206308	0.302044
Oma1KO (g1)+Oligo(100nM)	ATF4	49.779	62314.1
Oma1KO (g1)+EV+Oligo(100nM)	Cofilin	26.688	294720	0.140326
Oma1KO (g1)+EV+Oligo(100nM)	ATF4	50.552	41356.8
Oma1KO (g1)+Oma1cDNA+Oligo(100nM)	Cofilin	26.625	194986	0.359296
Oma1KO (g1)+Oma1cDNA+Oligo(100nM)	ATF4	50.42	70057.7
