# Supplementary material for: Mitochondrial integrated stress response controls lung epithelial cell fate
Source: Nature. 2023 Aug 9;620(7975):890–7. doi: 10.1038/s41586-023-06423-8 (PMC10447247; doi:10.1038/s41586-023-06423-8)
Supplement: Supplementary file 18 — Source Data Extended Data Fig. 13 [file 41586_2023_6423_MOESM18_ESM.xlsx]

## Sheet: Extended Fig 13a
Image Number	mouse	cKO	Average Thickness (pixel)
1	m1	1	9.7428
2	m1	1	9.996
3	m1	1	8.3126
4	m1	1	8.6033
5	m1	1	8.3049
6	m2	1	8.0855
7	m2	1	9.0563
8	m2	1	7.6981
9	m2	1	8.875
10	m2	1	8.3987
11	m2	1	10.2829
12	m3	1	10.2732
13	m3	1	10.0702
14	m3	1	10.3249
15	m3	1	9.3042
16	m3	1	10.3298
17	m4	1	10.3747
18	m4	1	8.5997
19	m4	1	9.1838
20	m4	1	11.0646
21	m4	1	9.0815
22	m5	0	6.6577
23	m5	0	7.3318
24	m5	0	8.0701
25	m5	0	7.9433
26	m6	0	5.5959
27	m6	0	8.1421
28	m6	0	6.658
29	m6	0	8.5034
30	m7	0	7.2027
31	m7	0	6.3055
32	m7	0	7.1618
33	m7	0	8.4872
34	m8	0	5.9595
35	m8	0	6.7817
36	m8	0	6.3062
37	m8	0	7.8392
